# Supplementary material for: Size matters: Functional differences of small extracellular vesicle subpopulations in cardiac repair responses
Source: J Extracell Vesicles. 2024 Jan 5;13(1):12396. doi: 10.1002/jev2.12396 (PMC10767609; doi:10.1002/jev2.12396)
Supplement: Supplementary file 2 — Supporting Information [file JEV2-13-12396-s001.xlsx]

## Sheet: All data
T: Majority protein IDs	T: Protein names	T: Gene names	LFQ intensity P1_151	LFQ intensity P1_152	LFQ intensity P1_153	LFQ intensity P1_154	LFQ intensity P2_151	LFQ intensity P2_152	LFQ intensity P2_153	LFQ intensity P2_154	LFQ intensity P3_151	LFQ intensity P3_152	LFQ intensity P3_153	LFQ intensity P3_154	LFQ intensity Unfr_151	LFQ intensity Unfr_152	LFQ intensity Unfr_153	LFQ intensity Unfr_154
A0A0B4J1V1;P01782;P01762;P01763;P01780;A0A0B4J1X5;A0A0C4DH32	Ig heavy chain V-III region DOB;Ig heavy chain V-III region TRO;Ig heavy chain V-III region WEA;Ig heavy chain V-III region JON	IGHV3-21;IGHV3-74;IGHV3-20	24.9608	24.7844	23.2112	23.667	22.7683	23.1272	24.4924	24.2758	30.079	24.234	23.9185	23.4477	23.7382	22.6197	22.7352	23.5963
A0AVT1	Ubiquitin-like modifier-activating enzyme 6	UBA6	25.0595	25.4514	25.6544	25.201	24.5278	24.109	24.5492	23.8256	25.0547	23.92	25.2512	24.0081	23.1558	24.3305	25.1207	25.366
A1L4H1	Soluble scavenger receptor cysteine-rich domain-containing protein SSC5D	SSC5D	32.0239	29.2917	31.3734	32.2738	34.2191	33.8391	34.0477	34.1556	32.3603	31.6495	31.3757	31.5291	33.179	32.0742	32.6886	32.8482
A5D8V6	Vacuolar protein sorting-associated protein 37C	VPS37C	26.8016	26.9017	26.7017	26.1298	27.9699	28.0901	28.0277	28.4683	23.7049	26.2027	24.1622	25.1093	26.6783	26.1805	26.1476	26.3774
A6NGU5;P36268;P19440	Putative gamma-glutamyltranspeptidase 3;Putative gamma-glutamyltranspeptidase 3 heavy chain;Putative gamma-glutamyltranspeptidase 3 light chain;Inactive gamma-glutamyltranspeptidase 2;Gamma-glutamyltranspeptidase 1;Gamma-glutamyltranspeptidase 1 heavy chain;Gamma-glutamyltranspeptidase 1 light chain	GGT3P;GGT2;GGT1	25.7607	25.7925	25.7558	26.0142	25.4047	23.8855	24.6949	23.7697	24.1972	24.7057	24.1396	23.4082	23.3298	24.2057	23.4996	23.8376
A8K855	EF-hand calcium-binding domain-containing protein 7	EFCAB7	24.4217	23.1708	23.5371	24.1374	27.9816	27.176	24.6357	27.4237	25.5896	27.2109	27.327	23.7322	23.5984	23.0616	27.379	27.4045
Q99613;B5ME19	Eukaryotic translation initiation factor 3 subunit C;Eukaryotic translation initiation factor 3 subunit C-like protein	EIF3C;EIF3CL	25.3045	26.4767	26.5391	25.8865	25.4749	26.8631	26.6682	26.796	25.3849	27.3748	27.0726	27.873	26.2985	27.4225	26.8088	27.0345
O00154	Cytosolic acyl coenzyme A thioester hydrolase	ACOT7	26.9399	27.3366	27.3349	26.8624	23.7216	26.9543	26.8048	26.8937	24.0494	27.7194	27.4088	26.9434	26.926	27.6169	27.3799	27.5554
O00159	Unconventional myosin-Ic	MYO1C	30.4188	29.6206	30.2996	29.6764	25.9929	27.2053	26.6116	23.94	26.7832	24.1002	24.0878	24.6203	27.8102	27.4413	27.5465	26.5262
O00161	Synaptosomal-associated protein 23	SNAP23	30.8992	30.5522	30.7716	30.6626	27.8269	28.7684	27.9224	28.1223	27.8034	26.1295	27.8244	27.0426	29.1305	28.6524	28.825	28.7297
O00186	Syntaxin-binding protein 3	STXBP3	30.2172	29.9916	30.3531	29.8497	27.2662	28.1635	27.7645	26.9402	27.4654	25.0189	27.0633	25.8382	28.4713	27.8285	27.9249	27.8524
O00231	26S proteasome non-ATPase regulatory subunit 11	PSMD11	26.887	27.3427	27.3363	26.9698	24.6583	26.893	26.9938	27.0468	22.9472	28.0112	27.6449	27.0445	27.3454	27.8325	27.682	27.5843
O00232	26S proteasome non-ATPase regulatory subunit 12	PSMD12	23.5426	24.6914	23.2942	23.0198	25.2829	23.3312	22.67	23.7135	24.4955	23.4328	23.6032	25.0476	25.2167	25.4999	24.705	24.7282
O00233	26S proteasome non-ATPase regulatory subunit 9	PSMD9	24.8606	23.9149	22.9478	24.0186	22.7763	24.18	23.8457	23.4652	24.6154	22.9079	24.7497	24.6558	22.6735	24.5355	24.3389	24.7857
O00299	Chloride intracellular channel protein 1	CLIC1	32.2143	32.0209	32.3396	31.8264	29.7755	30.3195	29.8595	29.8442	30.6866	30.4219	30.6896	31.0392	30.7958	30.8079	30.4402	30.5616
O00303	Eukaryotic translation initiation factor 3 subunit F	EIF3F	23.4593	26.6905	26.5399	25.7619	25.4599	26.9807	26.6733	25.6285	25.3414	27.2217	26.9415	27.0699	26.3836	27.1476	26.8853	27.08
O00339	Matrilin-2	MATN2	23.8585	23.2731	23.7812	24.3644	25.1541	24.1028	23.5617	22.5641	23.7946	24.319	24.992	24.4978	24.3294	24.3314	24.3655	24.5984
O00391	Sulfhydryl oxidase 1	QSOX1	30.9544	32.2858	31.8749	32.559	31.4218	32.2976	32.0959	32.7369	32.2684	33.2378	32.9542	33.5503	32.0997	33.3115	32.81	33.5293
O00410	Importin-5	IPO5	28.4317	29.2012	29.3033	28.9309	27.7301	29.3836	29.2176	29.3424	28.8547	29.9011	29.7734	30.2383	28.3082	29.9307	29.4827	29.6453
O00425	Insulin-like growth factor 2 mRNA-binding protein 3	IGF2BP3	24.7612	24.9801	24.7601	25.3164	23.1574	25.2595	23.8896	23.6352	23.7283	23.6067	25.1091	23.5965	23.1279	23.5641	23.2474	23.213
O00429	Dynamin-1-like protein	DNM1L	26.2525	27.5063	27.4945	27.2715	27.7493	28.4747	28.3536	28.6338	29.0474	29.0465	28.7388	29.2767	27.6416	28.5767	27.7874	28.345
O00468	Agrin;Agrin N-terminal 110 kDa subunit;Agrin C-terminal 110 kDa subunit;Agrin C-terminal 90 kDa fragment;Agrin C-terminal 22 kDa fragment	AGRN	30.383	29.8142	30.9234	31.3601	38.1321	37.5663	37.9576	38.0559	36.2166	36.1869	36.382	35.9345	36.552	35.9284	36.3287	36.5368
O00469	Procollagen-lysine,2-oxoglutarate 5-dioxygenase 2	PLOD2	30.7924	32.1418	31.9552	31.5591	32.5824	32.8232	32.9391	32.4921	32.9983	33.5209	33.4725	33.2654	32.6013	33.4436	33.264	32.9926
O00487	26S proteasome non-ATPase regulatory subunit 14	PSMD14	25.7676	26.3045	26.2121	23.0123	26.4993	23.2254	24.9935	23.2752	24.0419	26.664	25.8687	27.0119	26.0955	26.6501	26.5448	26.6557
O00505	Importin subunit alpha-4	KPNA3	22.9885	26.474	24.4068	25.7639	24.8414	26.3038	23.7872	26.5949	26.9696	27.0818	23.2643	27.4421	25.9632	26.8932	24.4023	23.6168
O00522	Krev interaction trapped protein 1	KRIT1	28.0556	27.7068	27.9375	27.7565	22.7154	25.0009	23.1947	23.3304	24.374	23.1306	23.9539	24.84	24.4741	24.4065	23.083	23.3436
O00560	Syntenin-1	SDCBP	33.895	32.9521	34.0371	33.8868	36.5481	36.4527	36.5155	36.275	34.4869	34.5023	34.5659	34.1992	34.8976	34.3748	34.4707	34.4774
O00571;O15523	ATP-dependent RNA helicase DDX3X;ATP-dependent RNA helicase DDX3Y	DDX3X;DDX3Y	25.4866	25.9689	26.4056	26.266	25.9821	26.468	22.9747	23.965	24.8302	26.5144	24.4424	24.9758	25.6285	26.5457	23.7893	26.0415
O00622	Protein CYR61	CYR61	23.8635	24.1458	24.9036	23.3286	23.8045	22.8245	23.4951	24.164	24.9456	25.4633	25.6721	25.1589	26.385	25.461	25.4203	24.9343
O00629	Importin subunit alpha-3	KPNA4	27.1999	28.1422	28.236	27.9902	27.4831	28.6972	28.4916	29.0765	29.1292	29.0917	28.6818	30.0321	27.5686	28.936	28.3763	28.6199
O00764	Pyridoxal kinase	PDXK	26.5672	26.861	27.3301	26.2981	23.7814	26.8022	26.5558	27.1975	26.7189	27.1943	27.0279	28.4359	25.9468	26.9785	27.1442	26.9208
O14579	Coatomer subunit epsilon	COPE	23.86	26.0032	25.1299	25.9356	25.1614	24.2985	25.7163	24.9062	23.9993	24.2458	26.1705	26.5773	25.7362	26.6209	26.3404	26.5238
O14657	Torsin-1B	TOR1B	24.2707	23.0284	23.7863	23.4124	24.3062	24.2219	23.5058	25.2507	24.0979	26.5488	26.7856	26.5201	24.2177	26.6351	26.3377	26.4041
O14672	Disintegrin and metalloproteinase domain-containing protein 10	ADAM10	32.1795	31.5776	31.6796	31.9469	32.4439	32.3895	32.2164	31.7715	30.458	30.7767	30.8804	30.2523	31.8192	30.942	31.59	30.9652
O14713	Integrin beta-1-binding protein 1	ITGB1BP1	26.9437	25.8893	26.2761	26.4739	23.1535	25.0784	24.1187	23.6319	23.6221	24.5092	23.1341	25.4025	23.7898	23.2312	24.3798	23.7912
O14737	Programmed cell death protein 5	PDCD5	26.6655	25.9097	26.8578	25.5807	25.2322	24.0612	25.7485	24.5048	23.1729	23.6381	24.0886	23.0955	25.0591	23.3708	24.3976	22.2728
O14763	Tumor necrosis factor receptor superfamily member 10B	TNFRSF10B	27.819	27.469	28.2954	27.7434	27.4088	27.7384	27.8223	27.4476	28.7948	23.8864	24.0743	24.9852	26.177	26.2994	26.3511	26.4482
O14786	Neuropilin-1	NRP1	31.6115	31.3688	31.8387	31.4655	30.3577	30.8782	30.4144	30.426	30.5734	29.5358	30.238	30.5508	30.2434	30.0908	30.2396	30.114
O14817	Tetraspanin-4	TSPAN4	23.6919	24.0377	24.3974	23.7486	32.437	31.8063	31.169	23.9112	30.7896	29.8768	22.9231	26.0509	28.7709	22.8441	28.5476	23.4837
O14818	Proteasome subunit alpha type-7	PSMA7	27.5004	27.6065	27.853	22.8628	22.4158	23.5585	23.2244	24.6007	23.5895	26.7235	28.05	28.7661	23.6422	24.4645	23.5303	22.9235
O14828	Secretory carrier-associated membrane protein 3	SCAMP3	23.071	24.367	26.22	26.1992	26.7023	26.7375	26.7153	26.3367	24.4405	23.413	24.8247	24.035	25.7842	25.9826	25.2016	26.2612
O14907	Tax1-binding protein 3	TAX1BP3	26.7158	26.3003	26.8484	26.1104	23.0032	24.4519	25.5131	24.6549	25.1798	23.9098	24.4747	24.9114	22.6676	24.0337	23.1615	24.1625
O14908	PDZ domain-containing protein GIPC1	GIPC1	28.872	28.2084	27.7796	28.9271	26.4706	26.4023	26.1786	26.6157	26.1147	23.7971	26.3881	25.4593	27.2173	26.5273	26.5914	26.6498
O14936	Peripheral plasma membrane protein CASK	CASK	28.5921	28.208	28.8582	28.0615	25.0945	25.3146	23.9232	23.8465	24.2147	23.7931	23.9777	23.533	26.2116	24.9431	26.0877	26.8199
O14944	Proepiregulin;Epiregulin	EREG	25.1994	25.0724	25.2947	25.0226	24.3425	24.081	24.2436	24.1522	23.2713	23.1918	24.3659	24.9868	23.9533	24.7559	23.139	25.9576
P19105;O14950	Myosin regulatory light chain 12A;Myosin regulatory light chain 12B	MYL12A;MYL12B	23.6561	24.2866	24.0493	24.6242	23.1246	26.382	26.1524	25.9661	25.6643	26.8729	26.9	26.2162	24.0298	27.1622	26.6176	27.0278
O14964	Hepatocyte growth factor-regulated tyrosine kinase substrate	HGS	26.8547	26.5738	26.6266	26.4443	22.6831	26.2318	22.6092	24.6285	25.8298	22.5386	23.0209	24.5169	25.9083	25.6333	25.9779	25.8656
O14980	Exportin-1	XPO1	27.5071	28.1345	28.1399	27.9333	27.5691	28.4432	28.4921	28.5876	28.3173	28.949	29.0085	29.2201	27.8874	28.8784	28.5747	28.6455
O15031	Plexin-B2	PLXNB2	32.6434	32.3548	32.789	32.6475	29.9709	30.6761	30.0587	30.2868	30.6671	29.0262	29.7219	30.0606	31.0072	30.4793	30.58	30.5436
O15067	Phosphoribosylformylglycinamidine synthase	PFAS	26.2598	25.6084	25.3054	25.4338	22.0977	24.9899	24.656	23.3067	25.569	22.9282	23.2949	24.4445	24.5833	24.735	25.0679	23.3354
O15072	A disintegrin and metalloproteinase with thrombospondin motifs 3	ADAMTS3	23.5833	23.8724	24.2397	23.0535	26.6886	25.1388	25.3266	25.0217	25.2672	26.9457	25.3843	24.0516	26.7353	25.5801	25.0504	24.7671
O15118	Niemann-Pick C1 protein	NPC1	25.9332	24.5081	24.4615	26.3026	27.1129	27.3002	26.8539	27.6175	25.7112	23.6566	23.4629	24.2722	24.2455	24.1311	23.9413	23.0982
O15143	Actin-related protein 2/3 complex subunit 1B	ARPC1B	27.9501	27.0081	27.3699	27.071	24.375	26.6239	25.9304	25.5476	25.7314	24.3318	26.8488	27.189	27.2103	27.2287	27.0877	26.7675
O15144	Actin-related protein 2/3 complex subunit 2	ARPC2	26.7956	26.6929	26.28	26.0207	24.4181	23.6678	24.9274	23.3466	24.9182	26.0131	26.0727	25.6592	26.4124	26.2464	26.8784	26.6919
O15145	Actin-related protein 2/3 complex subunit 3	ARPC3	27.4233	27.0223	27.3132	26.926	23.8744	24.0722	23.7162	24.5193	24.4325	26.8294	24.1875	24.9879	26.047	26.5793	26.498	26.5473
O15162	Phospholipid scramblase 1	PLSCR1	25.8656	26.3071	26.2297	25.802	26.4307	26.9419	24.395	26.8571	23.9592	22.6972	23.4734	24.7825	24.2293	24.4891	23.8655	24.7012
O15230	Laminin subunit alpha-5	LAMA5	27.2781	26.6006	27.8835	30.7227	37.0084	36.2368	36.302	36.6526	35.2524	34.8504	34.7384	34.811	35.464	34.6611	34.8261	35.2203
O15232	Matrilin-3	MATN3	24.414	26.5589	25.8345	23.5272	24.1531	26.5561	25.6713	25.6537	24.605	27.2364	27.1847	26.2261	26.8201	27.1999	26.9134	27.4755
O15372	Eukaryotic translation initiation factor 3 subunit H	EIF3H	23.3499	23.5904	25.6422	26.0941	23.6251	26.1048	23.2937	23.1679	23.7441	24.0151	25.4847	24.5908	25.9579	26.3586	25.9359	26.31
O15400	Syntaxin-7	STX7	26.4606	26.0116	26.284	26.0574	23.6877	25.9208	23.3962	23.942	23.5309	23.6559	24.3841	24.758	22.7331	23.2583	24.119	24.8833
O15427	Monocarboxylate transporter 4	SLC16A3	29.4797	28.5816	28.5549	29.3574	26.652	27.6323	27.0938	27.0148	27.1154	26.2535	27.0338	25.6484	28.2369	27.1903	27.3313	26.6241
O15431	High affinity copper uptake protein 1	SLC31A1	30.1582	29.8407	30.3812	30.1665	22.7352	30.4648	23.017	23.859	29.4741	23.8812	24.1086	24.0923	23.179	30.104	30.1731	30.21
O15484	Calpain-5	CAPN5	27.3465	27.3776	27.9375	27.6124	27.138	27.9932	26.8336	27.3516	25.0885	23.3244	22.4173	24.1808	25.5157	26.1618	24.045	26.133
O15498	Synaptobrevin homolog YKT6	YKT6	27.4814	26.4449	27.216	26.3358	25.7934	24.0319	25.8086	24.8271	24.9834	23.2676	23.373	23.6789	26.3689	26.202	26.1144	26.5763
O15511	Actin-related protein 2/3 complex subunit 5	ARPC5	26.7818	26.1832	26.3458	26.132	23.2194	25.296	23.7795	22.9156	24.3692	24.7963	24.3632	24.5252	25.9771	25.0941	25.4546	25.0811
O43175	D-3-phosphoglycerate dehydrogenase	PHGDH	27.7831	28.0173	28.2366	27.7924	25.4771	27.0099	26.4609	23.1678	27.0688	27.916	27.5979	28.1822	27.4101	27.9817	27.7955	27.9291
O43242	26S proteasome non-ATPase regulatory subunit 3	PSMD3	24.8605	25.3861	25.3621	25.3568	24.8608	25.3882	23.8245	24.3383	23.257	25.6864	25.6369	24.3725	25.7491	25.8358	26.0517	25.4614
O43286	Beta-1,4-galactosyltransferase 5	B4GALT5	29.3413	29.4612	28.5064	28.8755	24.1249	29.8259	24.2822	30.2734	26.0627	30.5932	24.2564	23.1017	23.1182	30.4223	24.028	30.2331
O43294	Transforming growth factor beta-1-induced transcript 1 protein	TGFB1I1	26.437	26.5899	26.7919	26.7381	24.5487	24.1026	25.0619	24.735	24.8773	25.1827	25.1495	25.8055	25.2047	25.0026	25.0956	25.3043
O43396	Thioredoxin-like protein 1	TXNL1	25.6719	25.6795	25.8691	25.5279	24.7023	24.5628	22.9003	24.5744	25.5882	25.8643	22.6464	24.2799	23.0191	22.8547	22.9795	23.5436
O43491	Band 4.1-like protein 2	EPB41L2	30.8239	29.9919	30.1248	30.0287	24.0297	25.189	24.0611	23.8231	24.1522	26.1818	25.5548	24.2911	28.7243	27.3295	27.908	26.8999
O43520	Phospholipid-transporting ATPase IC	ATP8B1	25.782	25.8513	26.2761	26.1087	22.9971	24.3614	23.3706	22.9398	24.5606	23.0072	23.9753	23.6218	23.7707	23.8962	25.2909	23.9086
O43570	Carbonic anhydrase 12	CA12	25.6036	25.2652	25.9591	25.6263	25.3159	24.973	26.2597	25.809	23.7982	22.8946	23.645	25.8228	24.7303	21.8386	23.1889	23.3412
O43583	Density-regulated protein	DENR	24.4994	24.2128	23.3351	22.7495	23.9827	23.0318	24.0241	22.8542	23.3048	25.1134	23.7337	23.2922	23.0567	23.1772	23.4369	22.8819
O43633	Charged multivesicular body protein 2a	CHMP2A	28.0831	27.271	27.9813	27.9069	27.3563	27.9356	27.5165	27.0217	24.8421	26.3321	26.9129	24.8602	27.2512	26.4811	26.8858	26.3624
O43657	Tetraspanin-6	TSPAN6	28.9775	27.8899	27.8933	28.7112	29.6378	29.2179	29.7762	29.2797	28.4461	24.6783	28.9252	28.572	29.2417	28.1559	28.8489	28.7493
O43707	Alpha-actinin-4	ACTN4	30.0601	30.0937	30.4047	30.1308	29.4065	29.2463	29.6026	29.3911	30.2987	30.2321	30.8077	30.6563	29.811	30.0326	30.1751	30.1252
O43765	Small glutamine-rich tetratricopeptide repeat-containing protein alpha	SGTA	24.0164	24.1872	23.6139	24.0715	23.7145	23.2701	23.793	23.9372	25.0639	24.7254	24.231	23.6481	23.5507	24.1468	23.9276	24.4269
O43776	Asparagine--tRNA ligase, cytoplasmic	NARS	27.4636	27.2996	27.8204	27.4901	23.6852	23.7916	24.1622	22.8773	22.987	23.5455	23.0318	24.7389	23.3792	26.9136	27.5298	26.966
O43795	Unconventional myosin-Ib	MYO1B	27.5284	26.6214	28.1351	26.5299	23.3938	25.3077	23.7377	22.8478	24.7976	24.4917	23.6656	23.7693	24.9528	23.715	25.0423	24.0658
O43813	LanC-like protein 1	LANCL1	26.1358	26.2176	26.8947	26.0207	24.2118	24.2012	23.156	23.6499	24.9321	22.4971	24.0573	24.9555	25.3186	23.5499	25.4535	24.1537
O43854	EGF-like repeat and discoidin I-like domain-containing protein 3	EDIL3	35.8682	35.1063	35.1519	33.9932	34.7191	35.0068	34.6922	33.1893	33.2542	33.152	33.1962	31.7348	34.5782	33.8179	33.9238	32.4233
O43865;Q96HN2	Putative adenosylhomocysteinase 2;Putative adenosylhomocysteinase 3	AHCYL1;AHCYL2	24.4992	23.9465	24.5498	23.7287	23.6445	23.4877	23.575	22.9164	23.8104	23.3432	24.3065	24.7806	24.1114	24.6431	23.7383	22.9763
O60291	E3 ubiquitin-protein ligase MGRN1	MGRN1	25.6607	24.8303	24.8489	24.7687	23.4826	24.8812	24.1291	24.6636	25.0125	24.056	22.2546	23.9888	23.9633	22.9062	23.9321	23.6369
O60353	Frizzled-6	FZD6	25.8253	25.1063	24.3667	25.1777	23.3354	24.8851	25.0747	22.0638	24.4363	24.3732	24.1308	25.4047	24.028	23.524	24.6642	24.4997
O60488	Long-chain-fatty-acid--CoA ligase 4	ACSL4	30.6137	30.0157	30.3769	29.7633	27.6994	28.3517	27.3879	26.1744	27.6885	23.8359	26.8784	25.8485	28.6068	27.8686	27.8055	27.769
O60502	Protein O-GlcNAcase	MGEA5	26.1057	27.0704	26.58	23.4207	24.6651	24.9922	23.3902	23.5863	23.327	23.832	23.1469	22.9566	23.0274	24.1293	24.8012	23.2811
O60506;O43390	Heterogeneous nuclear ribonucleoprotein Q;Heterogeneous nuclear ribonucleoprotein R	SYNCRIP;HNRNPR	25.091	25.7337	25.6834	25.6298	22.6819	23.5036	23.849	24.5083	24.3113	23.8517	24.9448	24.7218	25.5612	26.1484	25.9571	26.3122
O60507	Protein-tyrosine sulfotransferase 1	TPST1	27.1706	27.9853	27.4587	27.6825	27.5386	27.9196	27.6369	28.0435	28.329	28.7092	28.0123	27.608	28.2205	28.9374	28.4143	28.7759
O60512	Beta-1,4-galactosyltransferase 3;N-acetyllactosamine synthase;Beta-N-acetylglucosaminylglycopeptide beta-1,4-galactosyltransferase;Beta-N-acetylglucosaminyl-glycolipid beta-1,4-galactosyltransferase	B4GALT3	24.0467	23.4692	23.1217	25.3945	23.8937	25.9992	22.6718	26.4125	24.5476	27.2516	26.602	26.6922	22.8181	26.6395	25.9322	26.7543
O60513	Beta-1,4-galactosyltransferase 4;N-acetyllactosamine synthase;Lactotriaosylceramide beta-1,4-galactosyltransferase	B4GALT4	24.8623	26.0893	22.5403	25.9042	21.8959	24.3281	23.7983	25.3323	23.5277	26.1963	24.0892	25.5846	25.8728	26.9139	26.4532	24.0606
O60565	Gremlin-1	GREM1	23.6912	23.6235	23.36	23.4053	25.1812	24.0446	23.0966	23.5055	25.3123	23.8566	23.4115	24.1708	27.9836	25.5905	25.5245	23.7998
O60568	Procollagen-lysine,2-oxoglutarate 5-dioxygenase 3	PLOD3	27.4023	27.7842	27.9504	28.0132	30.0648	29.3048	29.8479	29.451	29.7179	29.7946	29.9429	29.6631	29.5973	29.4643	29.762	29.6345
O60610	Protein diaphanous homolog 1	DIAPH1	25.7279	25.8483	26.0526	24.0709	23.9736	23.5924	23.4444	25.7768	23.9599	26.7123	23.5391	23.7818	25.3384	26.2736	23.4691	24.0628
O60664	Perilipin-3	PLIN3	27.0098	23.3996	27.1468	26.8359	24.0247	23.3074	24.7685	24.9491	23.4511	23.5791	22.8008	24.6724	26.1077	23.3026	26.3839	26.5416
O60684;O15131;P52294	Importin subunit alpha-7;Importin subunit alpha-6;Importin subunit alpha-5;Importin subunit alpha-5, N-terminally processed	KPNA6;KPNA5;KPNA1	25.1857	24.8049	25.9051	25.858	22.6533	24.8266	24.632	25.0253	24.4367	23.9364	23.7705	24.4828	25.1185	26.242	23.0981	25.3578
O60687	Sushi repeat-containing protein SRPX2	SRPX2	27.7093	28.7744	28.8268	28.8696	29.4813	29.5284	29.9124	30.1357	31.0127	30.6574	30.9346	30.9491	29.5968	30.1391	29.9956	30.23
O60701	UDP-glucose 6-dehydrogenase	UGDH	26.7553	27.314	27.4668	27.1702	24.7869	27.7729	26.934	27.7427	27.5193	27.942	27.5728	27.6777	26.8142	27.8124	27.3421	27.6012
O60716	Catenin delta-1	CTNND1	31.7862	31.3748	31.6739	31.4869	29.1074	29.471	28.8969	28.6243	29.0292	28.0844	28.7124	28.0911	29.6509	29.2677	29.3994	29.1353
O60763	General vesicular transport factor p115	USO1	25.2506	26.8215	26.6101	26.4632	24.3352	26.2309	26.6367	27.2141	25.3165	27.2827	27.2373	27.1639	26.7273	27.2559	28.0901	27.1437
O60784	Target of Myb protein 1	TOM1	27.4329	27.8077	28.0599	27.5549	26.8925	28.1478	27.401	27.6871	24.3214	26.1776	25.8062	27.4518	25.6899	26.9819	23.2735	26.4072
O60884	DnaJ homolog subfamily A member 2	DNAJA2	27.4898	27.3603	27.7222	28.5345	28.3696	28.5889	28.1411	28.3135	24.4696	24.4602	24.6972	24.9835	27.2952	27.5115	27.525	24.4142
O75044	SLIT-ROBO Rho GTPase-activating protein 2	SRGAP2	29.7927	29.4249	29.7988	29.4105	25.5668	26.4944	25.1871	23.7583	26.6618	24.595	23.5783	24.8139	26.4742	26.2642	25.7803	26.1667
O75051	Plexin-A2	PLXNA2	28.2015	27.3453	28.0123	27.1908	24.3713	24.1628	24.143	24.1287	24.3811	24.1234	24.5207	24.7609	24.929	25.2154	23.8251	23.4622
O75083	WD repeat-containing protein 1	WDR1	31.5423	31.0928	31.4263	30.9883	28.7961	29.2207	29.1232	28.7813	29.7501	29.7717	30.4906	29.1298	29.997	29.822	29.981	29.4778
O75131	Copine-3	CPNE3	29.4212	29.1765	29.6858	29.1582	28.738	28.9206	28.4354	28.0522	26.9096	27.4041	26.6402	24.1634	28.1511	27.9367	28.0348	27.2855
O75340	Programmed cell death protein 6	PDCD6	29.0937	28.7821	29.6691	28.7186	30.702	31.0458	30.8855	30.3916	29.4446	28.6237	29.1764	28.8936	28.9934	28.9418	29.0436	28.8166
O75347	Tubulin-specific chaperone A	TBCA	27.357	26.4569	26.4726	25.9535	22.8458	23.2469	23.1558	23.3241	24.5783	24.101	22.1727	23.9506	25.7595	24.8266	23.7958	23.7603
O75351	Vacuolar protein sorting-associated protein 4B	VPS4B	27.6134	27.5461	27.7483	27.4845	27.219	27.3992	27.1627	27.2644	24.5123	26.7094	25.0307	25.3505	26.1504	26.0536	23.4369	26.4431
O75367	Core histone macro-H2A.1	H2AFY	25.9804	23.9619	23.5961	23.5737	27.0785	26.6881	27.2163	26.7657	24.7081	26.4952	23.6369	25.4699	26.1665	26.971	26.9979	27.0666
O75369	Filamin-B	FLNB	28.7698	29.0342	29.1117	28.7123	28.5622	28.5791	29.1747	29.179	29.8112	30.3213	30.7209	30.7572	29.0616	29.4752	29.7557	29.5707
O75396	Vesicle-trafficking protein SEC22b	SEC22B	25.7344	26.3939	26.2662	23.6689	25.9347	23.0649	26.0855	26.2146	26.7425	23.285	25.9454	26.673	25.8473	26.3692	26.2789	26.5882
O75531	Barrier-to-autointegration factor;Barrier-to-autointegration factor, N-terminally processed	BANF1	27.4042	27.0536	27.55	27.228	29.9826	29.528	30.1526	28.9524	29.1075	28.8428	28.9491	28.2452	28.5843	29.419	29.5956	29.8225
O75578	Integrin alpha-10	ITGA10	25.1989	23.1531	25.3697	26.0592	23.9204	24.8499	23.7071	26.0915	25.1561	25.2757	23.0145	24.3201	23.5072	24.4253	22.1088	23.8615
O75608	Acyl-protein thioesterase 1	LYPLA1	27.0617	27.5271	27.7108	27.2046	26.6742	27.5294	27.0916	27.8556	27.6462	27.389	27.0552	28.8935	26.0995	27.686	27.0547	27.5778
O75663	TIP41-like protein	TIPRL	24.8558	26.1233	25.4963	25.6175	24.776	23.6116	24.905	23.8926	23.9065	26.1954	24.129	27.1261	25.7065	25.4608	25.9723	25.9851
O75674	TOM1-like protein 1	TOM1L1	26.0323	23.9453	25.7656	26.1835	27.5461	27.4472	27.4675	27.3635	24.1303	24.2861	25.0949	24.6244	26.0922	24.2413	23.3037	25.1793
O75695	Protein XRP2	RP2	28.5513	27.5654	28.3556	27.5565	25.0535	22.5978	25.3172	25.7562	24.3194	25.2275	25.4466	24.3235	26.137	25.6297	25.3947	25.7309
O75718	Cartilage-associated protein	CRTAP	22.8384	25.6591	23.4528	23.4005	22.4836	26.0774	23.9212	26.0927	25.2647	26.8081	25.9774	27.1603	25.1114	27.0935	25.8939	26.6224
O75787	Renin receptor	ATP6AP2	28.0975	29.1879	29.1061	29.2437	29.1513	30.0238	30.0132	30.6514	30.4886	30.7231	30.37	31.1358	29.5596	30.4724	30.0618	30.3973
O75832	26S proteasome non-ATPase regulatory subunit 10	PSMD10	26.0828	26.1599	26.4919	23.7103	24.452	24.3684	23.6348	23.1679	24.7236	24.4978	24.7477	23.8239	22.6794	23.3913	23.8395	23.8777
O75874	Isocitrate dehydrogenase [NADP] cytoplasmic	IDH1	26.727	25.4003	25.408	24.9982	23.8814	24.1152	24.756	24.9476	24.7768	23.8711	22.8049	23.7131	24.9345	24.7469	22.0361	24.2254
O75882	Attractin	ATRN	26.0804	25.6567	26.1598	25.607	23.3196	22.8217	25.0861	23.0954	23.9872	23.0421	23.3879	25.4408	24.661	24.1499	24.2938	23.0589
O75886	Signal transducing adapter molecule 2	STAM2	25.8325	25.1792	25.8542	25.7144	24.3157	24.9107	24.8752	24.6758	24.5864	24.1898	22.4575	26.29	23.6625	24.9408	22.8955	23.9719
O75954	Tetraspanin-9	TSPAN9	30.3933	30.1697	30.9249	30.4225	30.7474	31.0205	30.9217	30.8144	29.3312	29.0782	29.4233	28.9239	29.9077	29.4778	29.3445	29.4403
O75955	Flotillin-1	FLOT1	27.017	26.933	27.3022	27.7956	29.1433	29.2289	28.7637	29.313	24.3166	24.7993	23.51	26.9167	27.106	26.5822	26.8629	25.8768
O76003	Glutaredoxin-3	GLRX3	27.3151	27.6299	28.0193	27.4028	23.9484	24.4357	24.619	24.2611	25.2753	27.4642	25.0402	29.4336	23.3666	27.1345	27.0681	27.3791
O76061	Stanniocalcin-2	STC2	23.5156	22.384	26.0812	22.7113	22.7474	24.786	25.2835	24.5329	32.4681	26.6301	24.3023	24.7011	32.0525	24.8573	27.7469	27.619
O76081	Regulator of G-protein signaling 20	RGS20	27.0802	27.0462	26.8964	27.1218	25.0683	24.4173	24.0075	23.2382	23.074	23.4707	24.6855	25.7312	23.3144	22.5024	22.6629	23.7689
O94760	N(G),N(G)-dimethylarginine dimethylaminohydrolase 1	DDAH1	26.1505	25.4077	25.4054	25.1602	23.1314	23.5451	21.9165	24.7741	24.2795	22.9274	22.9236	23.0529	24.15	24.4718	24.3008	23.9578
O94804	Serine/threonine-protein kinase 10	STK10	27.5804	26.8651	26.7585	26.9256	23.2451	23.0381	23.74	24.7603	23.9012	23.8157	23.9763	23.5583	22.9151	24.5247	23.2383	22.9407
O94855	Protein transport protein Sec24D	SEC24D	23.6955	23.9585	23.6755	23.1861	24.0405	23.8287	26.4387	26.4546	23.7804	26.5884	26.1264	26.9058	25.3699	26.0416	24.1183	26.0839
O94979	Protein transport protein Sec31A	SEC31A	25.0186	26.0229	25.7361	25.8355	23.3618	24.4233	24.1225	23.7841	24.0191	23.5091	26.0218	24.0957	26.3241	26.4537	26.2674	26.1085
O94985	Calsyntenin-1;Soluble Alc-alpha;CTF1-alpha	CLSTN1	26.4322	27.548	27.6163	27.2492	23.4602	26.7909	26.7223	23.305	28.3669	28.212	28.6939	28.731	27.5327	28.3795	28.152	28.2759
O95084	Serine protease 23	PRSS23	28.0784	28.4281	28.241	28.4779	29.7072	29.5615	29.8222	29.9721	30.2624	29.7458	29.9544	29.8396	29.9224	30.0174	29.3267	29.9396
O95183	Vesicle-associated membrane protein 5	VAMP5	28.2971	27.5851	27.6619	28.1191	27.1539	24.2425	22.8335	24.1361	24.5369	23.7138	24.5572	24.5681	23.7365	23.4994	23.8582	23.0449
O95297	Myelin protein zero-like protein 1	MPZL1	28.8115	28.1364	28.184	28.4165	26.8898	26.7032	26.4604	25.4339	24.3615	24.7382	25.3273	24.5927	27.2701	26.0562	26.8628	26.3833
O95336	6-phosphogluconolactonase	PGLS	26.2611	26.2739	26.9727	25.7004	24.7665	25.8892	25.332	25.5902	25.6467	25.9107	24.6236	27.2441	25.6345	26.2855	26.0255	26.2901
O95340	Bifunctional 3-phosphoadenosine 5-phosphosulfate synthase 2;Sulfate adenylyltransferase;Adenylyl-sulfate kinase	PAPSS2	27.2122	27.2924	27.5823	27.5385	26.4498	27.2264	27.1041	26.9751	27.3729	27.9126	27.2699	28.0928	26.5351	27.8605	27.1084	27.3632
O95372	Acyl-protein thioesterase 2	LYPLA2	26.2937	26.5059	26.917	26.714	23.7528	25.4721	24.3979	24.142	25.0956	26.5975	23.204	23.9121	24.1078	26.7867	26.4022	27.0825
O95373	Importin-7	IPO7	23.6389	26.3722	26.5551	22.9726	23.5396	26.6532	24.1738	24.6294	24.717	26.6826	26.3636	26.4485	26.0632	26.5229	26.5042	26.8234
O95394	Phosphoacetylglucosamine mutase	PGM3	26.8508	27.1491	27.2194	26.4676	23.8691	22.2294	26.1322	26.6714	24.9602	26.8132	26.903	27.0337	26.798	26.7685	26.7403	27.0721
O95433	Activator of 90 kDa heat shock protein ATPase homolog 1	AHSA1	25.1374	25.905	26.23	25.4262	25.4734	22.8287	25.3545	26.9047	24.4088	27.0771	26.6745	28.2619	23.7195	26.7589	25.8739	26.4557
O95445	Apolipoprotein M	APOM	23.2298	26.862	23.8557	24.7903	26.4	26.289	26.4979	23.7112	26.1074	27.7369	27.5275	26.2002	27.3685	27.8792	27.5532	27.7918
O95466	Formin-like protein 1	FMNL1	29.2647	28.8489	29.3597	29.1441	23.3503	23.1098	24.9218	25.2383	25.4267	24.1851	23.1504	24.9914	25.4789	25.2254	24.9356	25.1104
O95477	ATP-binding cassette sub-family A member 1	ABCA1	28.5805	28.1135	28.5157	28.3483	27.7136	27.7437	27.5574	28.1277	25.6516	24.1691	22.9199	27.0668	27.5854	25.9191	26.9129	26.8077
O95490	Latrophilin-2	LPHN2	25.8561	25.9017	26.0344	25.9067	23.7295	25.2903	24.1079	24.8868	25.2672	23.1814	24.8262	23.4109	24.8729	22.9032	23.9731	23.3678
O95721	Synaptosomal-associated protein 29	SNAP29	25.1015	24.8553	24.6957	24.5919	22.8095	24.6222	23.4852	24.1394	25.6318	22.9375	24.6047	24.1925	24.4953	23.1895	23.368	23.5771
O95747	Serine/threonine-protein kinase OSR1	OXSR1	24.5111	23.6175	23.0706	23.3062	23.7304	25.0993	23.3587	25.3343	25.1218	24.4621	24.6049	26.0739	23.1179	24.6116	23.1398	23.6404
O95782	AP-2 complex subunit alpha-1	AP2A1	27.5963	27.2077	27.5522	27.0997	26.328	27.2259	26.5831	27.0421	26.8173	26.9814	26.992	27.0481	26.8844	27.4362	26.9457	27.1197
O95816	BAG family molecular chaperone regulator 2	BAG2	25.6468	25.0375	22.4783	25.4917	23.8125	24.2725	24.3832	23.2514	24.5586	23.8454	23.689	23.4559	23.2005	25.5289	25.269	22.0164
O95819	Mitogen-activated protein kinase kinase kinase kinase 4	MAP4K4	30.1648	29.8922	30.2262	29.8192	29.1679	29.8107	29.4016	29.5876	25.9186	27.0382	26.7352	27.1306	29.0144	28.211	28.3971	28.4303
O95865	N(G),N(G)-dimethylarginine dimethylaminohydrolase 2	DDAH2	27.4541	26.6911	27.6063	26.6909	23.5854	24.7293	24.1949	24.9036	23.9334	24.9903	23.5565	23.7439	22.7868	23.3042	24.1354	22.4255
O95967	EGF-containing fibulin-like extracellular matrix protein 2	EFEMP2	28.6647	29.5583	29.0916	29.7407	29.5881	29.6539	29.4121	29.4624	30.87	30.6445	30.6311	29.4892	31.0953	30.7878	30.7592	30.8614
O95980	Reversion-inducing cysteine-rich protein with Kazal motifs	RECK	27.9478	27.2266	27.1575	27.6894	25.9373	25.1266	25.2872	24.0406	24.5944	23.1598	24.15	24.3449	25.5524	23.7238	24.5904	25.2455
P00338	L-lactate dehydrogenase A chain	LDHA	32.5771	31.8721	32.6255	31.5425	29.8857	30.1861	30.5263	30.2045	30.9464	31.257	31.6872	31.1061	30.8119	31.0194	31.2782	30.8906
P00441	Superoxide dismutase [Cu-Zn]	SOD1	28.1268	27.7661	27.6052	26.6799	23.7475	24.0839	23.895	24.8518	26.8281	27.5889	27.7647	29.6966	23.1474	23.7378	22.826	26.1412
P00491	Purine nucleoside phosphorylase	PNP	27.8056	26.9281	27.5236	24.2792	23.2271	25.544	24.1577	24.2205	26.1406	26.2055	24.4749	27.435	25.9552	23.4383	23.7905	23.3688
P00492	Hypoxanthine-guanine phosphoribosyltransferase	HPRT1	26.2341	26.1164	26.4677	25.0196	24.3445	22.8057	23.7168	25.2801	24.4063	25.2776	24.3843	25.1135	24.7163	24.4437	24.7375	23.9341
P00533	Epidermal growth factor receptor	EGFR	30.5359	30.2685	30.2645	30.2315	26.3844	27.1081	25.5823	25.7654	25.486	26.1316	26.485	24.2637	28.4806	27.2928	27.4911	26.9827
P00558	Phosphoglycerate kinase 1	PGK1	31.7047	31.3619	31.9202	31.2574	30.1971	30.5954	30.7258	30.8807	30.8917	31.1226	31.4749	31.6005	30.6166	30.8803	30.6535	30.724
P00568	Adenylate kinase isoenzyme 1	AK1	25.7121	25.6544	22.6169	25.5479	23.8358	24.3192	24.509	23.5346	22.9478	23.2091	24.4362	25.178	23.6741	24.4709	23.8305	22.7321
P00736	Complement C1r subcomponent;Complement C1r subcomponent heavy chain;Complement C1r subcomponent light chain	C1R	25.1459	28.2099	28.0555	28.7379	27.1965	26.8542	28.1818	28.7379	31.2148	30.6055	30.8413	31.3783	28.4374	29.4808	29.258	29.6424
P00738;P00739	Haptoglobin;Haptoglobin alpha chain;Haptoglobin beta chain;Haptoglobin-related protein	HP;HPR	27.0839	25.0982	25.3815	23.4611	25.2788	25.8012	25.8738	23.9512	27.8684	26.9848	26.8856	25.3886	24.1588	24.1803	24.3362	23.8584
P00749	Urokinase-type plasminogen activator;Urokinase-type plasminogen activator long chain A;Urokinase-type plasminogen activator short chain A;Urokinase-type plasminogen activator chain B	PLAU	26.8701	27.2284	27.4461	27.9284	26.1472	25.4044	24.8354	26.7604	24.0744	23.2809	24.753	24.6625	26.9408	25.5644	26.2431	25.9749
P00918	Carbonic anhydrase 2	CA2	26.3808	26.506	26.4344	23.402	25.3813	24.7334	25.3234	24.9355	24.6967	24.3605	23.4039	24.4061	23.8732	23.3997	23.0567	24.5027
P01024	Complement C3;Complement C3 beta chain;C3-beta-c;Complement C3 alpha chain;C3a anaphylatoxin;Acylation stimulating protein;Complement C3b alpha chain;Complement C3c alpha chain fragment 1;Complement C3dg fragment;Complement C3g fragment;Complement C3d fragment;Complement C3f fragment;Complement C3c alpha chain fragment 2	C3	32.9607	33.8155	33.7929	34.0722	32.9352	33.7928	33.6878	33.9684	34.0798	34.5324	34.4645	34.4887	33.7966	34.4281	34.1109	34.4647
P01033	Metalloproteinase inhibitor 1	TIMP1	28.2478	28.8325	29.1441	29.7494	28.4753	28.4023	28.7756	29.6832	30.4501	29.7446	30.1557	30.4335	29.0883	29.7613	29.9045	30.3332
P01111	GTPase NRas	NRAS	31.2727	30.9883	31.456	31.1839	29.3865	29.7482	29.3708	29.4585	29.2545	28.9276	28.9916	28.9169	29.6753	29.4086	29.3495	29.3198
P01112	GTPase HRas;GTPase HRas, N-terminally processed	HRAS	28.7018	28.0117	28.6672	28.4579	26.2466	26.9555	26.0821	24.72	25.6096	25.3191	26.0952	25.6028	27.1009	26.6845	26.5049	26.2697
P01116	GTPase KRas;GTPase KRas, N-terminally processed	KRAS	27.0227	26.0892	24.659	25.9915	23.3873	22.378	23.6169	25.2711	24.9814	24.2508	22.8374	25.8238	23.3785	22.5518	22.6898	24.6141
P01137	Transforming growth factor beta-1;Latency-associated peptide	TGFB1	29.0326	29.2544	28.849	29.1698	29.6388	29.906	29.7304	29.8442	30.7216	30.9769	30.5565	31.4041	29.4494	30.376	30.0844	30.5081
P02452	Collagen alpha-1(I) chain	COL1A1	32.9346	32.0703	32.3558	33.2363	38.5777	38.26	38.2825	37.5132	35.4079	36.0841	36.1234	35.3855	38.0069	36.9742	37.7243	37.7582
P02461	Collagen alpha-1(III) chain	COL3A1	29.4232	26.7401	28.5026	28.4532	35.1459	34.7929	34.7883	34.1869	31.6853	31.5996	31.8263	31.4501	34.2025	33.3103	33.935	33.5566
P02462	Collagen alpha-1(IV) chain;Arresten	COL4A1	28.9869	28.8138	28.8134	29.1468	31.442	30.9939	30.8059	30.8482	32.3236	31.7127	32.0023	34.0075	30.6231	30.8644	30.8438	31.2493
P02545	Prelamin-A/C;Lamin-A/C	LMNA	24.7378	24.9829	24.9111	24.7235	25.1331	24.9589	24.8478	23.8187	25.8344	25.8106	25.2908	25.1511	25.3759	25.7686	26.2114	25.4216
P02679	Fibrinogen gamma chain	FGG	24.4529	24.1515	22.9644	25.3752	26.0444	25.7974	24.2114	25.6976	25.3554	26.8187	26.0847	24.8005	26.5427	26.077	26.1017	25.5878
P02686	Myelin basic protein	MBP	25.3471	24.3466	24.2493	24.6748	22.4449	25.1364	24.0561	23.8117	23.9746	23.4789	24.669	25.6088	24.462	23.2141	22.974	24.6201
P02751	Fibronectin;Anastellin;Ugl-Y1;Ugl-Y2;Ugl-Y3	FN1	34.0542	34.5262	34.1805	34.8088	37.1915	36.2142	36.8923	36.7208	38.5949	37.8805	38.4313	38.1718	37.68	37.6365	37.6385	38.0955
P02753	Retinol-binding protein 4;Plasma retinol-binding protein(1-182);Plasma retinol-binding protein(1-181);Plasma retinol-binding protein(1-179);Plasma retinol-binding protein(1-176)	RBP4	26.4281	23.7251	23.2481	23.7507	27.0031	23.2653	23.6797	25.2057	24.0638	27.8574	27.3871	27.5476	27.4084	27.2288	27.1938	24.0962
P02786	Transferrin receptor protein 1;Transferrin receptor protein 1, serum form	TFRC	29.4657	29.4356	29.7827	29.1449	28.848	29.3576	29.2242	28.7637	28.7883	28.401	28.6424	28.3662	28.4954	28.5847	28.3743	28.4687
P03956	Interstitial collagenase;22 kDa interstitial collagenase;27 kDa interstitial collagenase	MMP1	23.5427	25.7154	22.9933	25.6223	26.1627	26.3537	26.4961	26.171	22.4495	26.8646	26.9318	27.3301	25.0171	27.0031	26.3791	26.3828
P04004	Vitronectin;Vitronectin V65 subunit;Vitronectin V10 subunit;Somatomedin-B	VTN	23.9513	24.7421	23.2457	24.6377	25.9909	23.881	24.8379	24.3847	25.368	23.4553	22.0496	24.8931	26.2181	26.0422	25.4915	26.4521
P04062	Glucosylceramidase	GBA	24.277	27.3361	23.0955	27.409	23.8804	27.739	27.7758	28.8476	28.4886	29.1271	27.2731	30.621	27.1014	28.9249	27.8753	29.2246
P04075	Fructose-bisphosphate aldolase A	ALDOA	32.5083	31.8123	32.1021	31.6126	29.3861	29.8012	29.4099	29.2575	29.833	30.4261	30.7944	30.8392	30.6418	30.2555	30.5788	29.9625
P04080	Cystatin-B	CSTB	28.2812	27.7312	28.0932	27.4507	24.9982	24.3125	23.0271	24.4109	25.1157	25.37	25.6049	24.4205	26.7242	24.8315	26.0885	25.8408
P04083	Annexin A1	ANXA1	32.6508	32.4547	32.8089	32.194	30.2212	30.5874	30.0994	30.11	31.3439	30.3189	30.9573	30.916	30.9434	30.9839	30.7549	30.5749
P04114	Apolipoprotein B-100;Apolipoprotein B-48	APOB	24.9861	26.5294	25.9043	25.8632	22.7957	24.6281	23.7686	24.4383	25.6586	26.8576	26.5848	25.3557	27.0997	28.0125	27.4153	27.5603
P04216	Thy-1 membrane glycoprotein	THY1	29.1822	29.3223	29.5098	29.8009	27.764	28.2735	28.0009	27.6399	27.8062	26.8178	27.5921	25.7123	28.3657	27.8593	28.0171	27.873
P04275	von Willebrand factor;von Willebrand antigen 2	VWF	23.8038	23.5768	23.5229	23.8132	28.8273	27.5896	28.9899	29.5304	28.9777	28.1691	27.8351	28.1935	25.2698	27.531	27.4223	25.6984
P04350	Tubulin beta-4A chain	TUBB4A	25.2914	26.2517	26.32	26.4003	24.3038	24.2689	26.093	23.5636	27.634	27.0533	26.7588	24.3583	23.8451	26.1205	25.5963	25.9945
P04406	Glyceraldehyde-3-phosphate dehydrogenase	GAPDH	34.1183	33.9122	34.4865	33.6243	33.2025	33.3952	33.4938	33.5128	34.2809	34.2139	34.324	34.1667	33.7725	34.0796	33.8333	33.7434
P04439	HLA class I histocompatibility antigen, A-3 alpha chain	HLA-A	30.7853	30.0081	30.0121	30.8784	27.545	28.0117	27.4052	26.5515	26.7756	26.2623	27.2982	26.1478	29.4253	28.6119	28.7344	28.4598
P04632	Calpain small subunit 1	CAPNS1	27.7421	27.9024	28.0531	28.0879	26.9048	27.1094	27.3448	26.8135	27.3719	27.6985	27.6085	28.1564	26.9572	27.6327	27.0249	27.809
P04792	Heat shock protein beta-1	HSPB1	27.9795	28.0388	28.1247	28.0717	27.3932	27.2373	26.9893	24.1463	27.7005	27.6031	27.28	27.2463	27.6833	27.6398	27.4585	27.3406
P04899	Guanine nucleotide-binding protein G(i) subunit alpha-2	GNAI2	34.2257	34.0779	34.4556	34.1018	31.5847	32.3473	31.6559	31.6922	31.7545	31.2087	31.8592	30.7893	32.6984	32.4186	32.4867	32.2927
Q93077;Q7L7L0;P04908	Histone H2A type 1-C;Histone H2A type 3;Histone H2A type 1-B/E	HIST1H2AC;HIST3H2A;HIST1H2AB	31.9032	26.7438	27.3454	26.814	32.4614	31.8929	32.5823	31.2697	31.7168	31.6959	32.4025	31.0788	31.8507	32.5751	33.2134	32.8546
P05023	Sodium/potassium-transporting ATPase subunit alpha-1	ATP1A1	33.6697	33.3355	33.5873	33.5288	30.8927	31.2519	30.7975	30.5933	30.6202	30.1306	30.5237	29.7449	32.0524	31.3466	31.5188	31.3976
P05026	Sodium/potassium-transporting ATPase subunit beta-1	ATP1B1	28.8688	28.3787	28.3006	28.6893	24.0191	26.8509	24.3417	25.1326	24.2809	24.1618	23.4747	23.3167	27.0295	26.3187	26.57	26.5338
P05067	Amyloid beta A4 protein;N-APP;Soluble APP-alpha;Soluble APP-beta;C99;Beta-amyloid protein 42;Beta-amyloid protein 40;C83;P3(42);P3(40);C80;Gamma-secretase C-terminal fragment 59;Gamma-secretase C-terminal fragment 57;Gamma-secretase C-terminal fragment 50;C31	APP	27.8297	28.6582	28.7724	29.2122	32.9468	30.2	32.3284	30.8689	37.0788	35.965	36.5237	35.5938	34.8114	34.0064	34.0742	33.7798
P05106	Integrin beta-3	ITGB3	29.7888	30.9765	30.6632	31.3457	28.0539	29.2854	28.7006	29.2664	25.3772	28.4296	28.3978	27.7555	28.509	29.2028	29.049	29.0703
P05121	Plasminogen activator inhibitor 1	SERPINE1	32.3078	33.6902	33.4777	33.5406	33.6009	34.0609	34.0304	34.2001	34.4552	34.9225	34.6067	35.1705	33.9532	35.0575	34.5019	34.8473
P05198	Eukaryotic translation initiation factor 2 subunit 1	EIF2S1	26.627	26.6123	26.3569	26.7278	25.3845	25.2111	24.1393	24.0488	26.3239	26.7861	26.1833	27.2	26.7344	27.1154	27.346	27.2527
P05362	Intercellular adhesion molecule 1	ICAM1	29.8251	28.5798	29.6062	28.9623	28.5048	28.5676	28.4519	28.073	26.7371	26.7636	27.8383	26.973	28.3729	27.6435	27.9426	27.7839
P05386	60S acidic ribosomal protein P1	RPLP1	26.4565	27.6565	27.918	27.7694	23.9345	27.6026	27.4857	22.6161	30.3257	24.5941	27.95	29.49	27.6391	28.5139	27.8571	24.5433
P05387	60S acidic ribosomal protein P2	RPLP2	26.5416	26.4657	27.1285	26.6899	25.4023	22.9548	22.9318	24.4363	27.7578	26.8846	26.6919	25.2954	27.5125	26.5519	26.5183	25.5696
P05388;Q8NHW5	60S acidic ribosomal protein P0;60S acidic ribosomal protein P0-like	RPLP0;RPLP0P6	29.0113	29.8674	29.9362	29.4405	29.2264	30.2778	30.3506	30.6098	30.8298	31.1574	31.1754	31.0088	30.2716	31.0927	30.6434	30.6407
P05556	Integrin beta-1	ITGB1	36.1483	35.9287	35.9548	36.3721	34.5443	34.6898	34.4715	34.113	33.6696	33.2632	33.4748	33.2774	34.9226	34.0568	34.537	34.2693
P05783	Keratin, type I cytoskeletal 18	KRT18	27.1692	27.4819	27.3451	27.4786	26.4189	27.4559	27.7576	27.7455	27.2791	28.2657	27.9731	27.4567	27.3222	28.3126	28.2774	27.8608
P05997	Collagen alpha-2(V) chain	COL5A2	25.2299	26.7246	26.4363	28.0056	30.5143	29.8941	30.2901	29.9012	30.8476	30.2906	31.3062	31.0081	31.0204	30.0443	30.8426	30.6949
P06241	Tyrosine-protein kinase Fyn	FYN	26.9132	26.7912	27.0305	26.7528	22.6233	22.9318	25.2134	24.0504	24.0919	25.2388	23.5349	25.7142	24.7922	24.6748	23.7367	23.3615
P06493	Cyclin-dependent kinase 1	CDK1	27.2232	27.0452	26.2666	25.3102	23.6877	25.1375	24.212	22.3164	24.2372	22.9042	23.931	24.4277	26.3893	24.822	25.2815	25.1543
P06703	Protein S100-A6	S100A6	29.3396	29.8719	28.7634	29.535	28.6847	28.6368	28.285	29.0133	29.4219	29.3934	27.5105	31.3371	28.3547	28.8807	29.027	29.3875
P06733	Alpha-enolase	ENO1	34.1567	33.6092	34.1727	33.3155	31.1516	31.806	31.2466	31.3396	32.6246	32.0775	32.6494	31.8439	32.5403	32.4903	32.3474	31.8737
P06737	Glycogen phosphorylase, liver form	PYGL	26.236	26.1242	26.85	26.0943	25.8727	25.8749	27.1837	26.0613	26.6773	26.8124	27.4634	27.8513	26.5965	26.366	26.9255	26.4996
P06744	Glucose-6-phosphate isomerase	GPI	30.5223	30.3075	30.4169	29.5447	26.5835	28.5993	27.4461	27.0703	29.026	29.8292	29.9987	31.2078	28.9212	28.6911	28.6951	28.7183
P06748	Nucleophosmin	NPM1	27.9687	27.1312	27.3301	26.8597	27.8474	28.2316	27.6617	27.7389	29.8095	29.0244	27.907	28.986	28.4989	28.8848	28.4342	28.5714
P06753	Tropomyosin alpha-3 chain	TPM3	25.6222	25.3943	25.031	25.2657	23.9994	22.7113	24.1166	25.2029	23.8202	24.6259	24.266	23.9783	25.1646	24.331	25.4379	24.0975
P06756	Integrin alpha-V;Integrin alpha-V heavy chain;Integrin alpha-V light chain	ITGAV	32.8492	32.8	33.2839	32.937	31.8865	32.1671	32.0765	32.0172	31.7413	30.7244	31.1582	30.8648	31.5607	31.3646	31.3265	31.5541
P07093	Glia-derived nexin	SERPINE2	27.9303	29.6339	29.1097	29.799	28.5938	29.8297	29.3228	29.6451	28.3385	30.3178	29.9161	30.5166	29.8136	30.5567	29.9704	30.6979
P07108	Acyl-CoA-binding protein	DBI	29.0391	28.5934	28.9354	27.9358	24.5613	26.2913	24.045	22.7003	24.1878	24.102	24.306	24.3826	27.3484	26.5723	26.9272	26.5058
P07195	L-lactate dehydrogenase B chain	LDHB	30.7654	29.9824	30.7231	29.7923	28.8502	29.504	30.2056	29.3589	29.8612	29.8898	30.6303	30.4457	29.724	29.5989	30.3999	29.7427
P07237	Protein disulfide-isomerase	P4HB	27.8814	28.5924	28.6597	28.5705	29.2024	29.2398	29.4197	29.0074	29.5903	29.6032	29.9795	29.6116	29.4493	29.6259	29.6825	29.6004
P07339	Cathepsin D;Cathepsin D light chain;Cathepsin D heavy chain	CTSD	26.0059	27.4951	27.2151	27.0282	26.6592	27.7788	27.56	28.0222	28.2997	29.1047	28.2009	28.5198	27.4114	28.3616	28.1485	28.571
P07355;A6NMY6	Annexin A2;Putative annexin A2-like protein	ANXA2;ANXA2P2	35.6781	35.2414	35.48	34.9671	32.6196	33.0052	32.5177	32.1097	32.9653	32.7251	33.3736	32.5971	33.9601	33.4817	33.5674	33.2386
P07384	Calpain-1 catalytic subunit	CAPN1	26.8671	26.3007	26.3372	26.6966	23.6511	24.0557	23.6437	23.5156	25.4715	23.6488	25.539	25.4467	25.4429	25.885	26.0697	25.3821
P07437	Tubulin beta chain	TUBB	30.5667	31.0497	31.0861	30.8456	29.9627	30.7804	30.4378	30.4757	31.1971	31.0282	30.6773	31.1078	30.3937	31.125	30.5632	30.5895
P07585	Decorin	DCN	29.3881	30.5265	30.0108	30.6509	29.7719	30.5306	30.6398	31.1364	33.0689	33.2525	32.7534	31.9569	31.6037	31.9707	31.6763	31.8795
P07602	Prosaposin;Saposin-A;Saposin-B-Val;Saposin-B;Saposin-C;Saposin-D	PSAP	25.3613	25.8009	26.3124	26.1226	23.6455	24.0625	22.8744	23.7885	23.3831	23.8827	25.3378	24.385	25.7244	25.8659	26.1754	26.3317
P07737	Profilin-1	PFN1	32.5437	32.1779	32.4539	31.9574	29.3592	29.7764	29.4567	29.0528	29.8595	29.1799	29.7151	29.1096	30.7434	30.3483	30.3461	30.2799
P07741	Adenine phosphoribosyltransferase	APRT	28.0796	27.9628	28.3437	27.7621	27.1448	27.3814	27.8768	28.2838	28.4058	28.366	28.016	29.4663	27.1134	27.662	27.3626	27.7273
P07814	Bifunctional glutamate/proline--tRNA ligase;Glutamate--tRNA ligase;Proline--tRNA ligase	EPRS	26.682	27.0616	26.9269	26.3247	26.2467	26.7631	27.1304	24.8825	23.5877	27.0615	26.8978	26.0257	26.6717	27.6168	27.6562	27.3788
P07858	Cathepsin B;Cathepsin B light chain;Cathepsin B heavy chain	CTSB	27.2771	27.776	27.9058	28.177	28.078	28.2655	28.1337	27.4714	28.2839	28.819	28.2832	28.49	28.6207	28.4695	28.8251	28.9659
P07900	Heat shock protein HSP 90-alpha	HSP90AA1	31.0686	31.1264	31.0946	30.9205	29.9794	30.45	30.3901	30.5555	30.667	31.1082	31.2146	31.1041	30.8136	31.4186	31.155	31.2238
P07910;P0DMR1;O60812;B7ZW38;B2RXH8	Heterogeneous nuclear ribonucleoproteins C1/C2;Heterogeneous nuclear ribonucleoprotein C-like 4;Heterogeneous nuclear ribonucleoprotein C-like 1;Heterogeneous nuclear ribonucleoprotein C-like 3;Heterogeneous nuclear ribonucleoprotein C-like 2	HNRNPC;HNRNPCL4;HNRNPCL1;HNRNPCL3;HNRNPCL2	25.8071	22.398	22.7651	24.3	26.0508	26.1811	25.8849	24.692	25.4609	26.5849	25.3911	25.3362	27.1504	26.9099	27.0086	26.0301
P07942	Laminin subunit beta-1	LAMB1	31.042	30.9079	31.3851	31.9524	38.4529	37.6796	38.0764	38.3157	37.0668	37.3578	37.3475	36.9747	37.2792	36.6014	37.0257	37.325
P07947	Tyrosine-protein kinase Yes	YES1	30.7458	30.73	30.9445	30.7614	28.8174	29.5296	28.8907	29	28.7389	27.7423	28.0512	27.2222	29.1936	28.9439	28.7424	28.7968
P07948	Tyrosine-protein kinase Lyn	LYN	28.1302	28.4351	28.5213	28.2399	26.8135	27.1422	24.9848	26.8367	23.9872	24.8238	22.5993	24.1082	25.6427	23.3641	26.0689	25.5869
P07996	Thrombospondin-1	THBS1	33.6271	34.3578	33.371	32.9596	35.1361	34.716	34.1665	33.504	36.2694	36.0972	35.3222	33.9621	37.1271	36.7568	35.8861	34.9169
P08069	Insulin-like growth factor 1 receptor;Insulin-like growth factor 1 receptor alpha chain;Insulin-like growth factor 1 receptor beta chain	IGF1R	26.7125	26.6901	26.669	26.7418	22.9711	25.4386	23.6258	24.4385	25.4579	24.3065	25.666	24.165	23.2507	22.9697	23.467	23.0004
P08123	Collagen alpha-2(I) chain	COL1A2	32.2432	32.2102	32.4056	33.0524	37.952	37.6986	37.8026	37.2766	35.0642	35.3195	35.5495	35.0642	37.0819	36.1669	36.7685	36.9792
P08133	Annexin A6	ANXA6	33.2813	32.9739	33.4577	32.8452	31.0223	31.4124	30.9438	30.9152	31.7423	31.5386	32.2127	32.8417	31.7012	31.4083	31.3925	31.2836
P08134	Rho-related GTP-binding protein RhoC	RHOC	29.6503	29.0697	29.5964	29.5006	26.9392	27.3871	27.0273	26.8755	26.3819	26.445	27.2275	26.2613	28.2412	27.6444	27.7915	27.4935
P08174	Complement decay-accelerating factor	CD55	29.7429	29.9556	30.1449	29.7891	28.1336	28.2948	28.1188	27.8963	28.0111	27.248	27.3486	27.1004	28.5561	28.1647	28.2369	27.8832
P08195	4F2 cell-surface antigen heavy chain	SLC3A2	34.2363	34.2475	34.6785	34.2848	32.6229	33.2746	32.9014	32.7729	33.1904	31.8708	32.3797	32.219	32.6779	32.7263	32.6248	32.5526
P08238	Heat shock protein HSP 90-beta	HSP90AB1	32.5038	32.8436	32.9098	32.6987	31.7045	32.5835	32.4797	32.437	32.2985	33.1779	33.0792	32.6596	32.7038	33.5807	33.3149	33.2148
P08253	72 kDa type IV collagenase;PEX	MMP2	30.2701	31.4068	30.9725	31.5631	30.7022	30.8698	30.8651	31.5208	32.97	31.8802	32.2256	33.0768	31.7653	32.2664	32.2398	32.794
P08473	Neprilysin	MME	32.2462	31.9581	32.5017	32.5162	29.9765	30.5867	30.3635	30.3273	30.1322	28.9889	29.6273	29.3323	30.6584	30.1693	30.336	30.5692
P08476	Inhibin beta A chain	INHBA	26.7723	27.3254	26.5938	26.9225	23.211	27.249	27.4319	26.9604	29.2003	27.1204	27.04	28.2784	27.2232	27.5813	28.3463	27.793
P08514	Integrin alpha-IIb;Integrin alpha-IIb heavy chain;Integrin alpha-IIb light chain, form 1;Integrin alpha-IIb light chain, form 2	ITGA2B	24.8941	27.9176	23.3921	27.6908	24.3112	26.6934	24.2922	23.604	25.1837	24.4632	23.9417	23.6176	22.2936	22.1759	24.9496	26.2857
P08571	Monocyte differentiation antigen CD14;Monocyte differentiation antigen CD14, urinary form;Monocyte differentiation antigen CD14, membrane-bound form	CD14	23.994	26.2633	24.237	23.7343	22.6222	23.1995	22.8136	26.9615	24.1404	27.1082	26.8455	27.3519	23.3264	22.0363	26.5554	26.6339
P08572	Collagen alpha-2(IV) chain;Canstatin	COL4A2	30.0048	31.7115	31.2166	31.8154	31.3961	31.6692	31.868	32.1366	32.552	32.4587	32.971	33.3805	32.5512	32.8547	33.0044	33.5908
P08582	Melanotransferrin	MFI2	29.779	29.9567	30.374	30.271	27.6107	28.0695	27.8249	27.6469	26.8051	24.7402	26.3118	26.3337	27.9032	27.4042	27.8894	27.7733
P08603	Complement factor H	CFH	28.307	28.4043	28.8678	29.3175	27.7874	24.2073	26.1178	27.7646	31.163	29.5437	29.8659	28.9348	29.9519	29.4869	29.7891	30.0343
P08648	Integrin alpha-5;Integrin alpha-5 heavy chain;Integrin alpha-5 light chain	ITGA5	33.1905	32.9032	33.2445	33.276	32.8178	32.8777	32.7829	32.8709	32.4962	31.6512	31.8547	32.1029	32.234	31.6614	31.9007	31.9046
P08670	Vimentin	VIM	31.432	32.3923	32.6401	32.531	31.979	33.0476	32.9972	32.8722	32.4835	33.7853	33.7463	33.0372	32.8451	33.7559	33.4699	33.2545
P08708	40S ribosomal protein S17	RPS17	25.7126	26.1905	26.1921	26.1215	25.999	24.4371	24.232	24.3067	26.13	26.447	25.8528	26.1199	25.4996	26.5863	26.4326	26.1146
P08754	Guanine nucleotide-binding protein G(k) subunit alpha	GNAI3	30.8311	30.7028	30.8846	30.8806	28.5074	29.5744	29.1791	29.2516	30.4321	28.4172	28.4344	29.1239	29.0078	28.8904	28.8093	28.6917
P08758	Annexin A5	ANXA5	33.0264	32.9936	33.2569	32.5419	30.3766	31.1044	30.3886	30.108	31.72	32.1338	32.6228	33.4708	31.4061	31.4514	31.2079	31.2241
P08865	40S ribosomal protein SA	RPSA	28.9873	29.4552	29.5815	29.1948	29.1734	29.6413	29.6872	29.7023	30.0526	30.4164	30.1989	30.653	29.4016	30.3094	29.8448	29.8539
P08962	CD63 antigen	CD63	28.692	28.4603	28.8815	29.0879	29.4794	29.6925	30.0222	29.6964	28.0622	28.1383	25.1671	27.2155	28.9639	28.06	29.073	28.4405
P09104	Gamma-enolase	ENO2	27.1445	26.5732	26.7776	23.7835	23.7226	23.5173	23.417	23.3267	24.5565	24.2594	24.5029	26.3294	22.7655	24.0895	23.6537	23.7386
P09211	Glutathione S-transferase P	GSTP1	31.204	31.2411	31.6444	30.8824	29.0998	29.8366	29.736	29.9378	30.278	30.1007	30.4508	30.5074	30.0497	30.4556	30.0893	30.4312
P09382	Galectin-1	LGALS1	33.2333	32.8979	33.5566	33.0331	30.768	31.31	31.0006	31.1719	31.2942	31.5778	31.6574	31.964	31.9265	31.8284	31.9678	31.7435
P09486	SPARC	SPARC	28.9919	29.8341	30.4794	30.8267	27.7898	28.7434	28.1685	28.8169	32.4069	31.5831	32.1463	30.3365	29.8964	30.1678	30.1269	30.0057
P09493	Tropomyosin alpha-1 chain	TPM1	23.6449	23.3715	22.7739	24.1423	24.4218	24.2566	24.0533	22.7659	24.4939	24.1536	23.5416	24.5339	23.7108	22.4072	23.11	22.4072
P09496	Clathrin light chain A	CLTA	25.6974	24.5292	24.8499	24.6624	25.9294	21.8376	23.4218	25.315	24.0323	25.5804	25.6213	24.1699	26.4395	26.0253	26.0435	24.8798
P09525	Annexin A4	ANXA4	29.2867	29.1344	29.5019	28.794	27.2255	28.3394	26.5603	26.8316	27.3642	27.4013	28.5612	29.105	27.4642	27.1859	27.4715	27.3465
P09543	2,3-cyclic-nucleotide 3-phosphodiesterase	CNP	31.4759	31.3212	31.4521	31.253	29.3681	29.4614	29.1603	28.8645	28.5175	27.9715	28.332	28.1014	29.956	29.2971	29.6669	29.5138
P09603	Macrophage colony-stimulating factor 1;Processed macrophage colony-stimulating factor 1	CSF1	24.3214	24.6342	23.9151	24.6697	30.0276	29.508	32.5264	33.0702	32.6676	34.5019	34.6518	35.9255	28.594	30.4413	31.0434	31.7621
P09619	Platelet-derived growth factor receptor beta	PDGFRB	31.6339	31.2875	31.8185	31.674	29.9796	30.218	30.0547	30.1685	29.8255	28.9196	29.5946	29.3374	30.2075	29.6762	29.7318	29.9272
P09871	Complement C1s subcomponent;Complement C1s subcomponent heavy chain;Complement C1s subcomponent light chain	C1S	24.0964	22.8394	24.731	24.1602	24.173	24.9234	24.434	24.4817	28.224	27.5964	27.5045	27.196	26.632	22.9089	26.6153	27.1934
P09936	Ubiquitin carboxyl-terminal hydrolase isozyme L1	UCHL1	29.0519	28.4499	28.6331	27.6606	23.7857	23.9388	25.1687	23.6044	23.8693	24.1704	24.302	24.0293	26.8784	25.6368	26.918	24.6285
P09960	Leukotriene A-4 hydrolase	LTA4H	24.0542	22.671	24.2002	23.3897	24.2744	23.739	24.8931	23.1052	24.971	24.3433	22.6045	24.0824	24.7048	24.4135	22.6433	22.5904
P09972	Fructose-bisphosphate aldolase C	ALDOC	25.8504	25.7318	26.4833	27.1027	22.9322	24.2502	24.2064	23.8826	23.7063	24.6973	23.7742	24.5628	23.6466	24.1375	23.4735	25.7939
Q71UI9;P0C0S5	Histone H2A.V;Histone H2A.Z	H2AFV;H2AFZ	25.3405	24.6003	23.9378	23.7882	26.9427	26.2175	26.9134	24.7647	23.4541	25.8979	26.832	24.1492	26.1997	26.8808	27.6444	27.1382
P0CG48;P0CG47;P62987	Polyubiquitin-C;Ubiquitin;Polyubiquitin-B;Ubiquitin;Ubiquitin-60S ribosomal protein L40;Ubiquitin;60S ribosomal protein L40	UBC;UBB;UBA52	33.1696	32.5296	32.1306	32.1096	33.1591	33.3564	33.0319	32.3266	30.7581	31.128	31.3101	29.7902	32.7035	31.6499	32.4594	31.7916
P0DMV9;P0DMV8	Heat shock 70 kDa protein 1B;Heat shock 70 kDa protein 1A	HSPA1B;HSPA1A	30.4337	30.3284	30.7756	30.4687	30.2164	30.7073	30.1851	30.3991	30.4194	30.1498	30.3597	30.6344	29.8655	30.1546	29.7862	30.014
P0DP25;P0DP24;P0DP23			32.1807	31.8602	32.267	31.5815	29.3224	29.8329	29.0068	28.7896	30.3147	30.6375	31.0396	31.4648	30.3535	30.2534	30.3032	30.167
P10114	Ras-related protein Rap-2a	RAP2A	27.2731	26.8219	27.5465	27.567	26.7996	27.3755	27.0564	23.8775	24.6793	23.883	24.9993	23.6187	26.1932	23.8263	22.806	24.8733
P10124	Serglycin	SRGN	27.9013	28.1372	28.9612	29.2343	36.5348	36.4865	37.6665	38.0451	36.0048	37.2981	36.5412	36.8699	34.3335	35.1724	35.3719	35.7035
P10301	Ras-related protein R-Ras	RRAS	30.9816	30.8284	31.2955	31.0716	29.8202	29.9943	29.7005	29.5626	29.7637	28.6291	29.2719	28.8722	29.819	29.3047	29.4143	29.5266
P10321	HLA class I histocompatibility antigen, Cw-7 alpha chain	HLA-C	27.0753	26.8156	26.8209	27.2566	26.0523	26.654	25.7731	23.8565	24.6596	26.4133	23.3865	24.9509	26.8013	26.7754	27.1054	26.6849
P10586	Receptor-type tyrosine-protein phosphatase F	PTPRF	27.1353	26.8886	27.6938	26.7753	26.8597	26.8459	26.2893	26.6407	24.093	23.8035	24.1887	23.8834	23.3596	22.8361	24.506	23.5311
P10599	Thioredoxin	TXN	30.24	29.9742	30.6048	29.4988	27.7729	28.3616	27.2691	27.1644	28.5354	28.4035	28.3663	27.4968	28.7108	28.5773	28.6386	28.5663
P10644	cAMP-dependent protein kinase type I-alpha regulatory subunit;cAMP-dependent protein kinase type I-alpha regulatory subunit, N-terminally processed	PRKAR1A	24.524	24.7303	24.9167	24.3174	23.133	23.4882	24.2533	25.3324	24.5907	23.9541	22.7557	24.426	23.6002	22.6674	23.567	23.8142
P10646	Tissue factor pathway inhibitor	TFPI	27.4951	27.395	27.8604	27.7457	26.6266	27.0738	24.3644	26.9229	26.6694	26.3775	26.627	27.3019	26.3086	26.6316	26.283	26.8145
P10768	S-formylglutathione hydrolase	ESD	27.794	27.9551	27.966	27.9519	23.3429	23.5413	23.4786	24.0562	27.0166	23.5922	26.4422	27.1889	26.5327	27.1974	26.7189	26.6742
P10809	60 kDa heat shock protein, mitochondrial	HSPD1	25.9834	27.0214	27.3286	26.7345	23.432	27.1027	25.7269	27.2715	24.7636	27.3346	27.4709	27.7808	26.9117	28.24	28.9129	28.1073
P10909	Clusterin;Clusterin beta chain;Clusterin alpha chain	CLU	27.2889	27.4184	27.5552	27.619	27.3121	27.4737	27.4219	27.239	28.3704	28.1272	28.2671	28.2449	28.0506	27.9507	28.152	28.1445
P10915	Hyaluronan and proteoglycan link protein 1	HAPLN1	34.8312	34.7516	35.2373	35.9882	33.4515	34.4613	33.8781	34.4262	32.1298	31.261	31.9309	31.9665	33.5923	33.1266	33.2746	33.9792
P11021	78 kDa glucose-regulated protein	HSPA5	28.7201	29.3013	29.6906	29.5494	29.8152	29.5657	30.3017	29.8622	32.4582	32.3794	33.5506	32.5671	30.7946	30.6643	31.2335	31.0817
P11047	Laminin subunit gamma-1	LAMC1	30.6096	30.3369	30.7496	31.6986	37.8654	37.0658	37.5675	37.6627	36.4582	36.6706	36.8161	36.313	36.6742	35.9743	36.4131	36.6975
P11117	Lysosomal acid phosphatase	ACP2	26.5128	24.614	26.6664	26.7927	26.5107	26.9293	26.9069	27.0581	24.0355	21.5823	24.0918	24.413	24.2795	24.48	23.364	23.3055
P11142	Heat shock cognate 71 kDa protein	HSPA8	33.9118	33.5854	33.8409	33.606	33.2802	33.7068	33.4001	33.3419	32.9411	33.1514	33.2921	33.3648	33.2702	33.2531	33.2312	33.1925
P11166	Solute carrier family 2, facilitated glucose transporter member 1	SLC2A1	29.5846	29.2476	29.9163	29.7138	27.644	28.4802	27.8451	25.851	25.3007	24.6317	26.0003	23.8836	28.325	27.1865	28.1244	27.6435
P11169;Q8TDB8	Solute carrier family 2, facilitated glucose transporter member 3;Solute carrier family 2, facilitated glucose transporter member 14	SLC2A3;SLC2A14	27.7739	26.6657	27.6042	26.7986	24.0706	23.5368	24.2085	23.3483	24.8599	23.7097	26.0756	24.7151	25.9732	24.2745	26.4684	24.5669
P11171	Protein 4.1	EPB41	25.8344	25.94	26.0971	23.6805	23.4037	23.6658	24.2977	25.2492	23.9348	24.3023	23.3384	23.5143	25.3896	23.8426	22.9094	23.9326
P11216	Glycogen phosphorylase, brain form	PYGB	27.3922	27.334	27.7907	27.0513	23.4162	27.7831	27.6893	27.9024	26.9703	28.5127	28.3519	27.8286	27.8444	28.4171	28.328	28.3048
P11233	Ras-related protein Ral-A	RALA	32.013	31.7304	32.027	31.5866	29.9432	30.2179	29.8161	30.0367	29.6276	28.9792	29.0964	29.3937	30.3251	30.1464	30.038	29.6643
P11234	Ras-related protein Ral-B	RALB	27.5754	27.167	27.2976	27.3141	23.0825	23.0842	24.2227	24.3766	23.7593	25.4961	23.0465	24.6236	23.4851	22.6221	26.0699	23.2585
P11279	Lysosome-associated membrane glycoprotein 1	LAMP1	30.17	29.1304	30.4775	30.1477	29.8743	30.844	30.2876	30.2112	29.6647	30.2204	31.175	30.1822	29.4166	28.9943	29.4517	29.4655
P11413	Glucose-6-phosphate 1-dehydrogenase	G6PD	29.4737	29.1961	29.4206	28.9745	27.6241	28.266	28.1235	28.656	29.0089	28.7228	29.0013	29.2679	28.3954	29.0416	29.1614	29.0784
P11586	C-1-tetrahydrofolate synthase, cytoplasmic;Methylenetetrahydrofolate dehydrogenase;Methenyltetrahydrofolate cyclohydrolase;Formyltetrahydrofolate synthetase;C-1-tetrahydrofolate synthase, cytoplasmic, N-terminally processed	MTHFD1	27.9071	28.153	27.8022	27.6706	24.8877	27.0162	27.0587	27.0713	24.1993	27.7627	22.7382	28.113	27.3622	27.8623	27.5834	27.4361
P11717	Cation-independent mannose-6-phosphate receptor	IGF2R	26.2719	26.9277	26.3457	26.3677	23.5418	26.088	26.2928	24.4346	28.7615	27.4492	26.7985	28.084	27.1116	26.6359	26.5403	26.9051
P11766	Alcohol dehydrogenase class-3	ADH5	27.4209	27.228	27.6067	26.7743	23.5658	26.6863	23.2383	25.6185	25.7067	27.4874	27.9101	28.1223	26.5356	27.2956	27.2338	27.156
P11940	Polyadenylate-binding protein 1	PABPC1	27.444	27.4771	27.0887	27.0635	25.3994	26.5681	23.6091	23.8942	26.8208	27.0076	27.4139	27.2185	27.0981	27.6339	27.734	27.1376
P12004	Proliferating cell nuclear antigen	PCNA	27.2868	27.4718	27.5278	27.4558	25.4875	27.2603	27.0632	27.5801	24.9938	27.6709	27.4196	28.0977	26.8693	27.6808	27.2227	27.4469
P12109	Collagen alpha-1(VI) chain	COL6A1	34.2678	33.3823	34.2978	34.2755	36.5445	35.9817	36.6235	37.0393	35.82	35.3122	35.5301	35.6958	35.7672	35.3357	35.6352	35.7711
P12110	Collagen alpha-2(VI) chain	COL6A2	33.3865	32.3885	33.3718	33.2961	35.7257	35.2584	35.9523	36.2627	35.1332	34.4951	34.8129	34.6141	35.1634	34.5258	34.7811	34.8652
P12111	Collagen alpha-3(VI) chain	COL6A3	36.8303	36.3901	36.8735	36.8843	38.7539	38.3665	38.9033	39.2427	38.3195	38.0314	38.0657	38.2536	38.246	38.0427	38.0117	38.32
P12268	Inosine-5-monophosphate dehydrogenase 2	IMPDH2	26.7247	26.7992	26.7752	26.6543	26.0809	26.6455	22.8836	23.9481	23.609	26.5491	27.0259	25.2762	27.0278	26.7796	27.0637	26.5945
P12273	Prolactin-inducible protein	PIP	25.6042	23.027	26.1904	23.3624	24.5049	27.2729	22.7083	23.8622	25.2499	30.7926	28.2369	28.4963	23.1371	23.4242	22.6899	24.3038
P12429	Annexin A3	ANXA3	30.0559	29.4789	29.9177	29.3243	28.4955	28.7093	28.2291	28.0889	28.3325	28.3649	28.7305	28.4766	28.4854	28.0103	28.0185	28.0205
P12814	Alpha-actinin-1	ACTN1	28.4318	28.718	29.1193	28.7355	28.0402	28.0445	28.3352	28.0839	28.487	29.2759	29.5784	29.1775	28.6615	28.9971	28.9865	28.9342
P12931	Proto-oncogene tyrosine-protein kinase Src	SRC	26.9547	26.8322	27.7799	27.0284	25.3159	24.2387	23.9564	24.5857	24.8591	23.3771	24.3426	25.8437	26.2932	24.9404	23.5543	22.6184
P12956	X-ray repair cross-complementing protein 6	XRCC6	24.6447	26.5051	26.2559	25.7756	26.9839	27.4299	27.4603	27.3592	28.1998	27.8304	27.3774	28.117	26.8034	27.8098	27.0093	27.3272
P13010	X-ray repair cross-complementing protein 5	XRCC5	23.8261	25.2109	24.8179	25.123	25.3685	25.1439	23.6461	24.6349	24.7453	26.6808	25.9186	26.6432	25.7736	26.5635	26.1854	26.1613
P13473	Lysosome-associated membrane glycoprotein 2	LAMP2	25.9178	25.8427	27.0939	24.2391	27.7054	28.3457	28.2838	28.1131	25.9491	24.1882	27.3076	28.2083	23.4172	24.2415	23.8565	24.4726
P13489	Ribonuclease inhibitor	RNH1	28.576	28.4719	28.8448	28.5676	22.8645	27.3335	23.2134	26.9431	27.5167	27.7915	27.1184	28.1975	26.9573	27.6307	27.4819	27.5293
P13497	Bone morphogenetic protein 1	BMP1	24.1151	23.621	23.7226	26.2682	26.2546	23.9906	23.8624	23.9907	24.2698	23.5463	25.4009	27.175	26.2798	26.9687	27.0295	26.8333
P13611	Versican core protein	VCAN	36.5527	36.3722	36.6828	37.2971	34.2162	34.8754	34.4181	34.9008	32.9602	32.2511	32.7646	32.7777	34.7499	34.2396	34.7919	35.001
P13612	Integrin alpha-4	ITGA4	30.9416	30.5612	30.8594	30.9874	30.1389	30.6251	30.2806	30.2318	29.4236	28.5031	29.0428	28.4582	29.6323	29.1158	29.3554	29.1048
P13639	Elongation factor 2	EEF2	33.6417	34.0654	33.9015	33.926	32.692	33.613	33.3777	33.4134	32.9242	34.1332	33.7154	33.7194	33.6702	34.4299	34.2047	34.2232
P13674	Prolyl 4-hydroxylase subunit alpha-1	P4HA1	25.2511	23.4331	22.4727	23.3615	26.3242	26.8423	27.1337	26.2188	24.2692	26.5462	25.5481	26.382	25.9271	26.3314	26.0781	25.8753
P13693	Translationally-controlled tumor protein	TPT1	29.5122	29.1833	29.3044	28.6516	23.2246	26.5225	26.2072	24.4964	26.992	26.6377	26.7221	27.7432	27.5438	27.2752	27.5336	27.0507
P13726	Tissue factor	F3	27.9786	27.851	28.3625	28.1029	27.3451	27.3977	27.026	27.4136	27.6837	23.5165	24.1507	26.811	26.5499	26.667	26.3993	26.3567
P13797	Plastin-3	PLS3	29.4687	29.3382	29.7344	28.9974	25.5077	22.8671	27.6852	27.0523	27.6337	28.4103	28.5436	29.7315	28.2029	28.5009	28.349	28.616
P13987	CD59 glycoprotein	CD59	33.3685	32.6266	32.2327	32.9602	30.7572	30.6493	30.2624	29.406	28.8965	29.6602	30.0387	27.8203	31.8005	30.51	31.6278	30.8192
P14174	Macrophage migration inhibitory factor	MIF	30.3693	29.9867	30.3871	29.4809	27.2663	27.8235	27.3412	26.5653	27.8234	27.445	27.8674	26.2665	28.6705	28.4002	28.4702	28.4608
P14209	CD99 antigen	CD99	28.4071	27.6072	27.6276	27.9135	24.5194	25.3641	23.6543	22.883	23.8736	22.9768	24.2535	25.9653	27.2848	25.7657	26.8994	26.095
P14210	Hepatocyte growth factor;Hepatocyte growth factor alpha chain;Hepatocyte growth factor beta chain	HGF	24.9375	23.6327	23.6914	23.3178	24.3775	23.5994	23.5825	24.663	25.588	25.0203	24.8812	24.388	30.3284	29.8138	29.2144	24.3307
P14324	Farnesyl pyrophosphate synthase	FDPS	25.8291	25.0709	26.1642	24.707	23.6889	24.2462	23.7778	25.0793	25.0649	24.2913	25.9701	24.7087	23.695	24.3178	24.1457	23.93
P14384	Carboxypeptidase M	CPM	25.4836	25.6588	25.9488	26.0875	23.212	23.9812	24.9659	26.2216	25.9748	25.9726	23.6607	24.0791	24.4884	25.12	22.3833	23.0653
P14543	Nidogen-1	NID1	29.1702	28.1448	29.6647	29.8333	36.8511	36.0868	36.5963	37.0026	36.1492	35.8743	35.7473	36.1296	35.3113	34.9046	35.0245	35.5731
P14550	Alcohol dehydrogenase [NADP(+)]	AKR1A1	26.6169	26.0958	26.6309	25.9501	24.06	23.844	22.9444	25.3937	25.2329	24.8329	26.0422	24.9682	22.3733	24.5074	23.2871	24.2327
P14618	Pyruvate kinase PKM	PKM	33.3298	33.6087	33.7296	33.3713	32.1575	33.201	33.0662	33.2402	32.7641	33.8263	33.6798	33.5503	33.0244	33.8933	33.6509	33.6062
P14625	Endoplasmin	HSP90B1	27.8793	29.2279	28.9295	28.8587	28.3142	29.016	28.763	29.2825	27.8554	29.9017	29.93	29.3992	29.4076	30.1219	30.0219	30.2325
P14868	Aspartate--tRNA ligase, cytoplasmic	DARS	25.6679	25.595	25.5165	25.6935	25.1953	24.1938	25.8213	25.609	24.9815	25.7232	25.5367	25.0041	25.707	25.8725	25.8747	25.8564
P14923	Junction plakoglobin	JUP	31.1706	30.8514	31.2114	30.3775	28.8977	29.7016	29.3058	29.217	29.354	29.1383	29.2413	29.1132	29.9422	29.6916	29.4952	29.6254
P15121	Aldose reductase	AKR1B1	29.0088	28.7028	28.9501	27.9748	23.7485	25.0457	23.0252	23.9396	26.6606	25.3464	25.6654	26.3023	27.384	26.5423	26.8802	26.0807
P15144	Aminopeptidase N	ANPEP	34.9722	34.7755	35.0817	35.0319	33.3877	33.7674	33.3473	33.5358	33.5013	32.2475	32.7248	32.6897	33.5718	32.981	33.0819	33.1816
P15151	Poliovirus receptor	PVR	28.5995	28.2559	27.9597	28.3776	22.8569	23.5528	25.0967	24.8819	24.8449	24.5865	23.9472	23.5551	26.9327	25.9273	26.4946	26.3568
P15153	Ras-related C3 botulinum toxin substrate 2	RAC2	31.8869	31.3668	31.168	31.4744	28.8133	28.8371	28.5058	27.8351	28.2812	28.3456	28.1002	27.7718	29.8144	29.1727	29.4772	29.0316
P15170	Eukaryotic peptide chain release factor GTP-binding subunit ERF3A	GSPT1	26.4909	26.7677	26.9854	26.4933	24.5381	27.0163	26.6178	26.9619	24.6408	27.1106	27.0718	27.9017	26.0508	27.1472	27.0642	27.0213
P15291	Beta-1,4-galactosyltransferase 1;Lactose synthase A protein;N-acetyllactosamine synthase;Beta-N-acetylglucosaminylglycopeptide beta-1,4-galactosyltransferase;Beta-N-acetylglucosaminyl-glycolipid beta-1,4-galactosyltransferase;Processed beta-1,4-galactosyltransferase 1	B4GALT1	30.747	32.6859	32.0737	32.7763	32.0573	33.5852	33.0286	33.9209	32.8291	34.1866	33.4348	34.5103	32.2503	34.0447	32.988	33.8767
P15311	Ezrin	EZR	32.0692	31.8054	31.8593	31.556	29.6104	30.0752	29.6206	29.7011	30.7749	29.5297	29.9275	30.3772	30.4403	30.0715	30.102	30.0437
P15529	Membrane cofactor protein	CD46	28.967	28.3063	27.9106	28.1736	25.6678	25.2983	25.2376	24.5504	24.8744	24.2579	24.5522	24.9261	26.9824	25.7745	26.9297	25.6529
P15531	Nucleoside diphosphate kinase A	NME1	28.7342	28.1991	28.7073	27.9711	22.5591	26.072	25.2355	25.7715	26.1306	26.3013	26.2892	27.6001	26.95	26.5583	26.8027	26.6769
P15880	40S ribosomal protein S2	RPS2	28.3745	29.0201	28.6612	28.2261	28.8212	28.9836	28.6327	28.3838	28.7272	29.1353	28.8978	28.3534	29.9007	29.6263	29.494	29.128
P15924	Desmoplakin	DSP	25.0626	25.4178	23.922	23.576	23.631	23.8593	22.6458	23.1001	26.7969	25.1893	22.6973	23.8071	25.6679	25.0327	25.3633	25.5262
P16035	Metalloproteinase inhibitor 2	TIMP2	27.8716	27.881	28.2497	27.1832	28.0997	28.0032	27.449	24.593	30.8058	29.4638	29.8387	30.9038	29.5506	29.5816	29.6866	30.0129
P16070	CD44 antigen	CD44	32.7017	32.0395	32.2533	32.347	30.7431	30.8062	30.5721	30.3507	30.9622	31.4529	31.4802	30.767	31.61	30.7781	30.9257	30.9554
P16104;Q96QV6	Histone H2AX;Histone H2A type 1-A	H2AFX;HIST1H2AA	29.0229	23.7464	23.82	23.8721	28.9229	28.6824	29.4831	24.7261	29.2622	28.5085	29.4726	25.8849	23.6316	29.0122	28.8493	28.9131
P16112	Aggrecan core protein;Aggrecan core protein 2	ACAN	26.5401	25.6861	25.7903	25.8673	23.9875	24.9754	25.0554	24.5444	24.2746	23.0642	23.604	23.8823	23.9742	23.5034	24.3553	24.7119
P16152	Carbonyl reductase [NADPH] 1	CBR1	28.7416	28.5606	29.009	28.4556	27.4253	27.7558	28.1179	27.8135	27.265	28.4773	28.3829	28.6479	28.1129	28.6679	28.079	28.3973
P16234	Platelet-derived growth factor receptor alpha	PDGFRA	25.8592	25.0519	24.7111	25.3511	24.2603	25.922	24.6987	23.6064	24.9041	24.4178	23.7235	24.8263	22.9264	23.8255	24.0297	22.7115
P16284	Platelet endothelial cell adhesion molecule	PECAM1	31.2937	30.9997	31.5875	31.4191	29.9495	30.363	30.1239	30.1816	29.9414	28.8376	29.5355	28.8273	29.9786	29.5355	29.6287	29.3897
P16930	Fumarylacetoacetase	FAH	28.3498	27.9104	28.2626	27.2775	24.5549	23.3986	24.2395	23.7441	27.0805	24.5058	27.0808	28.5462	23.6743	23.6038	23.208	21.8801
P16949	Stathmin	STMN1	26.9966	26.5805	26.8614	23.9328	24.0381	23.3253	23.1518	24.1147	24.6592	23.1845	24.54	24.6301	24.2976	23.917	23.0721	23.3431
P17066;P48741	Heat shock 70 kDa protein 6;Putative heat shock 70 kDa protein 7	HSPA6;HSPA7	26.6429	25.4357	25.2146	25.8971	24.4459	24.9764	23.5115	24.3786	24.3045	23.0929	24.4442	23.068	23.0621	23.8705	25.1126	23.8921
P17081	Rho-related GTP-binding protein RhoQ	RHOQ	24.8753	25.7892	25.8833	25.5874	24.8201	24.5895	22.9448	23.6886	24.1259	24.9882	24.2102	25.6237	23.8847	25.089	23.631	24.6083
P17174	Aspartate aminotransferase, cytoplasmic	GOT1	25.9228	26.5076	26.8591	23.9717	23.2702	23.5686	24.2181	25.0131	27.1524	23.2471	23.0086	23.2126	23.9003	24.159	23.6191	22.818
P17301	Integrin alpha-2	ITGA2	35.3255	35.0551	35.3754	35.1768	33.1407	33.558	33.2457	33.1937	32.9159	32.0885	32.7122	31.945	33.7658	33.2372	33.3732	33.2278
P17302	Gap junction alpha-1 protein	GJA1	30.8218	30.2807	30.5377	30.7219	28.5259	28.6689	28.5691	28.1083	25.3177	26.6167	27.4394	25.7587	29.1885	28.1111	28.8597	28.2092
P17655	Calpain-2 catalytic subunit	CAPN2	28.8494	28.8692	29.4789	28.9471	26.3842	28.0772	28.3567	22.5179	27.3309	28.784	28.6954	28.8844	28.3238	29.0633	28.5723	28.6584
P17812	CTP synthase 1	CTPS1	26.81	27.5546	27.4076	26.7979	25.9558	27.3163	26.5685	27.0513	24.1815	27.6878	27.2961	27.1538	26.6392	27.7638	27.5068	27.6419
P17813	Endoglin	ENG	32.4197	32.3139	32.7135	32.4873	31.2144	31.4595	31.0664	31.2295	31.403	30.3308	29.9361	31.0149	30.6222	30.7168	30.4914	30.8476
P17931	Galectin-3	LGALS3	27.1452	26.1262	27.2817	26.091	23.7201	24.6374	25.8765	25.3511	24.4509	24.7915	25.0757	24.0899	25.3722	22.8917	25.5152	23.071
P17980	26S protease regulatory subunit 6A	PSMC3	25.8978	26.7757	26.87	26.5734	26.8465	27.2848	27.223	27.5275	28.4053	27.9097	27.3543	28.0146	26.7154	27.7732	27.0219	27.1695
P17987	T-complex protein 1 subunit alpha	TCP1	29.1527	29.243	29.4655	28.668	28.7366	29.3221	29.2149	29.2137	29.6238	29.8287	29.9282	29.3386	29.6843	29.8235	29.8081	29.4185
P18077	60S ribosomal protein L35a	RPL35A	23.5688	23.2751	24.3696	25.1019	26.4756	26.6209	26.4407	26.0784	26.8576	25.1886	26.528	25.6999	26.6995	27.1609	26.4664	26.422
P18084	Integrin beta-5	ITGB5	30.6543	30.5625	31.0504	30.8943	30.0033	30.1428	29.7908	30.0725	29.9351	28.6565	28.9912	30.0587	29.5812	29.228	28.971	29.1957
P18085	ADP-ribosylation factor 4	ARF4	26.5499	25.9454	26.1703	25.624	23.3242	24.2778	24.5922	24.3383	23.2884	24.1092	23.8093	23.6562	24.7182	24.8289	24.0694	23.1366
P18124	60S ribosomal protein L7	RPL7	27.8908	28.1836	28.4166	28.0334	29.62	29.3138	28.5681	28.4954	29.3434	29.3465	28.3957	28.7615	29.6485	29.6593	29.1253	29.0012
P18206	Vinculin	VCL	31.4924	31.7214	31.6551	31.439	29.7519	30.3822	30.0016	30.3245	30.6795	30.8675	30.8667	30.6181	30.87	31.1958	31.0984	31.2635
P18433	Receptor-type tyrosine-protein phosphatase alpha	PTPRA	28.8561	28.6848	29.1031	29.0397	25.2718	25.7296	25.5164	24.6799	24.5357	23.9457	23.4269	24.6659	27.1104	24.7129	26.3884	26.1153
P18564	Integrin beta-6	ITGB6	32.5755	30.918	31.1079	31.1384	30.6312	23.4122	30.2736	22.7593	22.9234	24.0042	23.5606	25.2407	30.7305	30.0636	23.5493	30.2959
P18621	60S ribosomal protein L17	RPL17	27.946	28.2085	28.2753	27.8682	28.8012	28.8256	28.5668	27.9841	28.7531	28.4767	28.2806	27.7215	29.3728	29.349	28.9275	28.457
P18669;P15259	Phosphoglycerate mutase 1;Phosphoglycerate mutase 2	PGAM1;PGAM2	30.6449	30.3533	30.5715	29.8679	27.6688	28.0198	27.6169	27.6264	28.2944	29.0687	28.776	29.2107	29.3865	28.9675	29.2717	28.7963
P19021	Peptidyl-glycine alpha-amidating monooxygenase;Peptidylglycine alpha-hydroxylating monooxygenase;Peptidyl-alpha-hydroxyglycine alpha-amidating lyase	PAM	26.1678	27.2473	26.5939	27.5223	23.9665	26.031	27.154	23.9237	24.8874	27.2055	27.1729	28.1427	27.7794	28.3614	28.612	28.8347
P19022	Cadherin-2	CDH2	29.105	28.8768	29.4436	28.9986	23.4307	27.5397	23.6626	22.9455	26.2113	26.9371	27.2137	27.6778	27.8979	26.5662	27.7528	27.6879
P19256	Lymphocyte function-associated antigen 3	CD58	26.4545	26.3042	26.4327	26.5823	23.0668	23.5894	24.0746	24.7764	24.1072	24.5166	23.2084	23.8935	24.8557	22.8203	23.0682	24.4666
P19338	Nucleolin	NCL	23.9252	24.2972	24.0123	24.3034	24.9432	24.5363	24.9373	24.055	24.0045	23.6425	25.1386	25.5867	26.2175	26.2173	26.2118	23.4855
P19623	Spermidine synthase	SRM	27.7114	27.7767	27.8478	27.2368	26.3849	27.3173	26.8707	27.5373	27.5899	27.7785	27.3714	27.9207	26.7917	27.8418	27.1741	27.6412
P19971	Thymidine phosphorylase	TYMP	24.0566	24.4063	24.6047	23.5585	22.0748	24.3484	23.0398	25.3558	23.1666	23.9535	23.7089	24.9081	24.3072	24.6013	25.4421	25.5351
P20020	Plasma membrane calcium-transporting ATPase 1	ATP2B1	28.617	28.5136	28.9313	28.4743	23.6217	23.2299	22.9544	24.7642	24.0453	24.2902	23.4638	25.2059	26.9109	25.8714	25.8393	24.4817
P20073	Annexin A7	ANXA7	28.5371	28.0179	28.3129	28.2185	27.5863	27.5968	27.559	27.4249	26.7178	25.2946	26.3746	24.1775	27.0292	27.0577	26.9717	26.7803
P20337	Ras-related protein Rab-3B	RAB3B	26.3038	23.2346	26.6494	25.9712	24.9457	24.7223	24.1898	24.692	24.192	25.1527	24.5781	26.1841	22.975	23.7544	23.2525	23.3993
P20339	Ras-related protein Rab-5A	RAB5A	27.6547	27.5902	27.5827	27.3503	26.8157	27.0975	26.3525	26.5169	25.0663	23.7007	24.2499	24.1999	26.8875	24.619	27.0107	23.1308
P20340;Q9NRW1	Ras-related protein Rab-6A;Ras-related protein Rab-6B	RAB6A;RAB6B	29.2948	29.1634	29.2237	28.9796	26.9486	27.5975	27.383	26.7914	26.8669	27.2326	27.2736	26.7626	27.8631	27.8907	27.7761	27.9013
P20594	Atrial natriuretic peptide receptor 2	NPR2	26.2929	25.8828	26.3539	25.7364	23.0284	23.0649	24.2739	24.0968	24.1265	24.4711	23.9122	22.9822	24.9015	22.7435	23.9437	23.6543
P20618	Proteasome subunit beta type-1	PSMB1	26.7824	23.1124	27.8852	23.2754	23.5323	23.8383	25.2164	23.3122	27.1674	23.422	28.7066	28.7634	24.3968	24.1927	26.8383	27.5993
P20908	Collagen alpha-1(V) chain	COL5A1	27.4012	27.9442	27.8223	28.1046	33.2894	33.151	33.5877	33.6793	33.5613	32.4849	32.6668	33.7255	33.3046	33.0732	33.2381	33.3671
P21266	Glutathione S-transferase Mu 3	GSTM3	26.9317	26.5006	27.0799	26.3869	25.5242	26.0258	24.8743	23.7011	24.2871	25.8668	26.5661	26.2935	25.764	26.1974	26.3782	26.3655
P21281	V-type proton ATPase subunit B, brain isoform	ATP6V1B2	23.5281	23.3949	25.4261	23.3978	23.5812	23.7246	24.5463	24.6872	24.2796	24.5931	25.4757	25.0835	24.9823	25.6534	25.7481	25.4889
P21291	Cysteine and glycine-rich protein 1	CSRP1	28.0633	27.4142	27.8697	27.1634	23.8339	25.545	23.7582	25.2263	25.507	23.9027	25.8151	24.2502	26.1421	25.661	26.1387	23.4831
P21333	Filamin-A	FLNA	31.0952	32.0046	31.6852	31.9215	30.7673	31.0676	31.2055	31.1761	31.5387	31.8159	32.0249	31.7106	31.2981	31.8446	31.9372	31.8715
P21359	Neurofibromin;Neurofibromin truncated	NF1	26.6095	26.3306	26.455	26.5139	23.7529	26.2134	26.1244	25.7009	25.3438	25.8845	26.3761	23.3941	26.1823	25.8217	26.2682	25.9776
P21399	Cytoplasmic aconitate hydratase	ACO1	28.3919	28.5497	28.9917	28.5319	27.8686	28.2479	28.5253	28.5719	28.625	28.433	28.5973	28.512	27.9495	28.4155	28.2124	28.2403
P21579	Synaptotagmin-1	SYT1	26.0175	25.894	26.6063	26.1417	23.9501	23.9154	25.0943	23.6231	24.9625	23.3615	22.7691	23.6506	22.6999	23.0237	23.4704	23.4026
P21589	5-nucleotidase	NT5E	33.4615	33.1696	33.6294	33.3792	31.8753	32.1142	31.8672	31.8131	31.3692	30.9083	31.3085	30.9053	32.0668	31.4862	31.7873	31.6308
P21810	Biglycan	BGN	31.5366	33.3607	32.9857	33.7517	34.3907	34.4812	34.629	35.5525	35.2152	35.8311	35.2128	36.1633	33.9075	34.9051	34.2555	35.2126
P21926	CD9 antigen	CD9	31.3808	31.7412	31.8693	32.0229	33.2192	32.8726	32.7202	32.9008	32.6093	31.2599	30.7115	31.3183	31.3296	31.0852	31.0554	30.9464
P21980	Protein-glutamine gamma-glutamyltransferase 2	TGM2	29.856	29.7659	30.0746	29.9768	29.5783	29.417	29.2957	29.1977	29.4336	28.5819	28.657	29.6168	29.3352	29.1206	29.1624	29.3082
P22061	Protein-L-isoaspartate(D-aspartate) O-methyltransferase	PCMT1	28.1961	28.115	27.8907	27.3269	26.3766	27.2791	27.1552	27.696	27.7185	28.3306	27.3736	28.3481	27.1568	28.3465	27.681	28.0199
P22102	Trifunctional purine biosynthetic protein adenosine-3;Phosphoribosylamine--glycine ligase;Phosphoribosylformylglycinamidine cyclo-ligase;Phosphoribosylglycinamide formyltransferase	GART	28.0805	28.5199	28.8312	28.2677	27.5427	28.228	28.1374	28.4272	28.7001	28.9482	28.7652	29.1511	27.638	28.4107	28.2898	28.278
P22234	Multifunctional protein ADE2;Phosphoribosylaminoimidazole-succinocarboxamide synthase;Phosphoribosylaminoimidazole carboxylase	PAICS	29.1116	29.1656	29.4624	28.7772	28.2237	28.7246	28.6112	28.5187	26.6634	28.7876	28.926	29.173	29.0801	29.579	29.6533	29.3141
P22314	Ubiquitin-like modifier-activating enzyme 1	UBA1	29.8678	30.1925	30.4667	29.9491	28.8723	29.7572	29.6253	29.9394	30.0574	30.419	30.3557	30.9918	29.4581	30.3692	30.0428	30.2364
P22392;O60361	Nucleoside diphosphate kinase B;Putative nucleoside diphosphate kinase	NME2;NME2P1	31.0383	30.4639	30.5196	29.8217	27.6553	27.8874	27.2176	27.4582	28.4984	29.1124	28.9077	29.4989	29.1149	28.8716	28.8225	28.6165
P23142	Fibulin-1	FBLN1	28.151	27.0812	27.349	27.8168	26.7205	26.6403	26.0032	26.7129	29.0149	28.4036	28.015	29.2343	28.3131	27.9129	27.7737	27.6471
P23229	Integrin alpha-6;Integrin alpha-6 heavy chain;Integrin alpha-6 light chain;Processed integrin alpha-6	ITGA6	30.8832	30.41	30.6769	30.5669	29.7037	29.8455	29.4382	29.6401	29.0672	27.7936	28.4141	28.0684	29.1624	28.7722	28.7166	28.7791
P23381	Tryptophan--tRNA ligase, cytoplasmic;T1-TrpRS;T2-TrpRS	WARS	27.1828	27.3233	28.0172	27.1268	23.4679	23.1638	26.7384	24.4429	23.8462	23.6388	27.7787	24.4575	24.0487	27.4189	27.1018	27.0701
P23396	40S ribosomal protein S3	RPS3	27.4762	28.3295	28.1614	27.6566	28.3374	28.5282	28.6787	28.3768	29.297	28.8715	29.202	28.945	28.8559	29.0031	28.681	28.3933
P23458	Tyrosine-protein kinase JAK1	JAK1	29.2383	28.6951	28.7538	28.1916	22.4982	24.3832	25.6915	23.1929	25.0694	24.6104	22.7174	24.5396	25.158	24.1927	23.9867	21.4198
P23467	Receptor-type tyrosine-protein phosphatase beta	PTPRB	26.8347	26.7416	27.1466	26.866	22.6327	22.9409	23.812	24.9467	24.6782	23.9855	23.0235	23.8432	24.9966	24.3265	24.2516	22.5318
P23470	Receptor-type tyrosine-protein phosphatase gamma	PTPRG	27.8077	27.6744	28.2063	27.492	23.1909	24.496	22.6425	22.5165	24.0084	24.8082	24.2655	23.598	26.1006	24.0469	23.7903	24.5057
P23526	Adenosylhomocysteinase	AHCY	28.8636	28.6578	28.5144	28.372	28.0391	27.8439	27.5319	26.8753	27.0291	28.4665	27.9989	27.5171	28.563	28.3025	28.564	28.4117
Q16778;P33778;P23527;P06899;Q8N257	Histone H2B type 2-E;Histone H2B type 1-B;Histone H2B type 1-O;Histone H2B type 1-J;Histone H2B type 3-B	HIST2H2BE;HIST1H2BB;HIST1H2BO;HIST1H2BJ;HIST3H2BB	24.1004	23.7529	23.9772	23.7434	26.863	25.7588	26.6905	25.1565	24.6167	26.6006	26.8827	25.5203	27.0449	27.1004	27.9668	27.0848
P23528	Cofilin-1	CFL1	33.3078	32.7784	33.2243	32.9689	30.1071	30.9935	30.3951	30.1315	30.9889	30.3183	30.9293	30.5441	31.4445	31.3926	31.4785	31.1701
P23634	Plasma membrane calcium-transporting ATPase 4	ATP2B4	31.4788	30.4564	31.5123	31.2053	27.005	27.7319	26.3766	26.216	24.5621	23.6689	26.305	23.2891	28.884	28.0487	28.5161	28.2695
P24043	Laminin subunit alpha-2	LAMA2	23.9268	27.606	22.9498	23.0416	28.7588	25.6698	29.9599	30.8281	31.5524	31.6952	31.3347	31.9562	28.5912	27.4865	28.5707	29.7052
P24534	Elongation factor 1-beta	EEF1B2	24.6101	26.7966	26.8643	25.0861	24.1602	23.0271	26.4112	24.6697	24.385	24.095	26.8529	24.1163	26.3883	27.2067	26.911	26.6333
P24666	Low molecular weight phosphotyrosine protein phosphatase	ACP1	25.8001	25.4558	25.6921	24.062	24.8259	23.7519	24.4286	24.7086	24.0253	24.707	24.4238	23.8104	23.1458	24.6055	23.3328	23.7898
P24821	Tenascin	TNC	29.5633	28.2114	29.7991	29.3214	32.5716	32.1819	32.7051	32.7397	32.1306	31.5842	31.6103	31.4923	31.2455	30.9528	31.2008	31.1446
P25311	Zinc-alpha-2-glycoprotein	AZGP1	23.8431	23.4179	24.1105	23.9479	22.5049	23.8512	24.0032	23.3931	25.3758	30.8047	27.6809	27.6319	23.6912	23.4411	24.1212	24.3332
P25325	3-mercaptopyruvate sulfurtransferase	MPST	24.9109	25.5623	25.7763	25.1792	22.5438	23.9549	26.5673	24.8027	21.8945	24.3361	24.5925	23.9211	23.3558	23.4959	25.1728	24.528
P25391	Laminin subunit alpha-1	LAMA1	24.0133	23.6322	23.8113	22.8678	30.2559	29.0112	30.579	31.1655	28.1176	28.0059	25.3934	28.0862	27.4847	26.2027	27.208	28.2543
P25398	40S ribosomal protein S12	RPS12	26.0522	25.8495	25.6867	25.5989	24.6605	25.0803	24.6507	23.4793	25.5626	24.5504	24.4852	24.9487	25.9709	25.7226	25.9287	25.4796
P25445	Tumor necrosis factor receptor superfamily member 6	FAS	27.1248	26.094	26.04	26.2839	24.1104	23.9757	25.3863	23.3935	25.601	23.5543	23.9445	24.8182	25.2057	22.5994	23.4693	25.4315
P25786	Proteasome subunit alpha type-1	PSMA1	26.7933	26.5789	26.5155	26.5495	24.9722	23.524	24.9113	25.8295	25.6587	26.1792	27.0818	28.5425	23.3781	23.9711	23.9102	22.9963
P25787	Proteasome subunit alpha type-2	PSMA2	25.406	23.853	26.3502	26.2916	24.6288	25.3494	23.5201	23.3133	27.5684	26.0807	28.7751	30.2641	23.4731	24.5295	24.7765	22.6693
P25788	Proteasome subunit alpha type-3	PSMA3	25.4819	26.1573	26.2918	25.3028	24.137	24.3395	23.7432	23.731	25.4479	26.0334	26.4097	27.632	23.7886	23.8921	23.5376	22.071
P25789	Proteasome subunit alpha type-4	PSMA4	25.8608	26.3239	26.7798	25.7679	23.4678	23.8825	24.0943	24.7153	26.2533	27.2034	27.8424	30.3024	25.1302	24.0247	25.7001	25.8161
P26006	Integrin alpha-3;Integrin alpha-3 heavy chain;Integrin alpha-3 light chain	ITGA3	33.9271	33.5398	33.83	33.8151	32.7321	33.0831	32.7289	32.6217	32.1879	31.4221	31.6033	31.2868	32.7301	32.1021	32.2102	31.9275
P26012	Integrin beta-8	ITGB8	25.6624	25.4477	25.7392	25.3042	25.5442	26.3501	26.046	23.3171	24.8308	23.2991	23.6395	21.8547	25.3399	24.034	23.5538	23.7398
P26022	Pentraxin-related protein PTX3	PTX3	37.9954	38.7958	38.8824	38.9606	36.0218	37.2885	36.7691	36.7296	36.1712	35.3349	36.1013	36.1726	36.4858	36.8773	36.5706	37.0178
P26038	Moesin	MSN	33.5818	33.3005	33.4478	32.7878	30.9664	31.5292	31.0783	30.9616	31.8734	30.5419	31.1694	31.1965	31.8435	31.5352	31.5571	31.3942
P26373	60S ribosomal protein L13	RPL13	27.0894	26.9167	26.5982	26.8609	26.7398	26.3656	25.5141	24.7775	24.3551	25.9829	25.7273	24.6014	28.2173	27.5975	27.553	26.7378
P26572	Alpha-1,3-mannosyl-glycoprotein 2-beta-N-acetylglucosaminyltransferase	MGAT1	26.6071	28.09	27.6172	28.2115	27.3733	28.2266	27.9818	28.8242	28.5074	28.9181	28.3603	29.3206	28.3038	28.9796	28.909	29.196
P26599	Polypyrimidine tract-binding protein 1	PTBP1	23.1082	26.5865	22.7852	25.1708	25.1811	26.4126	24.1058	26.7412	24.113	27.2167	27.1342	27.4322	26.2738	27.1505	26.7479	26.9598
P26639	Threonine--tRNA ligase, cytoplasmic	TARS	26.6934	26.1621	26.8796	25.753	24.3689	23.0816	24.1784	25.249	24.5396	23.7543	22.5442	26.4617	23.2369	24.2698	24.5245	24.4531
P26641	Elongation factor 1-gamma	EEF1G	27.9367	28.6113	28.1541	28.0265	27.7029	28.1611	28.2297	28.0751	28.2996	28.9583	28.7801	28.5719	28.173	28.889	28.8067	28.6285
P27105	Erythrocyte band 7 integral membrane protein	STOM	33.3615	33.054	33.1192	32.6827	30.731	31.4222	30.7243	30.9388	30.0706	30.268	30.2983	29.4216	31.6254	31.0126	31.2186	30.9747
P27348	14-3-3 protein theta	YWHAQ	31.1935	30.7688	30.9482	30.5098	28.1814	29.1759	28.918	27.9338	29.6574	28.8585	29.5271	29.502	29.7043	29.5248	29.9234	29.4793
P27487	Dipeptidyl peptidase 4;Dipeptidyl peptidase 4 membrane form;Dipeptidyl peptidase 4 soluble form	DPP4	25.6616	23.7101	25.5795	25.5785	24.3212	23.4374	23.3552	24.0171	23.9511	24.3891	23.1792	23.8493	22.6603	22.8284	22.458	23.8089
P27635	60S ribosomal protein L10	RPL10	27.3084	27.4444	27.4778	27.0919	28.3134	28.1203	27.7212	26.966	27.6366	27.6374	27.4965	26.3925	28.8795	28.6634	28.254	27.9755
P27658	Collagen alpha-1(VIII) chain;Vastatin	COL8A1	24.1521	25.6309	25.5966	25.3595	24.3019	25.7724	23.5427	23.3443	23.8631	25.9289	24.7406	23.7994	26.4007	26.4857	26.6389	27.2848
P27708	CAD protein;Glutamine-dependent carbamoyl-phosphate synthase;Aspartate carbamoyltransferase;Dihydroorotase	CAD	22.8967	23.2538	24.8303	22.2268	23.851	25.0589	25.1368	24.0742	28.2044	27.0228	26.7958	28.632	23.6958	23.6088	23.6328	26.5973
P27797	Calreticulin	CALR	24.6311	26.3859	23.7034	22.6429	24.4014	24.4345	25.2725	22.7289	28.3353	28.1373	29.4305	27.3009	22.8319	23.3974	23.0329	23.6591
P28066	Proteasome subunit alpha type-5	PSMA5	27.0141	26.9651	27.2403	26.7596	23.2519	26.1045	23.7263	24.7286	25.8513	26.8453	27.7096	28.0743	26.1217	26.3221	26.8861	26.6741
P28300	Protein-lysine 6-oxidase	LOX	23.007	24.769	22.9541	24.3374	23.2835	24.1786	24.95	24.4869	24.9629	24.4093	23.9676	24.2845	26.0766	25.6958	25.4201	23.0828
P28482	Mitogen-activated protein kinase 1	MAPK1	26.6432	26.765	26.79	26.6542	23.1975	26.0739	26.4513	24.3569	25.0317	26.6406	23.8635	24.541	26.4442	26.9392	26.8184	26.7872
P29218	Inositol monophosphatase 1	IMPA1	25.4227	25.2563	24.8551	24.6999	24.8132	24.5477	23.393	24.4387	25.3449	23.7668	23.748	25.5385	23.467	23.8922	22.9161	23.352
P29279	Connective tissue growth factor	CTGF	23.7006	23.5578	24.4173	24.7443	24.2423	24.0619	24.1685	23.0944	25.4568	25.964	25.0526	24.4605	26.2997	25.3943	24.9655	23.211
P29317	Ephrin type-A receptor 2	EPHA2	31.638	31.3192	31.5396	31.4274	30.1279	30.3985	30.0987	29.8984	29.2981	28.7699	29.1249	28.8008	30.4119	29.61	29.7387	29.7905
P29323	Ephrin type-B receptor 2	EPHB2	31.2237	30.9229	31.2328	30.7889	29.1759	29.6545	29.265	29.4799	30.0099	28.6109	28.1742	29.1395	29.315	28.9366	28.9421	28.8012
P29400	Collagen alpha-5(IV) chain	COL4A5	23.3548	26.1617	23.6575	23.0115	25.4708	23.2968	23.5997	24.6514	27.1667	26.4938	26.6422	27.4378	22.023	26.0141	27.0588	26.1719
P29401	Transketolase	TKT	29.5224	28.9403	29.2743	28.6951	24.0775	26.6067	24.8895	24.4988	27.2126	28.7317	29.0856	29.7242	28.1985	27.9014	28.3339	28.1892
P29597	Non-receptor tyrosine-protein kinase TYK2	TYK2	26.2367	25.7661	25.7086	25.9484	23.2233	24.5623	23.9962	25.1132	23.7044	23.2141	24.0174	24.8215	24.5855	24.3543	23.7922	23.5992
P29692	Elongation factor 1-delta	EEF1D	25.8652	26.7783	26.6206	26.156	24.9311	22.43	24.508	23.2746	26.1729	26.9609	26.0665	27.3291	26.3181	26.7941	26.6327	26.446
P29966	Myristoylated alanine-rich C-kinase substrate	MARCKS	31.3466	30.7569	29.873	30.2214	23.5533	24.1287	21.1098	25.4393	23.277	24.0877	23.4415	22.243	29.173	26.6812	28.4142	26.0118
P29992	Guanine nucleotide-binding protein subunit alpha-11	GNA11	30.9657	31.2981	31.3254	31.1663	28.7605	29.7999	29.0193	29.4217	29.5561	28.9526	28.374	30.2664	29.134	29.3306	29.0197	29.3815
P30041	Peroxiredoxin-6	PRDX6	30.4141	30.7156	30.9326	30.4939	29.5204	30.5856	30.2918	30.8736	30.6419	31.3194	30.9853	31.3666	30.4429	31.226	30.884	31.1477
P30044	Peroxiredoxin-5, mitochondrial	PRDX5	25.5375	25.3647	26.3125	25.3415	22.3795	24.764	23.4271	23.329	23.2712	24.2658	24.3932	25.3046	25.1801	22.6757	24.4938	23.3177
P30050	60S ribosomal protein L12	RPL12	26.4708	27.0535	27.0739	26.4902	26.3883	26.5643	27.0022	26.8316	27.1408	27.4021	28.146	27.0728	27.8459	27.7863	27.4295	27.0335
P30085	UMP-CMP kinase	CMPK1	27.8325	27.7444	27.6644	27.577	23.9721	22.9337	23.2127	23.8864	24.3234	24.148	23.8777	22.8601	26.0695	23.7591	23.6078	24.2137
P30086	Phosphatidylethanolamine-binding protein 1;Hippocampal cholinergic neurostimulating peptide	PEBP1	27.4702	27.1138	28.0831	26.7709	23.5333	26.6414	23.5098	24.294	27.0304	23.2721	26.993	24.9006	24.1176	23.6437	26.3483	23.7836
P30101	Protein disulfide-isomerase A3	PDIA3	24.3346	22.8582	23.8183	23.635	23.8154	23.6634	23.1213	23.6468	28.2607	24.3094	27.5018	27.8614	23.3716	23.617	23.5407	24.9221
P30153	Serine/threonine-protein phosphatase 2A 65 kDa regulatory subunit A alpha isoform	PPP2R1A	29.6007	29.7784	30.0772	29.859	28.4447	29.4009	29.4009	29.7809	29.0287	30.0313	29.9803	29.5524	29.5556	30.0007	29.7738	29.9577
P30520	Adenylosuccinate synthetase isozyme 2	ADSS	25.6636	25.9993	26.1625	25.406	23.7837	23.5991	23.3094	23.3588	25.9624	23.5703	24.8124	25.4365	23.9397	23.8988	23.8491	22.9633
P30530	Tyrosine-protein kinase receptor UFO	AXL	26.3375	26.2976	26.5894	26.447	26.4173	26.6647	26.152	26.1492	26.8457	26.6592	27.0974	26.8131	25.8816	25.1336	25.5344	24.4753
P30566	Adenylosuccinate lyase	ADSL	25.3467	26.4005	25.8398	26.1611	23.9097	23.7611	22.4358	26.6794	27.4158	26.7441	26.2005	27.5257	24.8913	26.4178	26.6125	26.4591
P30626	Sorcin	SRI	28.7868	28.5004	29.2566	28.8297	28.4589	28.6486	28.5615	28.6867	26.1627	27.253	26.8023	24.5178	27.7686	27.6665	27.7829	27.2575
P30825	High affinity cationic amino acid transporter 1	SLC7A1	28.9898	28.9544	28.928	28.7635	27.4261	27.7692	27.347	27.0753	27.7859	26.6016	27.0352	26.3391	27.5549	27.2507	26.8488	27.31
P31150	Rab GDP dissociation inhibitor alpha	GDI1	27.0327	26.5825	27.5675	25.6806	22.4573	24.5362	24.0149	24.0868	25.4963	23.693	25.3228	26.8658	24.6815	24.6107	24.846	22.449
P31151	Protein S100-A7	S100A7	24.7918	26.4286	25.8087	26.9623	23.6031	27.8258	25.9861	24.2887	29.1737	33.2567	29.9516	30.393	26.458	26.1839	27.5863	23.9096
P31153	S-adenosylmethionine synthase isoform type-2	MAT2A	25.1822	25.7321	25.3866	24.2553	25.1412	23.6674	24.9571	24.4506	24.0539	24.5152	23.9133	24.0342	23.5782	24.9702	23.5204	25.0663
P31431	Syndecan-4	SDC4	23.8125	24.3854	22.145	24.2398	27.7777	25.7496	27.62	27.1954	26.3931	29.0852	28.0466	27.3031	27.5894	26.9916	28.466	27.7494
P31689	DnaJ homolog subfamily A member 1	DNAJA1	27.9152	27.5087	28.3008	27.947	28.6548	29.1027	28.4493	28.5602	26.5365	24.2832	26.8932	26.5695	27.611	27.4494	27.4958	27.299
P31939	Bifunctional purine biosynthesis protein PURH;Phosphoribosylaminoimidazolecarboxamide formyltransferase;IMP cyclohydrolase	ATIC	29.5729	29.8468	29.9218	29.6428	29.2201	29.9843	29.9356	30.0584	30.2076	30.3199	30.3926	30.5977	29.6275	30.1603	29.7827	30.2209
P31944	Caspase-14;Caspase-14 subunit p17, mature form;Caspase-14 subunit p10, mature form;Caspase-14 subunit p20, intermediate form;Caspase-14 subunit p8, intermediate form	CASP14	25.0661	27.1073	23.4677	22.8704	23.8408	27.927	23.8542	23.7375	29.3186	31.7458	29.3217	28.5425	26.3927	24.0095	27.405	24.1359
P31946	14-3-3 protein beta/alpha;14-3-3 protein beta/alpha, N-terminally processed	YWHAB	31.2181	30.9764	30.8826	30.7029	28.0227	28.5476	27.4344	27.7066	28.4398	28.8884	29.5154	29.8507	29.8208	29.2758	29.6083	29.0413
P31948	Stress-induced-phosphoprotein 1	STIP1	28.1954	27.3678	27.6454	27.041	23.5823	23.2359	25.0286	24.5368	25.424	23.5501	25.9354	25.3612	25.267	25.4503	26.757	26.2621
P31949	Protein S100-A11;Protein S100-A11, N-terminally processed	S100A11	29.2295	29.6208	29.8925	29.3829	24.4988	28.663	28.0009	28.3812	28.8889	24.7147	28.1145	25.0877	29.3242	29.6694	29.4693	29.4016
P32119	Peroxiredoxin-2	PRDX2	27.3047	27.502	27.4636	27.1744	26.0791	26.922	26.8874	26.8736	27.3115	27.7041	27.7844	28.2721	26.8962	27.4225	27.1765	27.6448
P32321	Deoxycytidylate deaminase	DCTD	24.4362	24.6199	24.4714	23.3228	23.9666	24.0879	24.4418	24.0041	24.9124	23.9687	23.1329	24.217	25.4843	23.957	23.3514	24.697
P32856	Syntaxin-2	STX2	27.0483	26.5213	26.4208	26.8312	23.8395	26.0729	24.3546	25.2039	26.5332	22.34	24.3596	24.3488	25.5084	23.5271	23.2035	24.0692
P32969	60S ribosomal protein L9	RPL9	26.3877	24.8701	26.3098	23.342	26.0325	26.5999	26.5496	22.8054	27.0785	26.397	27.0026	23.1028	26.8437	27.0101	26.311	26.2749
P33151	Cadherin-5	CDH5	27.2028	27.3097	27.3225	27.2708	25.2095	26.4571	23.6262	23.7292	26.3427	25.7645	27.4121	26.293	27.553	27.2372	27.913	27.4556
P33176	Kinesin-1 heavy chain	KIF5B	27.2912	27.4196	26.9209	27.087	22.8919	23.3223	23.3923	23.3899	24.8062	24.268	26.5076	27.6232	26.9045	26.8787	26.9956	26.5209
P33527	Multidrug resistance-associated protein 1	ABCC1	27.3503	26.9909	27.7137	27.1106	23.4227	24.9519	23.6627	24.3369	24.56	24.3486	23.4365	24.7909	25.0402	23.4291	23.6488	23.0994
P33908	Mannosyl-oligosaccharide 1,2-alpha-mannosidase IA	MAN1A1	24.3794	24.9482	24.9846	25.15	25.0924	24.4424	24.3134	26.2498	23.5404	26.198	24.6542	26.7041	25.3437	26.4214	25.7954	26.2417
P34910	Protein EVI2B	EVI2B	28.3089	28.0285	27.728	27.87	23.0051	23.0646	22.734	23.9252	24.0632	24.5555	24.8157	24.5857	23.3657	23.4368	23.5779	22.7899
P34932	Heat shock 70 kDa protein 4	HSPA4	27.8758	27.9909	28.2609	26.9078	26.9309	27.1458	27.2016	27.0011	28.254	24.9822	27.7833	28.8166	26.6814	26.7542	27.3279	27.3353
P35052	Glypican-1;Secreted glypican-1	GPC1	28.7955	28.5213	28.9119	28.754	31.6115	30.5086	31.7484	31.8931	32.3666	33.1102	32.8716	32.8174	30.7668	30.5186	30.8542	31.1198
P35080	Profilin-2	PFN2	27.2039	26.7405	26.4683	26.9713	23.5672	24.2018	24.5663	23.6426	24.3254	24.0753	24.0805	24.0971	25.2681	23.1547	22.4315	24.3638
P35221	Catenin alpha-1	CTNNA1	32.6649	32.3148	32.7755	32.1665	30.4942	30.9136	30.5053	30.1532	30.5135	30.1337	30.2369	29.7707	31.1529	30.9805	30.8548	30.8675
P35222	Catenin beta-1	CTNNB1	31.2831	30.8271	31.3054	30.621	29.5436	29.9688	29.3984	29.542	29.2351	29.5259	29.3019	29.1083	29.7531	29.7483	29.7899	29.8031
P35237	Serpin B6	SERPINB6	27.1102	27.0084	27.4175	26.4513	22.9199	23.4678	24.34	23.7003	24.203	23.2805	24.3897	27.375	23.8297	23.997	23.0636	23.923
P35240	Merlin	NF2	26.3811	26.0663	26.5144	25.5703	22.7353	23.6028	25.1092	24.0019	24.5747	23.5354	24.7768	23.7354	22.1702	24.5157	22.0747	25.6274
P35241	Radixin	RDX	29.5796	29.3894	29.6162	29.1611	26.0589	25.3941	24.3158	26.942	26.8294	24.8799	26.2061	25.1556	27.1952	26.0932	27.2887	25.8013
P35268	60S ribosomal protein L22	RPL22	25.2515	25.3021	24.8281	24.5885	23.9083	23.7161	22.6891	23.8816	24.2146	23.5428	24.8772	23.3625	22.8227	23.0946	25.0604	24.5612
P35442	Thrombospondin-2	THBS2	30.6244	31.122	30.9515	31.16	31.6276	31.705	32.0105	31.8265	33.3478	33.0375	33.0696	32.628	32.9896	32.8238	33.039	32.9026
P35443	Thrombospondin-4	THBS4	23.0805	24.5737	25.6571	22.7539	25.2114	26.2262	26.449	26.3906	27.7574	28.4406	28.024	29.0226	26.2136	26.8289	26.7123	26.926
P35555	Fibrillin-1	FBN1	30.5746	31.3987	30.9672	31.6611	31.1486	30.9062	31.1507	31.3053	33.2764	33.2182	33.8731	33.1648	33.5136	32.9676	33.5287	33.4386
P35556	Fibrillin-2	FBN2	23.6521	25.7954	25.9832	26.9344	26.0706	26.6402	27.0558	28.8917	30.226	29.8222	30.7306	30.5821	29.3135	29.1569	29.5196	29.8869
P35579	Myosin-9	MYH9	31.4325	32.1488	32.1424	31.9715	32.4314	32.8447	32.8055	32.7967	32.4359	32.9346	32.824	32.5752	32.7833	33.3684	33.0405	33.1386
P35580	Myosin-10	MYH10	23.619	23.728	22.7394	23.7513	23.9808	24.2655	23.3538	23.4375	24.2991	24.2536	24.0201	25.8982	24.0523	25.9067	25.1425	25.5937
P35606	Coatomer subunit beta	COPB2	25.949	26.278	26.8641	26.5702	26.1179	26.3016	26.7537	26.4558	23.0993	27.3985	27.3364	27.1511	27.1145	27.3713	27.3994	27.1803
P35611	Alpha-adducin	ADD1	28.1331	27.9902	27.5174	28.1218	23.2717	24.6162	23.411	25.0573	24.0859	22.5184	25.5318	23.6781	26.6298	22.5353	25.9905	24.7082
P35613	Basigin	BSG	32.0207	31.556	32.185	31.8031	29.1859	29.9933	29.0508	28.5845	29.3901	28.3362	28.9753	28.4392	30.852	29.6567	30.5243	29.7776
P35754	Glutaredoxin-1	GLRX	26.9239	26.501	26.9336	26.5148	23.5143	25.5372	23.6846	24.8361	25.3871	25.5619	22.7578	25.2081	22.7199	22.8581	22.6933	22.9294
P35998	26S protease regulatory subunit 7	PSMC2	25.5102	25.4864	25.8948	25.3574	21.9543	25.6625	23.4529	24.3832	25.2762	25.7928	25.8036	23.4428	25.28	25.9786	25.5598	24.6323
P36269	Gamma-glutamyltransferase 5;Gamma-glutamyltransferase 5 heavy chain;Gamma-glutamyltransferase 5 light chain	GGT5	30.4854	30.3771	31.0939	30.8403	30.2245	30.32	30.3896	30.6105	29.4311	28.8026	29.2763	29.6504	29.7103	29.13	29.4885	29.7119
P36405	ADP-ribosylation factor-like protein 3	ARL3	27.9981	27.8913	28.3545	27.8015	26.8473	27.2737	26.9848	26.8832	24.22	27.6827	27.1987	27.5672	27.2403	27.4053	27.2446	27.4465
P36578	60S ribosomal protein L4	RPL4	28.407	28.186	28.1362	27.8962	29.2898	29.0597	28.3441	26.9333	29.1923	28.9949	28.2713	26.5766	29.5167	29.5854	29.0041	28.7155
P36955	Pigment epithelium-derived factor	SERPINF1	25.0021	25.7897	25.1435	25.653	23.6692	23.8545	25.0889	24.3892	32.4665	24.9804	22.8458	23.7674	27.3092	25.8489	26.4492	26.4747
P36957	Dihydrolipoyllysine-residue succinyltransferase component of 2-oxoglutarate dehydrogenase complex, mitochondrial	DLST	24.448	23.5227	23.5885	24.1058	22.7789	23.4364	23.6109	24.5187	26.4964	26.769	26.5853	26.5212	22.8695	23.4973	23.4786	25.22
P37173	TGF-beta receptor type-2	TGFBR2	27.3698	27.5283	27.8132	27.1842	24.5491	23.187	23.7952	24.255	24.3445	24.3665	24.3588	24.2854	24.9322	24.6372	24.6173	22.2564
P37802	Transgelin-2	TAGLN2	29.8222	30.0823	30.3562	29.7373	28.3939	29.0467	28.9068	29.062	29.7814	29	28.6041	30.3198	28.4882	29.0754	29.0384	29.3415
P37837	Transaldolase	TALDO1	25.5454	25.3858	25.1961	25.1583	24.188	24.8738	25.1193	22.9143	24.3198	24.4808	24.5667	23.961	22.5913	23.5185	24.0851	23.6171
P38606	V-type proton ATPase catalytic subunit A	ATP6V1A	25.476	26.3894	26.2612	25.9625	25.8511	26.3811	25.5797	24.6839	24.3227	26.7858	26.9623	23.5072	25.7284	23.9891	26.1497	26.0593
P38646	Stress-70 protein, mitochondrial	HSPA9	23.1018	26.379	25.9036	26.1008	25.9639	22.4379	25.8503	26.4964	27.0129	27.2957	27.8032	27.8716	26.4709	27.514	27.5483	27.4724
P39023	60S ribosomal protein L3	RPL3	28.4788	27.9589	28.0389	27.4742	28.7314	28.9515	28.3944	24.3341	28.9606	28.2466	27.9364	25.0332	29.5693	29.2634	29.0666	28.5768
P39060	Collagen alpha-1(XVIII) chain;Endostatin	COL18A1	22.6716	24.7415	23.2387	23.0242	32.6394	32.2235	32.433	32.6819	31.291	31.3599	30.8348	31.0729	31.2964	30.9846	30.9448	31.4172
P40189	Interleukin-6 receptor subunit beta	IL6ST	27.7645	27.4462	27.3942	27.4334	23.0123	27.0406	26.8075	27.1764	25.101	25.2513	25.2583	24.6829	23.7931	25.9394	26.379	24.0604
P40227	T-complex protein 1 subunit zeta	CCT6A	29.8732	30.1414	30.2296	29.7846	29.3546	29.9297	29.9691	29.9517	30.3297	30.593	30.4666	29.8104	30.2779	30.5193	30.4207	30.2369
P40261	Nicotinamide N-methyltransferase	NNMT	30.0877	30.3148	30.4993	30.6635	29.2461	30.3311	30.2351	31.1565	30.4965	30.7861	30.6981	31.1652	29.9654	30.781	30.2321	30.9733
P40429	60S ribosomal protein L13a	RPL13A	26.7866	26.8683	26.8082	23.3149	27.2135	27.6936	27.4292	26.8173	24.4245	27.1867	27.1645	26.7411	28.2263	27.9023	27.6935	26.7274
P40925	Malate dehydrogenase, cytoplasmic	MDH1	28.6813	27.9251	28.3203	27.8458	24.3193	24.1427	22.8767	25.1093	23.313	27.2854	27.6474	28.5809	26.8577	26.1224	26.3262	26.0009
P41091;Q2VIR3	Eukaryotic translation initiation factor 2 subunit 3;Putative eukaryotic translation initiation factor 2 subunit 3-like protein	EIF2S3;EIF2S3L	27.0657	27.3138	27.6459	27.1129	27.0223	27.1149	27.4309	26.7695	26.6982	27.8738	27.8612	26.8655	27.802	28.076	28.0814	27.8637
P41217	OX-2 membrane glycoprotein	CD200	29.833	29.4154	30.1535	29.7795	28.6692	29.1606	29.0615	28.9179	28.4625	27.5681	27.8749	27.7497	28.3462	28.1488	28.1129	27.9606
P41221	Protein Wnt-5a	WNT5A	28.7814	29.3306	28.9446	29.3698	28.9873	29.07	29.3065	28.8567	28.8254	29.5791	29.5532	29.1475	29.837	29.8888	29.8283	29.4814
P41250	Glycine--tRNA ligase	GARS	27.9308	28.0184	28.0835	27.4147	26.4714	26.5371	26.7747	27.2703	26.524	27.4624	27.7641	28.5638	26.6239	27.3981	26.8942	27.1634
P41252	Isoleucine--tRNA ligase, cytoplasmic	IARS	23.3504	25.2749	24.7189	22.8371	24.1669	24.0806	23.2297	23.7907	25.5682	23.6482	24.3779	24.8769	22.6497	25.0781	25.2592	25.2885
P41440	Folate transporter 1	SLC19A1	26.2329	26.0498	26.5661	22.3984	24.7248	23.8915	24.2444	24.2153	24.5201	23.1127	23.1992	25.1045	23.7997	23.6191	24.2032	22.9073
P41567	Eukaryotic translation initiation factor 1	EIF1	27.9453	27.5429	27.9315	27.4301	24.6898	22.2254	22.9938	24.4111	24.8329	22.5315	23.0496	24.8973	23.6548	23.3546	22.426	23.6827
P42356	Phosphatidylinositol 4-kinase alpha	PI4KA	28.3947	28.9345	28.4504	27.9773	23.9923	24.4114	23.7486	23.8272	24.4496	24.302	26.0323	24.2734	26.4172	25.1516	22.4449	24.0447
P42766	60S ribosomal protein L35	RPL35	25.6974	22.9225	23.7131	23.7261	23.3676	23.3906	24.6108	24.1212	24.0347	24.1921	23.2902	23.3683	25.6946	25.5777	25.4461	23.4024
P42892	Endothelin-converting enzyme 1	ECE1	30.2918	30.0355	30.7287	30.3273	28.6713	29.2181	28.9365	29.0579	29.355	28.5622	28.4344	28.7142	28.8394	28.669	28.5984	28.5397
P43007	Neutral amino acid transporter A	SLC1A4	27.5559	26.8434	27.4756	27.2538	24.7549	24.426	24.4656	24.6435	23.8145	25.7333	23.297	24.5801	25.7346	25.212	25.3672	24.4308
P43034	Platelet-activating factor acetylhydrolase IB subunit alpha	PAFAH1B1	26.4259	25.8746	26.0102	25.7098	25.0235	24.4194	23.9509	22.6977	25.3199	23.3048	25.2101	25.7426	24.7494	24.3871	25.46	23.9093
P43121	Cell surface glycoprotein MUC18	MCAM	31.6409	31.3047	31.7599	31.5928	30.0331	30.2113	30.0124	29.9187	29.9362	28.69	29.5698	29.1871	30.1499	29.7043	29.8379	29.8408
P43250	G protein-coupled receptor kinase 6	GRK6	27.2189	26.3731	26.5293	26.72	24.2688	23.8543	23.0058	24.0033	23.7788	24.9399	24.3718	24.9029	25.0082	24.8978	22.3865	23.2196
P43487	Ran-specific GTPase-activating protein	RANBP1	26.3174	26.3346	26.5583	26.3411	23.5088	23.7657	24.3197	24.474	23.3405	23.991	23.6035	23.8731	23.9312	24.3584	25.1222	23.5675
P43490	Nicotinamide phosphoribosyltransferase	NAMPT	30.1444	31.043	30.9609	30.8164	30.0158	31.0652	30.941	31.7319	30.7872	31.8416	31.3899	31.9664	30.458	31.7831	31.3037	31.7933
P43686	26S protease regulatory subunit 6B	PSMC4	25.1988	26.4387	25.3088	25.5999	26.0735	26.5845	26.6175	26.0022	26.5219	26.5962	26.0742	27.4004	26.2513	26.6278	26.5165	26.5437
P45844	ATP-binding cassette sub-family G member 1	ABCG1	25.4607	23.6407	25.6495	25.2961	24.1233	23.838	22.4086	23.7996	23.194	23.3331	23.6353	24.4919	22.9877	25.0428	24.4566	22.9674
P45974	Ubiquitin carboxyl-terminal hydrolase 5	USP5	27.1754	27.2939	27.8054	27.4606	24.6789	23.0005	26.9584	27.487	25.3303	28.0969	27.3848	28.6324	26.1125	27.4133	27.1625	27.6606
P46060	Ran GTPase-activating protein 1	RANGAP1	27.4149	28.052	27.3251	27.4622	24.4039	26.6952	22.0896	27.0246	24.1167	27.1632	26.6729	27.1995	27.6197	28.0416	27.9223	27.7117
P46459	Vesicle-fusing ATPase	NSF	24.307	24.6438	24.2148	23.853	22.3941	24.0837	24.5031	23.5004	24.0862	24.2818	24.1324	23.4217	23.7645	24.2979	21.8994	22.9966
P46531	Neurogenic locus notch homolog protein 1;Notch 1 extracellular truncation;Notch 1 intracellular domain	NOTCH1	26.9091	26.7594	27.3617	26.7432	24.1838	26.2154	26.5167	26.813	23.7408	22.46	24.8796	24.4268	22.9302	24.0986	25.7088	23.9823
P46776	60S ribosomal protein L27a	RPL27A	26.6116	26.6562	26.1886	26.1279	26.3803	26.1239	25.488	25.1418	25.7451	26.0784	25.8043	24.5595	27.5815	27.0235	27.0729	26.5043
P46777	60S ribosomal protein L5	RPL5	26.8355	26.9142	27.1853	26.4181	26.7309	25.0942	26.8261	25.6353	23.4921	27.046	26.8869	23.989	28.646	28.1634	27.9326	27.5021
P46778	60S ribosomal protein L21	RPL21	26.1417	26.3601	23.5436	25.8046	26.0873	25.3981	25.9435	24.6418	25.2873	25.7338	25.8463	24.0956	27.4056	26.6682	26.6087	25.6926
P46779	60S ribosomal protein L28	RPL28	27.0743	24.3517	25.8937	23.4255	26.4848	26.2207	26.3274	22.7128	26.013	26.0014	25.6164	26.0759	27.2018	26.9366	26.8763	21.9707
P46781	40S ribosomal protein S9	RPS9	26.9151	26.9898	26.6095	25.5809	27.0613	26.8034	26.7103	25.6518	26.6764	26.8516	26.8792	25.932	27.9544	27.9683	27.5753	26.9785
P46782	40S ribosomal protein S5;40S ribosomal protein S5, N-terminally processed	RPS5	26.9505	27.8859	27.4104	27.3096	26.7056	26.979	23.0788	26.6915	28.3161	28.1623	27.9879	27.9229	26.9298	28.0952	27.1477	27.6668
P46783;Q9NQ39	40S ribosomal protein S10;Putative 40S ribosomal protein S10-like	RPS10;RPS10P5	25.6314	25.6082	25.766	23.4469	25.3224	23.2977	24.6785	23.4891	23.7794	22.5545	24.7422	24.37	22.2115	24.1709	22.5701	22.669
P46821	Microtubule-associated protein 1B;MAP1B heavy chain;MAP1 light chain LC1	MAP1B	25.4509	26.8783	26.5568	26.5896	23.7288	26.9903	27.0334	27.2762	24.2591	27.8998	27.7884	27.972	27.4577	28.2138	27.3936	27.9986
P46934	E3 ubiquitin-protein ligase NEDD4	NEDD4	26.5741	26.5921	26.4564	26.7209	27.8416	27.5484	28.0046	27.9156	27.1449	25.9771	26.013	24.8824	26.7208	23.3025	25.7903	23.0578
P46940	Ras GTPase-activating-like protein IQGAP1	IQGAP1	29.1757	29.574	29.8245	29.4387	28.8597	29.6691	29.2476	29.5729	29.2488	29.8456	29.9104	30.3023	29.1802	30.1826	29.7997	30.0072
P46976	Glycogenin-1	GYG1	23.0122	23.2232	23.0219	23.9577	24.134	23.0795	24.6779	24.0789	24.3548	24.8221	24.6262	25.6547	24.7233	25.6206	25.0778	25.0697
P47755	F-actin-capping protein subunit alpha-2	CAPZA2	27.3083	27.2504	27.8528	26.7385	23.7661	26.5027	22.5752	23.0952	24.8543	27.2442	24.6057	24.1142	26.7009	27.1425	26.5572	26.4591
P47756	F-actin-capping protein subunit beta	CAPZB	29.7484	29.6573	29.903	29.3807	27.9969	28.6673	28.3736	28.4442	29.0434	28.8773	28.9463	28.6632	28.7669	29.1628	28.9538	28.9893
P47895	Aldehyde dehydrogenase family 1 member A3	ALDH1A3	24.9242	25.4646	25.8688	25.612	23.3173	22.2391	23.3092	23.9839	24.5527	23.5292	24.0839	24.8843	24.256	25.949	25.5817	22.8645
P48059	LIM and senescent cell antigen-like-containing domain protein 1	LIMS1	26.7589	26.8294	27.16	26.9882	22.3712	22.3722	23.1247	25.0874	23.6157	24.597	25.0078	24.7245	26.0598	25.6885	26.0045	25.2954
P48060	Glioma pathogenesis-related protein 1	GLIPR1	25.4022	24.808	24.7348	24.9108	23.1567	22.9953	23.7916	24.3417	24.8716	23.8362	23.8488	24.0364	23.4808	23.824	23.7105	21.9108
P48061	Stromal cell-derived factor 1;SDF-1-beta(3-72);SDF-1-alpha(3-67)	CXCL12	24.4228	23.7008	22.2878	24.8638	25.5886	24.3391	24.2071	23.6865	24.1829	26.6061	25.9401	26.7665	26.0133	26.0299	25.9092	26.4706
P48307	Tissue factor pathway inhibitor 2	TFPI2	23.745	24.0419	24.6992	23.475	24.031	23.3609	24.8317	23.9805	24.3029	23.4253	24.6931	26.3094	23.5766	23.5003	23.9752	23.0778
P48426	Phosphatidylinositol 5-phosphate 4-kinase type-2 alpha	PIP4K2A	26.061	26.5724	25.9122	26.7165	24.1403	24.1248	24.1342	24.7133	24.7682	22.991	22.3899	24.7601	23.066	22.761	24.9056	23.8261
P48444	Coatomer subunit delta	ARCN1	25.977	26.3843	26.5116	25.8236	24.6019	26.4677	26.6528	25.3991	24.3936	27.6678	27.0366	28.2929	26.4949	27.3625	26.6682	27.057
P48507	Glutamate--cysteine ligase regulatory subunit	GCLM	27.0915	27.1854	27.145	26.9682	26.1478	26.6798	26.7027	27.1105	26.5872	27.6189	26.9692	27.6951	26.1935	27.3237	26.7419	27.0586
P48509	CD151 antigen	CD151	29.3819	28.4245	27.1339	28.6601	26.0317	26.0627	25.6003	24.4751	25.1363	24.3655	24.7676	23.8609	26.7125	25.578	26.8959	25.5714
P48556	26S proteasome non-ATPase regulatory subunit 8	PSMD8	22.8411	23.2747	23.9687	25.2364	23.369	23.5543	23.8029	24.4945	23.8353	26.0901	23.5783	24.231	25.6549	26.1283	25.4159	23.2005
P48643	T-complex protein 1 subunit epsilon	CCT5	29.804	29.9222	30.0723	29.5402	29.247	29.7261	29.809	29.6714	29.8361	30.3827	30.2772	29.9635	30.1244	30.282	30.2589	30.0213
P48723	Heat shock 70 kDa protein 13	HSPA13	24.0248	24.1071	23.8799	22.8557	24.0235	24.8381	23.519	26.5787	26.5499	26.6402	26.9883	27.7436	24.5054	26.87	26.2614	26.7969
P48739	Phosphatidylinositol transfer protein beta isoform	PITPNB	27.3813	26.7585	26.9058	26.6378	23.7077	23.7656	24.3412	23.6556	24.163	25.1045	24.263	25.2727	26.109	25.8193	26.2918	26.2386
P48960	CD97 antigen;CD97 antigen subunit alpha;CD97 antigen subunit beta	CD97	30.5815	30.2661	30.7745	30.6541	29.2351	29.8355	29.181	29.6327	27.9946	27.5382	28.0043	28.317	28.9663	28.6108	28.2813	28.4413
P49006	MARCKS-related protein	MARCKSL1	27.2874	26.2838	26.0742	26.6098	24.1325	24.4715	24.3068	23.9629	24.2741	23.3743	24.5563	24.5036	25.3693	24.1956	24.8127	23.6405
P49023	Paxillin	PXN	25.0604	25.3109	25.0209	24.9185	23.1168	23.384	24.1876	24.8881	25.1051	24.4887	23.7677	24.0568	23.6312	23.4511	24.462	22.9685
P49184	Deoxyribonuclease-1-like 1	DNASE1L1	26.7506	26.9461	25.9536	26.0982	23.6795	24.0805	24.0453	23.6349	23.9206	23.6813	23.6479	24.0413	26.0158	24.796	22.9747	23.5078
P49189	4-trimethylaminobutyraldehyde dehydrogenase	ALDH9A1	25.5632	25.5215	25.8769	25.4173	24.2794	24.4327	23.7107	24.509	26.566	25.8653	25.7914	26.2137	24.6117	25.5501	25.353	25.4868
P49327	Fatty acid synthase;[Acyl-carrier-protein] S-acetyltransferase;[Acyl-carrier-protein] S-malonyltransferase;3-oxoacyl-[acyl-carrier-protein] synthase;3-oxoacyl-[acyl-carrier-protein] reductase;3-hydroxyacyl-[acyl-carrier-protein] dehydratase;Enoyl-[acyl-carrier-protein] reductase;Oleoyl-[acyl-carrier-protein] hydrolase	FASN	28.2348	28.5409	28.9671	28.4259	28.862	28.7046	28.9896	29.2147	29.7371	29.5221	29.2402	29.4243	28.4718	29.2376	28.6732	28.8948
P49368	T-complex protein 1 subunit gamma	CCT3	29.5946	29.9758	30.106	29.5584	29.3052	29.7993	29.8801	29.6261	30.303	30.4286	30.3244	29.9915	29.8306	30.3454	30.0945	30.0692
P49588	Alanine--tRNA ligase, cytoplasmic	AARS	27.6546	28.5318	28.7163	28.1578	27.0481	28.1432	28.3552	28.0566	25.2642	28.8582	28.5359	29.6202	27.3153	28.8932	28.4503	28.5076
P49591	Serine--tRNA ligase, cytoplasmic	SARS	27.0988	27.0832	27.0992	26.7703	27.1145	27.1857	27.501	27.6914	28.3543	28.1109	27.2191	28.8255	26.8164	27.874	27.3363	27.7824
P49720	Proteasome subunit beta type-3	PSMB3	22.603	22.7313	23.7395	24.5451	24.5853	25.0403	23.0976	24.3333	23.7113	27.7472	28.6928	30.3458	23.0869	24.2409	24.8335	23.3579
P49746	Thrombospondin-3	THBS3	24.0893	26.4836	24.2893	24.2441	24.3429	25.1967	26.6615	27.1324	28.0149	28.2958	27.9553	28.7324	26.7136	27.5455	27.5974	27.7227
P49755	Transmembrane emp24 domain-containing protein 10	TMED10	26.5873	26.9354	27.2011	26.704	26.4169	26.1406	25.2869	24.6859	26.9293	23.438	24.2134	23.5138	26.2947	26.2075	26.1553	26.0756
P49757	Protein numb homolog	NUMB	27.1523	26.6113	26.6422	26.5505	23.9599	24.5589	23.2999	24.8942	23.8725	24.8033	24.0594	24.0267	23.9229	25.9051	24.1191	23.9617
P49773	Histidine triad nucleotide-binding protein 1	HINT1	27.9284	27.7268	27.9809	27.7203	26.8412	26.1797	26.4507	27.7585	23.9685	27.4421	27.8254	28.6027	26.3908	27.3186	27.4507	26.8307
P49788	Retinoic acid receptor responder protein 1	RARRES1	24.7666	24.46	24.5462	23.4037	23.2878	24.4535	26.2704	26.8288	28.9046	29.0639	30.1524	30.5741	22.4666	24.1465	25.9671	26.7982
P49915	GMP synthase [glutamine-hydrolyzing]	GMPS	24.3162	25.3751	26.1677	25.1752	26.0919	26.9629	26.287	26.7103	24.5267	27.123	26.9425	28.3571	24.9393	26.9454	26.3032	26.5503
P50148	Guanine nucleotide-binding protein G(q) subunit alpha	GNAQ	29.2496	30.01	30.1007	29.7603	27.2952	28.0382	26.4821	27.7664	24.9699	23.938	26.4379	28.007	28.1627	27.8778	27.4114	27.9638
P50151	Guanine nucleotide-binding protein G(I)/G(S)/G(O) subunit gamma-10	GNG10	27.654	27.3654	28.0282	27.2904	23.728	25.6285	22.6718	23.5777	25.3657	23.7452	24.1942	26.4373	26.5989	25.9187	25.7469	25.8458
P50281	Matrix metalloproteinase-14	MMP14	30.639	30.4556	30.6965	30.6745	29.3671	29.7244	29.4124	29.3706	29.0755	28.3234	28.7595	28.3591	29.4614	29.051	29.2326	28.876
P50395	Rab GDP dissociation inhibitor beta	GDI2	32.0636	31.6369	32.1463	31.2984	29.3414	30.0575	29.3095	29.0727	30.7467	29.9071	30.4791	30.4595	30.285	30.222	30.2649	30.0847
P50443	Sulfate transporter	SLC26A2	26.3151	26.837	27.0694	26.5108	24.9023	22.3496	23.4771	23.5551	24.6295	24.1737	23.6708	25.1947	23.4151	23.2304	23.2369	22.4064
P50452;P50453;P30740;O75830	Serpin B8;Serpin B9;Leukocyte elastase inhibitor;Serpin I2	SERPINB8;SERPINB9;SERPINB1;SERPINI2	25.9366	26.5069	26.3819	25.7011	23.7568	23.4875	24.9072	24.1207	25.8546	26.3946	24.4317	26.7358	22.7852	23.2454	25.4628	23.9834
P50454	Serpin H1	SERPINH1	27.4589	28.5944	28.3874	28.3347	28.5999	29.3106	29.3858	29.6476	29.8995	29.9351	29.9544	30.0609	29.0774	30.1268	29.4493	29.6704
P50502;Q8IZP2;Q8NFI4	Hsc70-interacting protein;Putative protein FAM10A4;Putative protein FAM10A5	ST13;ST13P4;ST13P5	26.6869	26.1704	26.2449	26.3507	21.9887	23.8545	24.614	24.5643	24.5715	25.2419	23.7879	24.4587	22.3511	25.3259	23.6943	23.452
P50552	Vasodilator-stimulated phosphoprotein	VASP	27.7223	27.69	27.6548	27.6212	24.2335	24.7702	25.662	24.4699	24.4614	24.7086	24.2051	24.3228	26.3319	22.9466	26.7962	26.0102
P50570	Dynamin-2	DNM2	25.4307	25.9573	25.6344	25.6842	23.8925	25.6932	24.2765	23.9467	25.4517	25.9709	25.6977	25.9753	23.3485	26.111	25.8017	25.752
P50895	Basal cell adhesion molecule	BCAM	28.5397	27.8361	28.5445	28.6134	26.8321	26.6371	24.7674	23.4626	31.9728	28.551	27.6845	27.0001	28.346	22.6419	23.2828	24.7309
P50897	Palmitoyl-protein thioesterase 1	PPT1	22.8501	24.5428	23.3515	25.4159	23.908	22.8843	24.2385	25.6035	24.9058	24.4366	24.6907	25.137	24.0581	25.9299	25.7169	26.1131
P50914	60S ribosomal protein L14	RPL14	27.138	27.05	26.9625	26.4817	27.6431	27.8104	26.3656	25.7052	26.9786	27.208	26.9256	25.9922	28.3923	28.1383	27.9782	27.4832
P50990	T-complex protein 1 subunit theta	CCT8	29.7609	29.9345	30.0849	29.6495	29.1243	29.7577	29.7523	29.5007	29.7144	30.1923	30.2003	29.8117	30.1287	30.4471	30.3463	30.2136
P50991	T-complex protein 1 subunit delta	CCT4	30.8197	31.1935	31.3227	30.8033	30.7062	31.3906	31.3526	31.1006	31.4433	31.8377	31.5754	31.5428	31.2794	31.5313	31.3014	31.2405
P50995	Annexin A11	ANXA11	30.6545	30.1992	30.944	30.348	30.5834	30.6491	30.4172	30.1076	29.1962	29.1045	29.3813	28.6002	29.9662	29.4784	29.5489	29.5079
P51148	Ras-related protein Rab-5C	RAB5C	30.1132	29.7672	30.1998	29.8423	28.8885	29.3282	28.9986	28.8623	29.0474	28.2131	29.0586	28.1351	28.7928	28.7019	28.7285	28.6402
P51149	Ras-related protein Rab-7a	RAB7A	30.7511	30.6809	30.7745	30.6182	29.7708	30.1642	29.9296	29.7297	29.2589	28.8512	28.7933	28.582	29.6414	29.3589	29.2845	29.1894
P51153	Ras-related protein Rab-13	RAB13	29.0163	28.8691	29.0581	29.1648	26.7135	26.6237	26.7066	24.6202	25.8928	25.7789	26.0737	24.2005	27.5202	26.9119	27.4144	27.0778
P51159	Ras-related protein Rab-27A	RAB27A	26.1226	26.4272	26.4226	26.3898	24.7215	24.3238	24.4259	25.1149	26.2914	23.8155	22.6532	24.7781	24.7879	25.3551	24.6581	23.0561
P51178	1-phosphatidylinositol 4,5-bisphosphate phosphodiesterase delta-1	PLCD1	26.894	26.6991	27.4105	27.0511	24.1056	25.1443	23.4275	23.7681	25.3538	23.6628	23.8548	23.7383	22.526	23.4602	23.2053	25.5087
P51570	Galactokinase	GALK1	25.6951	26.0155	25.1614	25.5795	25.3131	25.418	25.6338	25.4315	24.5633	25.8539	23.0696	25.5744	26.1091	25.9081	25.866	26.0755
P51665	26S proteasome non-ATPase regulatory subunit 7	PSMD7	25.3566	26.6349	26.4879	26.2863	23.2903	27.3057	27.1183	23.8094	26.3931	27.1237	27.3545	26.7653	26.8295	27.2636	26.9883	26.6769
P51884	Lumican	LUM	22.7412	28.3218	28.4917	28.8267	25.1252	27.5075	27.9154	29.1967	29.4618	30.0188	30.0679	31.1042	27.8996	29.2582	28.8912	29.6659
P52209	6-phosphogluconate dehydrogenase, decarboxylating	PGD	27.2124	27.216	27.1318	26.6223	25.4033	26.4173	24.0053	26.1949	24.8282	23.5932	26.4537	24.9937	26.3273	26.5637	26.5398	26.529
P52292	Importin subunit alpha-1	KPNA2	26.5232	27.0873	26.6082	26.3206	23.8451	26.374	23.3568	22.7807	26.199	27.1606	22.8366	24.5336	26.3867	26.9834	26.4041	26.4836
P52306	Rap1 GTPase-GDP dissociation stimulator 1	RAP1GDS1	26.4064	26.4388	26.8817	26.6281	23.3695	23.9395	24.6908	25.7044	24.2308	26.3711	27.0616	28.3396	23.3421	26.8311	26.5137	27.0254
P52565	Rho GDP-dissociation inhibitor 1	ARHGDIA	30.4635	30.0522	30.4052	29.704	27.9334	28.4922	28.1399	27.4315	28.1556	28.6475	28.8734	28.6279	29.1529	29.1424	29.1178	29.0298
P52566	Rho GDP-dissociation inhibitor 2	ARHGDIB	29.3672	29.0431	29.5314	28.6071	26.5451	27.4392	26.519	26.9649	24.3114	27.4795	27.389	28.7932	27.6181	27.5744	27.5968	27.4067
P52569	Cationic amino acid transporter 2	SLC7A2	28.0886	27.6828	28.2091	27.8578	26.1633	26.8201	26.7624	26.7236	24.147	24.065	24.1572	25.2761	26.2895	25.9853	26.1862	25.7926
P52788	Spermine synthase	SMS	26.8033	27.6227	27.7817	27.483	26.7205	27.6348	26.9347	27.6445	28.0648	27.8123	27.6704	28.814	26.9615	27.773	27.4982	27.8433
P52799	Ephrin-B2	EFNB2	25.5598	22.9663	25.662	25.7508	24.5307	23.8096	24.0412	24.7933	24.7666	24.4262	23.7153	24.7033	23.1767	24.7517	23.796	23.7018
P52907	F-actin-capping protein subunit alpha-1	CAPZA1	29.4318	28.9554	29.3756	28.466	24.6077	27.3577	27.5521	27.5725	27.4903	27.7106	28.4118	27.5853	28.2001	28.4644	28.23	27.9836
P53004	Biliverdin reductase A	BLVRA	26.8609	27.0288	27.0994	27.22	23.079	26.629	22.9849	26.9297	24.3472	26.8633	24.495	28.1332	25.6173	26.5393	26.1708	26.8209
P53396	ATP-citrate synthase	ACLY	28.3642	28.7048	28.725	28.3001	27.7703	28.5305	28.0964	28.5259	29.2135	29.2674	29.0209	28.8944	28.3228	28.9473	28.6676	28.8306
P53618	Coatomer subunit beta	COPB1	27.0915	27.9909	28.1256	27.6034	27.7162	28.5646	28.6198	28.8278	28.6231	29.0783	29.24	29.2172	28.2395	29.07	28.774	28.748
P53621	Coatomer subunit alpha;Xenin;Proxenin	COPA	26.9772	26.9515	26.7457	27.0077	26.4524	22.8922	23.469	26.4438	27.1921	27.2559	27.2829	25.4611	26.7086	27.7221	27.7108	26.9127
P53794	Sodium/myo-inositol cotransporter	SLC5A3	27.0488	27.1091	27.9155	27.2887	24.2495	26.5876	23.1341	23.895	24.2053	23.8654	23.4369	24.8272	25.8896	23.069	23.8185	23.5867
P53801	Pituitary tumor-transforming gene 1 protein-interacting protein	PTTG1IP	27.5741	27.2151	27.7321	27.7031	28.8507	28.9103	28.8043	28.8632	24.1572	26.745	26.7326	25.891	27.7087	27.0314	27.0135	27.2369
P53985	Monocarboxylate transporter 1	SLC16A1	29.276	29.1436	28.1351	29.4399	25.9757	25.684	25.1134	23.7065	24.8052	25.1677	25.4465	23.7975	28.2304	26.0877	27.4002	26.1906
P53990	IST1 homolog	IST1	29.192	28.6422	29.0107	28.9295	28.4617	28.4634	28.1399	27.766	27.6303	27.3009	27.417	27.7036	28.217	27.5939	27.8267	27.4075
P54136	Arginine--tRNA ligase, cytoplasmic	RARS	27.252	27.3525	27.3062	26.9533	26.4942	27.4508	27.3615	26.9132	26.9819	27.9066	27.854	28.375	27.0998	28.0462	27.4502	27.7129
P54289	Voltage-dependent calcium channel subunit alpha-2/delta-1;Voltage-dependent calcium channel subunit alpha-2-1;Voltage-dependent calcium channel subunit delta-1	CACNA2D1	31.2933	31.2184	31.6699	31.5759	29.9586	30.4028	30.0421	30.1504	29.9705	28.9904	29.1875	29.5766	29.7717	29.4238	29.4524	29.7448
P54577	Tyrosine--tRNA ligase, cytoplasmic;Tyrosine--tRNA ligase, cytoplasmic, N-terminally processed	YARS	26.9875	27.0225	27.0455	26.9815	26.2779	26.229	26.0125	26.2487	24.695	26.9338	26.6352	25.2839	26.4667	27.0757	27.1348	26.8447
P54578	Ubiquitin carboxyl-terminal hydrolase 14	USP14	27.2325	27.2297	26.7174	26.6917	25.5864	26.3918	26.2816	24.2269	27.3927	26.512	26.8629	27.0823	26.4613	27.0202	26.6959	27.2022
P54687	Branched-chain-amino-acid aminotransferase, cytosolic	BCAT1	26.7537	26.7908	27.1356	26.1528	24.0481	24.1196	24.0535	24.8656	24.6973	25.0284	24.0405	27.2493	25.9125	23.9616	25.5507	25.1015
P54709	Sodium/potassium-transporting ATPase subunit beta-3	ATP1B3	30.245	30.0289	30.4998	30.2349	27.9226	28.2996	27.7584	27.4294	27.0077	26.9422	27.2728	26.1748	28.9925	28.1262	28.4424	28.3357
P54727	UV excision repair protein RAD23 homolog B	RAD23B	26.2465	25.0843	26.0365	25.2234	23.1107	24.0573	24.4031	24.7402	25.5761	23.4558	24.5336	24.2386	24.3544	24.2306	22.7272	25.1256
P54760	Ephrin type-B receptor 4	EPHB4	28.0727	27.0699	27.9941	27.4587	22.5378	27.1498	26.9498	22.827	26.7591	23.5221	21.8746	24.7956	24.1935	26.3712	26.3524	24.793
P54920	Alpha-soluble NSF attachment protein	NAPA	30.2273	29.4474	29.8886	29.3957	25.5238	27.162	26.8976	24.5328	26.123	25.676	26.9251	25.0715	27.8194	27.9087	28.0095	27.6134
P55001	Microfibrillar-associated protein 2	MFAP2	28.9001	29.1263	29.1683	29.9664	29.1582	29.1501	29.133	29.3351	28.7434	29.8385	30.0563	28.9907	29.9304	30.0038	30.1117	30.1785
P55010	Eukaryotic translation initiation factor 5	EIF5	25.3156	22.6067	24.665	24.4155	24.3053	23.7294	24.9681	23.8045	24.4561	23.9613	24.083	23.943	23.8245	24.0412	23.2509	23.713
P55011	Solute carrier family 12 member 2	SLC12A2	29.6636	29.4624	29.7744	29.3249	27.1418	27.8994	27.3933	27.5175	27.2563	26.2249	24.7358	26.4859	26.971	27.1018	27.2561	23.7761
P55058	Phospholipid transfer protein	PLTP	29.0455	29.6499	29.709	29.5429	29.4443	30.1866	30.0005	30.5897	30.314	30.9671	30.7094	31.6894	30.0501	30.7619	30.6	30.7596
P55060	Exportin-2	CSE1L	28.6651	29.8168	29.8928	29.3639	28.0218	30.025	29.8524	30.0073	30.233	30.4167	30.5984	30.765	29.6284	30.8328	30.3367	30.8204
P55072	Transitional endoplasmic reticulum ATPase	VCP	28.1254	28.6587	29.1173	28.3135	26.3942	27.959	27.1944	27.4892	30.1261	27.9633	28.2011	28.6694	27.7283	28.1497	27.4231	27.6675
P55196	Afadin	MLLT4	26.4888	26.1475	26.5995	25.9209	24.0548	23.433	23.3684	24.6563	24.0871	25.2183	26.1807	24.9938	23.5763	23.0244	24.1699	23.8959
P55209	Nucleosome assembly protein 1-like 1	NAP1L1	28.2397	28.0646	28.0871	28.1356	26.9815	27.0313	27.2196	27.2763	28.7425	27.4836	27.8779	28.4342	27.7494	28.3717	28.2028	28.063
P55263	Adenosine kinase	ADK	28.0121	28.4099	28.5686	28.0287	28.6058	28.1499	28.6979	28.5861	29.0957	28.5933	28.7341	29.7709	28.0392	28.5202	28.3276	28.5434
P55268	Laminin subunit beta-2	LAMB2	23.7024	25.9568	24.3981	24.3102	32.1358	31.0795	31.1033	32.0735	30.3072	29.9743	30.457	30.3366	30.3056	29.6678	30.1511	30.4112
P55287	Cadherin-11	CDH11	25.5001	25.7672	25.2375	25.2407	23.5661	24.5382	24.237	24.5336	24.3463	25.0959	25.3589	24.0061	25.7919	25.7837	26.5645	25.4078
P55290	Cadherin-13	CDH13	28.4982	28.307	28.909	28.5219	24.2588	27.3013	26.917	27.4223	27.645	27.3032	27.8126	27.553	27.0956	23.7987	26.9371	27.2027
P55786	Puromycin-sensitive aminopeptidase	NPEPPS	29.3045	28.5619	29.3707	28.5262	23.6498	24.8212	23.4862	24.7364	24.4245	23.3493	28.418	27.9158	22.7754	25.7291	23.0318	22.5782
P56199	Integrin alpha-1	ITGA1	29.0195	27.692	28.1456	28.7496	23.8233	24.9236	24.2642	25.3409	23.4128	24.5308	23.9208	24.0484	24.1109	23.5574	25.2014	23.6442
P56537	Eukaryotic translation initiation factor 6	EIF6	26.6246	26.542	26.2947	26.1758	24.3854	22.1937	24.2633	24.6265	24.4369	25.0809	25.0486	24.5934	25.5074	25.5341	26.0058	25.4191
P56749	Claudin-12	CLDN12	25.8671	24.8491	24.3297	25.0563	23.0703	24.205	24.1166	25.3779	24.7964	23.0909	24.2104	25.718	23.6852	23.4797	23.0194	23.4384
P58215	Lysyl oxidase homolog 3	LOXL3	24.0488	22.1299	23.7525	24.9525	27.0482	26.0789	25.8985	25.3638	23.9142	23.5229	23.8906	25.9483	23.7831	24.1941	23.8	22.6472
P58335	Anthrax toxin receptor 2	ANTXR2	25.5703	25.3188	24.5947	25.2777	24.1521	23.896	25.2441	23.9644	24.5952	23.6818	24.3886	23.8132	23.7218	23.815	24.1693	23.4065
P58397	A disintegrin and metalloproteinase with thrombospondin motifs 12	ADAMTS12	25.2779	28.9515	28.4999	29.137	31.2736	31.151	31.6624	31.6492	30.8052	31.0561	31.0572	30.322	31.5352	31.122	31.2402	31.4649
P58546	Myotrophin	MTPN	26.9013	26.6877	27.1708	26.3347	22.9838	22.848	23.7342	24.7658	23.2678	23.2743	23.3251	25.9148	23.4638	22.8751	23.3201	23.2571
Q99879;Q99877;Q93079;Q5QNW6;P62807;P58876;O60814;Q99880;P57053	Histone H2B type 1-M;Histone H2B type 1-N;Histone H2B type 1-H;Histone H2B type 2-F;Histone H2B type 1-C/E/F/G/I;Histone H2B type 1-D;Histone H2B type 1-K;Histone H2B type 1-L;Histone H2B type F-S	HIST1H2BM;HIST1H2BN;HIST1H2BH;HIST2H2BF;HIST1H2BC;HIST1H2BD;HIST1H2BK;HIST1H2BL;H2BFS	32.2943	27.0246	27.1111	26.7032	32.4432	31.3767	32.1259	30.6303	31.2699	31.5098	31.9144	30.5237	32.1691	32.5473	33.078	32.7003
P59998	Actin-related protein 2/3 complex subunit 4	ARPC4	27.6248	27.4301	27.9256	27.0359	26.3819	24.4604	26.6454	23.9567	27.2814	27.3002	27.3374	26.9836	27.8567	27.7549	27.6974	27.3611
P60033	CD81 antigen	CD81	33.924	33.1559	33.8465	33.8629	34.3302	34.6546	34.4767	34.7494	32.9754	32.553	33.2271	32.2405	32.9287	32.7166	32.6821	32.5504
P60174	Triosephosphate isomerase	TPI1	32.0353	31.7954	31.8586	31.2964	28.8785	29.6416	29.0786	29.4177	30.1482	31.021	31.3155	32.0417	30.2289	30.2642	30.2822	30.0771
P60228	Eukaryotic translation initiation factor 3 subunit E	EIF3E	23.5142	26.0827	25.8161	26.0093	26.3937	26.2224	26.061	24.6057	23.4829	27.0288	26.021	25.616	25.7238	26.8507	26.7212	26.6946
P60660	Myosin light polypeptide 6	MYL6	30.2512	30.1815	30.0706	30.1595	29.0549	29.4088	28.8353	29.1846	28.8345	29.8179	29.539	29.3673	30.0316	30.3794	30.4042	30.3272
P60842	Eukaryotic initiation factor 4A-I	EIF4A1	30.9269	31.1472	31.3737	30.7351	30.3657	31.1947	30.9856	31.1946	31.115	31.5357	31.3794	31.2677	31.1685	31.647	31.4849	31.4601
P60866	40S ribosomal protein S20	RPS20	27.1252	27.0668	26.5662	27.2051	26.7474	26.8769	26.8519	25.8201	27.0535	27.2858	27.0908	27.2461	27.64	27.5048	27.4439	26.7914
P60891;P21108	Ribose-phosphate pyrophosphokinase 1;Ribose-phosphate pyrophosphokinase 3	PRPS1;PRPS1L1	27.1569	27.6301	27.095	27.0872	23.6186	23.9693	27.4487	27.3989	27.8356	27.7167	27.5043	27.503	26.9033	27.3687	26.9577	27.3805
P60900	Proteasome subunit alpha type-6	PSMA6	26.7748	26.811	26.5673	26.0303	24.6708	23.4638	23.9002	23.994	26.5164	26.9465	28.1031	29.0069	23.7427	25.026	25.8231	24.3584
P60903	Protein S100-A10	S100A10	29.1392	28.888	29.6284	28.6217	27.2537	27.1569	27.1145	23.0181	27.5183	26.6559	27.1486	26.4955	27.976	27.6877	27.7304	27.1135
P60953	Cell division control protein 42 homolog	CDC42	31.6719	30.9825	31.8706	31.064	30.2367	30.2427	30.3667	30.4289	30.9961	29.9824	30.431	30.7878	29.9137	30.2342	29.7021	29.956
P60981	Destrin	DSTN	30.358	29.9203	30.0865	29.9691	27.0569	27.6966	26.8563	27.0044	26.7523	27.3603	27.4421	27.2678	28.5645	28.1386	28.4276	28.1104
P60983	Glia maturation factor beta	GMFB	26.7252	26.335	26.504	25.9106	24.0171	24.808	23.3637	24.3293	25.1971	23.4705	25.328	24.3144	23.8546	23.846	23.8629	24.1163
P61006	Ras-related protein Rab-8A	RAB8A	29.2622	28.7301	29.1259	28.7077	27.2899	27.4894	27.3818	27.4215	27.6518	27.8309	27.5923	27.5265	27.6475	27.4195	27.1891	27.5128
P61019;Q8WUD1	Ras-related protein Rab-2A;Ras-related protein Rab-2B	RAB2A;RAB2B	28.6418	28.5222	29.0963	28.3709	26.6303	27.6789	27.393	25.1679	27.099	26.7696	27.0999	25.8729	27.6644	27.4367	27.6162	27.4535
P61020	Ras-related protein Rab-5B	RAB5B	27.3565	27.2199	27.8193	27.0989	24.3493	27.002	23.9889	26.9282	24.3332	23.4484	23.2169	24.9628	21.2425	23.9247	22.7732	23.2521
P61026	Ras-related protein Rab-10	RAB10	28.74	28.8343	29.0466	28.8755	27.3321	28.1732	27.898	29.4553	22.9455	27.2951	27.7101	27.8251	27.1527	27.3295	26.6352	27.3039
P62837;P61077	Ubiquitin-conjugating enzyme E2 D2;Ubiquitin-conjugating enzyme E2 D3	UBE2D2;UBE2D3	29.1594	29.3608	29.7045	29.1906	29.911	29.3825	29.0658	29.3449	29.2828	29.3839	29.109	29.5381	29.4324	29.2804	29.4175	29.4415
P61081	NEDD8-conjugating enzyme Ubc12	UBE2M	26.631	25.7413	25.5117	25.6917	23.7078	25.404	23.3068	23.9024	25.7681	24.0918	23.9395	25.2283	23.8126	24.3509	23.4731	24.5101
P61086	Ubiquitin-conjugating enzyme E2 K	UBE2K	25.3319	25.139	25.4594	25.4831	25.1957	23.1984	23.7056	24.1346	24.5274	25.9959	23.6018	24.8172	24.1285	25.8074	25.4155	25.7289
P61088;Q5JXB2	Ubiquitin-conjugating enzyme E2 N;Putative ubiquitin-conjugating enzyme E2 N-like	UBE2N;UBE2NL	27.8525	27.145	27.562	27.1733	25.9083	26.3089	26.0672	26.3937	26.0544	26.9122	26.7273	25.7138	26.7757	26.8765	26.7149	27.1783
P61106	Ras-related protein Rab-14	RAB14	29.8721	30.0785	30.305	29.913	28.8477	29.3232	29.2104	28.8008	30.6374	29.8614	29.9825	29.2032	29.1156	29.2395	29.0296	29.2446
P61158	Actin-related protein 3	ACTR3	28.8777	28.6802	29.1285	28.7958	27.6991	28.2503	28.5296	28.6129	28.5512	28.6581	28.7814	29.2554	28.6433	29.0602	28.9976	28.7717
P61160	Actin-related protein 2	ACTR2	28.0059	27.8607	28.2662	27.8303	27.3135	27.5512	27.5292	28.1368	28.1903	27.7923	27.8794	28.8634	27.7874	28.1005	28.0457	27.9583
P61163	Alpha-centractin	ACTR1A	27.3935	27.7905	27.9062	27.0759	27.2953	27.7074	27.8629	27.2448	28.7238	28.4044	28.824	28.5721	27.5922	28.3915	27.9625	27.7284
P61201	COP9 signalosome complex subunit 2	COPS2	25.1211	26.1056	26.1664	25.6369	21.6789	25.5486	23.1121	24.3155	23.6878	26.4795	25.7933	24.7856	25.4769	25.867	25.744	25.6358
P84077;P61204	ADP-ribosylation factor 1;ADP-ribosylation factor 3	ARF1;ARF3	29.9592	29.9917	30.9444	29.9053	29.6171	30.4309	30.2735	30.3809	31.407	30.2009	30.5067	30.7583	29.5107	30.2115	29.8901	29.9137
P61221	ATP-binding cassette sub-family E member 1	ABCE1	26.9768	26.3063	26.9724	26.3905	24.1148	25.5808	25.3654	25.2527	24.4847	26.3124	26.406	25.4997	25.3869	26.3484	26.2433	25.8234
P61224;A6NIZ1	Ras-related protein Rap-1b;Ras-related protein Rap-1b-like protein	RAP1B	32.881	33.0215	33.382	33.1134	31.9529	32.6639	31.8883	32.3537	31.8483	31.686	31.7818	32.2902	31.4305	31.9083	31.5714	31.6053
P61225	Ras-related protein Rap-2b	RAP2B	29.2282	29.0293	29.8642	29.4795	29.0236	29.3245	29.0105	29.0187	28.3549	27.5583	28.25	27.6967	28.0132	27.9175	28.0509	28.0929
P61247	40S ribosomal protein S3a	RPS3A	28.1567	28.4585	28.014	27.7497	28.5139	28.273	27.9207	26.3256	27.7869	28.3651	28.1755	27.1518	29.1686	29.1803	28.8224	28.5535
Q9UNX3;P61254	60S ribosomal protein L26-like 1;60S ribosomal protein L26	RPL26L1;RPL26	25.2616	24.9791	25.014	24.9322	21.9508	24.7747	23.9521	23.3266	23.5045	23.4786	25.18	23.8548	26.3309	25.2867	25.4548	24.8485
P61289	Proteasome activator complex subunit 3	PSME3	23.7257	25.8991	25.0447	24.214	24.7423	26.4384	24.1656	26.0943	24.664	26.6432	25.9879	26.6231	25.8059	26.7371	26.2955	26.0916
P61313	60S ribosomal protein L15	RPL15	28.5848	28.3708	27.8865	27.6618	29.1711	29.1587	28.5006	25.2577	29.7008	28.5059	28.169	29.4904	29.9212	29.5509	29.4306	28.713
P61353	60S ribosomal protein L27	RPL27	26.2427	23.5452	25.4875	22.4071	27.5341	26.6622	23.0674	22.6594	26.9131	26.9673	26.7133	25.527	28.3296	27.5082	27.2911	26.1507
P61421	V-type proton ATPase subunit d 1	ATP6V0D1	26.2083	26.0115	26.9817	26.4592	26.4564	26.8896	26.9048	26.8677	24.7564	23.4796	22.8901	25.1065	23.3555	25.8755	25.6024	23.7422
P61586	Transforming protein RhoA	RHOA	32.2013	31.7639	32.1179	31.9003	29.9795	30.3298	29.9947	29.8039	29.2035	29.3864	29.9268	28.8818	30.724	30.253	30.49	30.0894
P61764	Syntaxin-binding protein 1	STXBP1	26.6157	26.0105	26.4041	25.9501	23.4884	25.2613	25.0237	25.3755	24.9599	23.7594	25.1301	23.8326	21.3732	23.445	25.3026	22.2506
P61769	Beta-2-microglobulin;Beta-2-microglobulin form pI 5.3	B2M	31.5896	30.9879	30.7413	31.412	29.4947	29.5664	29.6621	24.2472	28.7838	28.3895	29.0615	24.0302	30.0095	29.0867	29.8137	29.3396
P61812	Transforming growth factor beta-2;Latency-associated peptide	TGFB2	28.6682	29.2855	28.787	29.1331	29.0737	28.9991	29.1602	28.9871	29.4736	30.1647	29.9269	29.8238	30.1218	30.2042	30.1813	30.2523
P61923	Coatomer subunit zeta-1	COPZ1	25.298	26.0493	26.3381	25.7383	23.5531	26.5209	26.5099	24.1621	25.1731	27.4733	27.4221	24.3793	25.7949	27.4763	26.3685	26.9264
P61952	Guanine nucleotide-binding protein G(I)/G(S)/G(O) subunit gamma-11	GNG11	27.1766	26.7442	26.8649	26.3845	23.4873	24.5453	24.938	24.4725	25.6247	23.0332	24.1595	23.0018	23.8044	23.9863	25.0933	24.1746
P61960	Ubiquitin-fold modifier 1	UFM1	26.5439	26.1604	26.6313	25.1602	22.715	22.2532	23.7684	25.0273	25.3	22.2216	24.6665	24.6379	23.965	23.3781	23.939	24.6585
P61970	Nuclear transport factor 2	NUTF2	27.105	27.1183	26.6429	25.9309	23.7062	25.1858	22.8342	25.1073	25.765	26.0848	25.8025	26.5267	26.049	25.7823	25.517	24.046
P61978	Heterogeneous nuclear ribonucleoprotein K	HNRNPK	27.6059	28.2417	28.1183	27.865	27.6299	28.4689	28.2744	28.1468	28.6079	28.9166	28.6387	29.2383	28.3908	29.155	28.481	28.7502
P61981	14-3-3 protein gamma;14-3-3 protein gamma, N-terminally processed	YWHAG	31.2588	31.1394	31.3203	30.7902	28.9481	29.2185	28.587	29.1073	30.3392	29.9839	29.7039	31.5692	29.6146	29.6561	29.7361	29.723
P62070	Ras-related protein R-Ras2	RRAS2	30.1242	29.8916	30.2315	30.0623	28.0624	28.9074	28.6386	28.5873	28.0111	27.0843	27.636	26.6207	28.9394	28.298	28.3974	28.3353
P62079	Tetraspanin-5	TSPAN5	26.4937	25.8557	26.2997	26.3621	27.5211	27.6423	27.611	27.4519	24.7444	24.6703	23.4433	24.5869	26.5142	25.9986	25.9726	26.0593
P62081	40S ribosomal protein S7	RPS7	26.768	27.3927	27.4305	26.5006	27.5566	28.3896	27.4999	27.5508	28.638	28.2349	28.0935	28.6136	27.5746	28.4296	27.439	27.6032
P62136	Serine/threonine-protein phosphatase PP1-alpha catalytic subunit	PPP1CA	29.2813	29.5028	29.8929	28.9924	28.829	29.2624	29.096	29.4132	29.7251	29.285	29.6266	29.38	28.9778	29.4196	28.9104	29.2587
P62140	Serine/threonine-protein phosphatase PP1-beta catalytic subunit	PPP1CB	26.1789	26.3565	26.1739	26.068	25.2418	25.8621	25.5873	24.5474	25.6092	25.4055	25.6316	25.1073	26.0639	25.886	25.9518	25.8996
P62166	Neuronal calcium sensor 1	NCS1	27.2641	25.7472	26.7798	26.3419	25.0495	23.4419	25.058	24.2536	24.2987	22.4357	23.8286	25.3252	24.6775	23.7762	24.5337	23.2499
P62191	26S protease regulatory subunit 4	PSMC1	26.0108	26.3411	26.5868	25.8035	22.7405	26.1952	22.2014	25.1809	24.3074	26.6009	23.2652	24.5901	25.9147	26.4307	24.2965	23.2082
P62195	26S protease regulatory subunit 8	PSMC5	25.3456	25.4122	25.142	24.9657	24.6498	24.6933	24.7912	25.1879	24.1205	24.8959	23.7685	25.5694	24.8621	25.0292	24.3799	22.2359
P62241	40S ribosomal protein S8	RPS8	28.8886	28.6549	28.7858	28.549	30.0606	29.8493	29.0992	28.6082	29.273	29.3329	28.8155	29.2089	30.4104	30.2126	29.8782	29.5717
P62244	40S ribosomal protein S15a	RPS15A	26.004	26.1386	26.4141	25.9676	26.0447	26.4688	26.1289	25.8674	24.8731	27.0114	26.7949	26.1697	26.5551	27.0343	26.6132	26.8292
P62249	40S ribosomal protein S16	RPS16	27.7882	27.8779	28.0154	27.8888	27.9355	27.9641	27.9091	27.7425	27.9129	28.4045	28.2266	27.5792	28.6107	28.6565	28.5259	28.2359
P62258	14-3-3 protein epsilon	YWHAE	32.9285	32.5752	32.5755	32.0334	29.1691	29.6358	28.9216	28.4143	29.7232	30.6129	30.9501	30.9933	31.2246	30.5087	31.1084	30.4242
P62263	40S ribosomal protein S14	RPS14	25.765	26.1124	26.3892	25.9402	25.9396	26.0311	25.3011	23.9507	25.9435	26.1424	26.2017	25.0133	27.1704	26.9375	26.5619	26.4823
P62266	40S ribosomal protein S23	RPS23	26.5513	27.2814	26.8434	26.7656	27.6651	27.6662	27.5135	25.5114	28.4367	27.8633	26.9334	24.5933	27.6738	28.2885	27.6587	27.6353
P62269	40S ribosomal protein S18	RPS18	27.1953	27.9378	27.6806	27.597	27.1396	27.8854	27.8125	27.5497	28.1914	28.4058	28.3922	28.0866	27.8467	28.6593	28.0568	28.0994
P62277	40S ribosomal protein S13	RPS13	26.8449	27.423	27.2882	26.9803	27.01	27.7453	27.3472	27.6724	28.0566	28.0416	27.9871	27.2932	27.819	28.6012	27.2822	27.2001
P62280	40S ribosomal protein S11	RPS11	27.1096	26.6549	26.1015	26.0643	26.4047	26.5349	26.6342	24.0961	26.4451	26.7526	26.6228	26.8082	27.2185	27.1033	27.237	26.651
P62328	Thymosin beta-4;Hematopoietic system regulatory peptide	TMSB4X	31.7803	31.3125	31.2698	30.6405	26.8636	27.5467	26.7939	25.1226	25.6576	27.2064	26.6273	24.6759	30.0938	28.8456	29.7342	28.4699
P62330	ADP-ribosylation factor 6	ARF6	27.9416	27.8372	28.4128	27.4812	24.3757	26.8563	27.2072	23.9322	25.6219	25.5083	27.3701	24.9396	26.79	26.9441	26.6547	23.5381
P62333	26S protease regulatory subunit 10B	PSMC6	25.9582	26.1045	26.0323	25.7969	26.2247	26.3544	26.1076	26.4163	24.088	26.4966	23.5321	23.4965	26.436	26.7174	26.3605	26.2862
P62424	60S ribosomal protein L7a	RPL7A	27.8145	27.5838	27.3729	27.2773	27.883	27.6983	27.211	25.7563	26.9817	27.2997	26.9373	24.4647	29.1772	28.5799	28.5326	27.8638
P62495	Eukaryotic peptide chain release factor subunit 1	ETF1	25.9739	26.5176	26.4719	26.13	25.3624	26.303	24.0269	25.6971	24.2613	26.6585	26.457	26.5514	26.3251	26.8431	26.4434	26.7484
P62701	40S ribosomal protein S4, X isoform	RPS4X	28.7671	29.1926	28.9044	28.7087	28.9701	29.4073	29.3635	29.0108	28.7774	30.032	29.6089	29.2168	29.5535	30.0117	29.597	29.3544
P62745	Rho-related GTP-binding protein RhoB	RHOB	25.9426	25.8487	25.2591	26.0851	23.5639	25.4931	25.1494	24.6151	24.3984	24.3915	23.7722	24.5447	25.4434	24.9782	23.1248	23.1656
P62753	40S ribosomal protein S6	RPS6	27.6954	27.8661	27.9467	27.6115	28.0339	28.2444	27.5535	27.3374	27.7349	27.9441	26.932	24.4344	29.1751	28.9101	28.4929	28.394
P62805	Histone H4	HIST1H4A	33.0084	28.4678	28.8643	29.2479	33.2408	33.0744	33.5301	32.3386	32.1524	32.5725	33.293	31.3658	32.6623	33.3165	33.8049	33.6321
P62820	Ras-related protein Rab-1A	RAB1A	29.206	29.067	29.5295	29.03	27.6917	27.9963	28.0582	28.0151	27.9008	27.9007	27.8683	24.4607	28.1627	28.0927	27.761	28.3381
P62826	GTP-binding nuclear protein Ran	RAN	29.7916	29.7289	29.9453	29.9467	29.3315	29.114	29.2654	28.9075	29.4637	29.905	30.0156	29.4182	29.6739	29.8878	29.6255	29.6254
P62829	60S ribosomal protein L23	RPL23	26.3451	26.0778	26.8837	26.9497	26.7401	26.9657	27.0424	24.1826	26.1778	27.6304	27.9898	27.7358	26.8566	27.3876	26.7811	27.0471
P62834	Ras-related protein Rap-1A	RAP1A	28.1516	27.5748	28.2709	27.864	24.9409	24.2813	26.8071	23.8834	24.5332	23.3605	25.5388	24.132	23.3945	23.6583	23.3783	24.2047
P62847	40S ribosomal protein S24	RPS24	26.2389	26.8485	26.9486	26.0746	27.4629	27.852	27.129	23.8063	28.3271	27.5921	27.2311	27.3467	27.4937	28.3271	27.3049	27.2069
P62851	40S ribosomal protein S25	RPS25	25.6295	25.8961	25.3742	24.1339	23.7056	23.2293	22.9577	24.0799	24.8927	25.4039	23.6984	24.8381	25.5098	25.599	25.2496	25.1763
P62854;Q5JNZ5	40S ribosomal protein S26;Putative 40S ribosomal protein S26-like 1	RPS26;RPS26P11	27.0609	27.6441	27.3634	27.1713	28.3839	28.1847	27.4589	23.3794	26.7019	27.556	27.5262	23.7567	28.468	28.6627	28.1701	27.9031
P62873	Guanine nucleotide-binding protein G(I)/G(S)/G(T) subunit beta-1	GNB1	33.937	33.912	34.2701	33.649	31.5547	32.1081	31.5079	31.604	32.3558	31.0904	31.0889	31.5692	32.5453	32.2441	32.2694	32.0066
P62879	Guanine nucleotide-binding protein G(I)/G(S)/G(T) subunit beta-2	GNB2	33.2093	32.9779	33.5504	33.0096	30.9174	31.4291	30.7885	30.8621	31.5096	30.2871	30.5895	31.1166	31.679	31.3361	31.4058	31.1416
P62888	60S ribosomal protein L30	RPL30	25.5088	25.808	25.8509	24.6398	22.8716	24.9963	23.6542	23.4796	23.8295	23.784	24.4339	25.4261	27.3002	26.7357	26.1147	23.8825
P62906	60S ribosomal protein L10a	RPL10A	28.0626	27.3248	27.2556	23.3173	28.065	27.2678	26.5671	24.289	29.4445	29.4657	29.9709	29.1399	28.2885	28.0806	27.8538	27.568
P62910	60S ribosomal protein L32	RPL32	26.0329	25.7676	25.6811	25.5519	26.7411	25.7185	25.3962	22.8069	24.0857	25.1592	24.493	24.2708	27.4842	26.9627	27.1107	26.1128
P62913	60S ribosomal protein L11	RPL11	26.6143	26.9849	27.2733	26.7407	26.9292	26.6127	26.506	26.9393	26.7209	27.5124	27.366	26.8076	27.242	27.3472	26.6905	24.0144
P62917	60S ribosomal protein L8	RPL8	27.0302	26.9453	26.2937	26.6784	25.7692	27.0677	23.5615	23.9111	25.5577	26.0551	23.5352	24.7034	28.4058	27.4779	27.5828	26.8781
P62937	Peptidyl-prolyl cis-trans isomerase A;Peptidyl-prolyl cis-trans isomerase A, N-terminally processed	PPIA	32.9235	32.806	33.2858	32.5292	30.773	31.3655	30.8761	30.8073	31.3031	30.7502	30.9873	30.3663	31.4744	31.2803	31.2731	31.2838
P62942	Peptidyl-prolyl cis-trans isomerase FKBP1A	FKBP1A	29.3635	28.6329	29.1588	28.5777	27.2587	27.1413	26.8778	26.3159	25.4913	25.1253	23.8419	24.5056	27.6847	26.6403	27.4481	26.6792
P62993	Growth factor receptor-bound protein 2	GRB2	25.5054	24.167	23.3732	24.8707	25.6243	25.6135	25.4138	24.5232	24.05	23.3429	23.3494	26.2036	23.3773	23.2986	25.1493	21.7948
P63000;P60763	Ras-related C3 botulinum toxin substrate 1;Ras-related C3 botulinum toxin substrate 3	RAC1;RAC3	31.0907	30.625	30.9537	30.7928	29.0831	29.0328	28.8091	28.3897	27.8264	28.0173	28.515	27.7844	29.6758	29.0038	29.2521	28.8858
P63010	AP-2 complex subunit beta	AP2B1	27.8784	27.6967	27.9471	27.2945	26.8808	27.3536	27.2512	27.3066	27.5206	27.3265	27.2562	27.7768	27.1517	27.6448	27.3091	27.2404
Q5JWF2;P63092	Guanine nucleotide-binding protein G(s) subunit alpha isoforms XLas;Guanine nucleotide-binding protein G(s) subunit alpha isoforms short	GNAS	31.6835	31.3147	31.639	31.4903	28.615	29.0437	28.6083	28.6782	29.2509	28.4413	28.8187	28.4534	30.059	29.5124	29.5811	29.3775
P63096	Guanine nucleotide-binding protein G(i) subunit alpha-1	GNAI1	29.1976	29.0571	28.4775	29.111	24.1849	24.518	23.3035	24.5096	24.6935	23.7976	23.4012	23.9083	27.4371	25.8573	26.5625	26.9708
P63104	14-3-3 protein zeta/delta	YWHAZ	33.247	32.7612	33.1038	32.5669	30.0129	30.8745	30.2926	29.7227	30.8619	31.4031	31.7603	32.171	31.8336	31.3447	31.6207	31.1673
P63151	Serine/threonine-protein phosphatase 2A 55 kDa regulatory subunit B alpha isoform	PPP2R2A	25.9312	25.8692	26.2288	25.8259	23.3037	22.5618	24.3155	25.5617	24.7157	25.5103	25.9203	26.0503	25.9	25.8283	25.602	25.7208
P63167;Q96FJ2	Dynein light chain 1, cytoplasmic;Dynein light chain 2, cytoplasmic	DYNLL1;DYNLL2	27.0827	26.8978	26.7296	26.3537	22.9461	23.8492	24.7723	24.8963	24.1652	23.6863	25.654	24.6549	26.0135	25.5452	26.2358	25.3524
P63172	Dynein light chain Tctex-type 1	DYNLT1	25.0866	25.7646	25.6878	23.748	24.0654	24.7168	25.9641	23.6581	22.376	25.9851	24.9743	26.53	25.4531	25.8671	25.9132	25.7387
P63208	S-phase kinase-associated protein 1	SKP1	26.0927	26.3769	26.7532	26.1953	24.1694	24.0178	23.6309	23.2264	25.2052	23.0961	22.7015	24.68	25.485	24.9215	23.4346	24.2348
P63218	Guanine nucleotide-binding protein G(I)/G(S)/G(O) subunit gamma-5	GNG5	27.1907	26.6174	27.0872	26.5618	23.3862	24.3357	25.3184	24.2018	23.3757	22.7994	24.8175	22.6681	25.323	23.3469	22.5945	23.9862
P63241;Q6IS14;Q9GZV4	Eukaryotic translation initiation factor 5A-1;Eukaryotic translation initiation factor 5A-1-like;Eukaryotic translation initiation factor 5A-2	EIF5A;EIF5AL1;EIF5A2	30.3741	30.2431	30.4209	30.1848	27.5366	28.1567	27.7477	27.6636	28.2112	27.8646	28.0606	27.0954	28.6386	28.576	28.7174	28.3581
P63244	Guanine nucleotide-binding protein subunit beta-2-like 1;Guanine nucleotide-binding protein subunit beta-2-like 1, N-terminally processed	GNB2L1	26.9812	26.8565	26.8224	26.6373	26.5093	26.4501	26.4544	25.9932	26.6391	27.1237	27.2211	26.6488	27.0069	26.9778	27.2965	27.0616
P63261	Actin, cytoplasmic 2;Actin, cytoplasmic 2, N-terminally processed	ACTG1	36.2025	36.4928	36.4522	36.3425	35.0829	35.739	35.6328	35.6942	35.5784	36.4628	36.3343	36.2557	36.0305	36.5706	36.4047	36.4025
P63313	Thymosin beta-10	TMSB10	31.2088	30.6907	30.6328	29.6933	26.7437	26.6939	23.9217	24.8472	25.3684	23.6725	24.4417	23.291	29.3681	28.3247	28.8303	27.7758
P67775;P62714	Serine/threonine-protein phosphatase 2A catalytic subunit alpha isoform;Serine/threonine-protein phosphatase 2A catalytic subunit beta isoform	PPP2CA;PPP2CB	27.1734	27.2866	27.506	26.7671	26.0413	26.6455	26.7142	26.9301	27.1643	26.8433	27.0283	26.5852	26.1485	26.8039	26.7672	23.5387
P67809;Q9Y2T7;P16989	Nuclease-sensitive element-binding protein 1;Y-box-binding protein 2;Y-box-binding protein 3	YBX1;YBX2;YBX3	25.2775	24.5613	24.3718	23.757	23.8387	23.817	22.8728	24.5741	24.3559	23.8839	26.087	24.7088	23.3856	23.8697	23.0528	23.8877
P67936	Tropomyosin alpha-4 chain	TPM4	28.2756	27.98	28.4402	28.1898	25.5151	26.4958	26.1556	26.1549	26.8421	27.7636	28.0498	27.5123	27.9179	27.4678	27.967	27.7889
P68133;P68032	Actin, alpha skeletal muscle;Actin, alpha cardiac muscle 1	ACTA1;ACTC1	32.1929	33.2504	32.9024	33.1286	32.6639	32.9041	33.0711	33.4991	33.393	34.0604	32.3824	34.0199	32.689	33.7033	33.1556	33.6566
P68036;A0A1B0GUS4	Ubiquitin-conjugating enzyme E2 L3	UBE2L3	26.461	26.2828	26.9375	26.5409	23.5461	24.1093	25.5896	24.034	23.7634	24.5814	25.1801	23.9736	25.4043	25.2154	23.218	24.3111
P68104;Q5VTE0;Q05639	Elongation factor 1-alpha 1;Putative elongation factor 1-alpha-like 3;Elongation factor 1-alpha 2	EEF1A1;EEF1A1P5;EEF1A2	32.9056	33.1294	33.3845	33.0684	31.8619	32.5822	32.3214	32.3684	32.5575	32.8771	32.8294	32.4574	32.5112	33.246	32.9149	32.953
P68363	Tubulin alpha-1B chain	TUBA1B	29.9841	30.3454	30.495	30.1036	30.1085	30.7764	30.5147	30.5293	31.0693	30.9215	30.8298	30.9663	29.952	30.7358	30.1432	30.2782
P68366	Tubulin alpha-4A chain	TUBA4A	26.2462	26.9628	27.6615	27.3043	27.3148	27.7911	27.7272	27.7939	27.2937	27.7395	27.7656	27.3793	26.72	27.2397	26.8997	26.8339
P68371	Tubulin beta-4B chain	TUBB4B	32.936	33.259	33.3055	33.179	32.2453	32.7125	32.4872	32.5897	32.8178	33.1215	32.8426	32.7213	32.761	33.2986	32.9636	32.9656
P68402	Platelet-activating factor acetylhydrolase IB subunit beta	PAFAH1B2	26.5215	23.8291	26.9533	26.4201	22.945	26.6235	23.726	24.2384	24.8332	26.7826	26.8014	27.4413	24.0426	24.1672	24.0721	25.7866
Q71DI3;P84243;P68431;Q16695;Q6NXT2	Histone H3.2;Histone H3.3;Histone H3.1;Histone H3.1t;Histone H3.3C	HIST2H3A;H3F3A;HIST1H3A;HIST3H3;H3F3C	30.267	25.8661	26.0525	26.4116	29.9629	29.5119	30.0131	28.0547	27.9207	29.354	29.8917	27.5722	29.6514	30.114	30.9481	30.6686
P78310	Coxsackievirus and adenovirus receptor	CXADR	29.8416	29.3955	29.6168	29.872	27.0421	27.9018	26.2297	26.175	25.6294	24.1226	25.1787	24.7017	28.0464	27.2982	27.4246	27.1835
P78324	Tyrosine-protein phosphatase non-receptor type substrate 1	SIRPA	26.7693	26.3031	26.4321	26.1226	23.9279	24.1029	22.4665	22.5211	24.5042	24.4467	23.0556	25.1381	23.2433	23.7374	23.0902	24.4565
P78371	T-complex protein 1 subunit beta	CCT2	30.2156	30.3977	30.5872	29.9081	29.82	30.5991	30.4986	30.6002	30.6644	30.8935	30.7905	30.6688	30.4626	30.9607	30.6388	30.5391
P78417	Glutathione S-transferase omega-1	GSTO1	27.7806	27.2924	27.5349	26.8293	23.1712	24.5695	22.7633	25.0419	25.8234	26.4104	27.2403	25.4675	26.2918	24.411	26.6377	23.2869
P78509	Reelin	RELN	23.9956	24.076	24.6467	24.2858	28.3337	26.945	27.5074	26.351	29.1954	28.1469	28.2854	29.1796	27.1119	26.551	26.7624	26.8618
P78536	Disintegrin and metalloproteinase domain-containing protein 17	ADAM17	26.9789	27.1112	27.5222	27.1529	21.6925	25.8834	25.1987	25.9899	25.3703	26.7976	27.3963	23.4942	26.0009	26.6705	25.9141	25.0164
P78539	Sushi repeat-containing protein SRPX	SRPX	31.8852	32.5469	32.2553	32.8683	32.1098	32.6221	32.4946	32.6042	31.9226	33.2906	32.9906	32.6023	33.5038	33.7048	33.7573	33.805
P80162	C-X-C motif chemokine 6;Small-inducible cytokine B6, N-processed variant 1;Small-inducible cytokine B6, N-processed variant 2;Small-inducible cytokine B6, N-processed variant 3	CXCL6	28.8664	29.1577	29.5252	28.8909	30.1987	29.8914	30.0935	29.6405	30.5866	31.1252	31.149	30.1894	30.5829	30.5476	30.1521	30.0955
P80723	Brain acid soluble protein 1	BASP1	31.7453	31.1991	31.0785	31.3081	27.2683	27.5165	27.2343	25.7419	25.5275	26.8862	27.0132	26.8429	30.2484	28.3989	29.9516	29.0123
P81605	Dermcidin;Survival-promoting peptide;DCD-1	DCD	27.5781	27.1678	28.1891	27.8243	26.0264	28.4414	28.6216	25.6985	28.3836	28.6154	27.3674	24.6558	28.3826	28.8866	28.5543	27.5401
P83110	Serine protease HTRA3	HTRA3	27.2983	28.0601	27.8531	28.0232	28.5406	28.8852	28.6605	28.8668	29.7557	29.442	29.2546	29.2106	28.7366	29.2761	28.8653	29.263
P83731	60S ribosomal protein L24	RPL24	26.2145	26.2448	26.0954	22.6787	26.9578	26.6041	25.7276	25.3799	26.2439	26.481	25.6121	24.1494	27.8175	27.4852	27.0019	26.4517
P84022;Q15796	Mothers against decapentaplegic homolog 3;Mothers against decapentaplegic homolog 2	SMAD3;SMAD2	25.76	25.2021	25.4168	24.7464	24.1066	24.1302	24.2234	23.5516	25.2437	23.4942	24.0063	24.6431	23.8838	23.4827	24.2132	23.2455
P84095	Rho-related GTP-binding protein RhoG	RHOG	30.632	30.0637	30.0544	30.1375	28.4444	28.6142	28.4196	28.6286	28.7616	27.472	27.8784	28.2488	28.5542	28.3346	28.32	28.1582
P84098	60S ribosomal protein L19	RPL19	25.4966	25.0895	25.0354	24.9638	25.1289	24.4477	23.7342	25.2823	25.3778	25.2037	24.5224	24.8413	26.4309	26.1152	25.8585	25.1834
P84103	Serine/arginine-rich splicing factor 3	SRSF3	23.6206	25.636	25.6032	24.636	25.9228	25.6653	23.6261	23.5606	26.4245	23.8419	24.9914	24.9884	26.7816	26.5746	25.8615	25.8549
P98066	Tumor necrosis factor-inducible gene 6 protein	TNFAIP6	29.2951	28.8167	29.2401	28.8143	30.9697	28.784	28.1041	24.1937	32.0598	28.9111	28.2889	23.6783	32.4933	29.3105	28.5295	28.3893
P98095	Fibulin-2	FBLN2	28.3871	28.163	28.1901	28.6182	29.295	28.8892	29.2469	29.615	31.7816	30.1667	30.4292	30.9696	29.2468	29.0159	29.077	29.1351
P98160	Basement membrane-specific heparan sulfate proteoglycan core protein;Endorepellin;LG3 peptide	HSPG2	32.1493	29.3295	30.1757	31.7027	37.2159	35.9716	35.9012	36.1434	35.5223	34.884	34.4979	34.4514	35.6668	34.431	34.4887	34.8162
P98172	Ephrin-B1	EFNB1	29.4884	28.9922	29.4007	29.1303	28.8219	28.8912	28.6164	28.5283	28.1451	27.1535	27.4717	26.9949	28.2307	27.5733	27.9172	27.6957
P98194	Calcium-transporting ATPase type 2C member 1	ATP2C1	27.5374	26.1051	28.1328	27.9895	29.5005	29.7618	29.6999	28.53	22.9411	24.6435	28.2098	24.6758	27.9054	27.2237	27.6716	27.4436
Q00013	55 kDa erythrocyte membrane protein	MPP1	27.7479	27.6415	27.9168	27.6925	23.6201	24.889	24.5698	23.1771	24.562	24.7269	23.4715	25.2948	24.9259	25.4619	24.2298	24.9528
Q00610	Clathrin heavy chain 1	CLTC	30.565	30.6664	30.8201	30.4451	31.276	31.0877	30.9295	30.8358	31.627	31.7866	31.7967	31.0597	31.6315	31.9769	31.5947	31.4569
Q00688	Peptidyl-prolyl cis-trans isomerase FKBP3	FKBP3	24.3771	24.2799	24.9169	23.0888	24.0879	23.9571	24.4366	24.2838	24.0884	24.8436	25.6213	24.5148	23.469	23.2554	22.6668	24.5093
Q00839	Heterogeneous nuclear ribonucleoprotein U	HNRNPU	22.983	25.6403	23.3322	24.075	27.0797	26.9157	22.8378	22.8151	24.5421	24.5954	26.811	27.1207	27.1609	27.1612	27.3649	26.8081
Q01082	Spectrin beta chain, non-erythrocytic 1	SPTBN1	26.1345	29.3231	29.1036	29.3891	30.4603	30.2	30.5819	30.3258	30.1138	30.5439	30.8692	30.179	30.5807	30.7927	30.919	30.7468
Q01469	Fatty acid-binding protein, epidermal	FABP5	28.0136	27.0429	27.4301	27.235	24.8153	23.3805	24.3135	23.4297	24.3626	26.4597	24.6229	25.4858	26.6392	25.0862	26.1474	23.7224
Q01518	Adenylyl cyclase-associated protein 1	CAP1	30.84	31.2242	31.1633	30.7765	29.6717	30.6562	30.4241	30.8536	30.9896	31.0546	30.62	31.4395	30.2672	31.2101	30.9724	31.0406
Q01650	Large neutral amino acids transporter small subunit 1	SLC7A5	29.6928	29.1279	28.2686	28.6921	23.8678	23.3931	25.6322	22.8689	23.438	23.9402	23.8277	25.2909	27.332	24.7651	26.924	25.2978
Q01813	ATP-dependent 6-phosphofructokinase, platelet type	PFKP	29.111	29.2794	29.6302	29.0385	28.3115	28.9079	28.6747	28.1992	27.803	29.2125	28.9903	28.8993	28.7574	29.438	29.0667	29.0978
Q01970	1-phosphatidylinositol 4,5-bisphosphate phosphodiesterase beta-3	PLCB3	29.1495	28.0146	28.6283	27.9729	23.9313	25.5194	23.9795	23.68	24.5357	24.7305	24.1824	25.0511	27.0342	24.5513	23.4356	22.7373
Q01995	Transgelin	TAGLN	30.2539	29.7886	30.4234	29.9568	27.6783	28.1823	28.2462	28.5523	28.7668	28.2994	28.6032	28.9056	28.6772	28.6782	28.6105	28.7724
Q02388	Collagen alpha-1(VII) chain	COL7A1	23.5248	24.3533	25.0085	22.7284	22.3525	24.9754	23.128	26.2255	27.5397	24.8105	27.0585	28.0263	24.1495	23.9017	25.2678	23.0938
Q02543	60S ribosomal protein L18a	RPL18A	27.1897	26.943	27.0926	27.016	28.1133	28.108	27.8376	27.5112	28.321	27.7915	27.6104	27.7516	28.568	28.4621	28.0357	27.6427
Q02750	Dual specificity mitogen-activated protein kinase kinase 1	MAP2K1	26.9205	26.9162	26.8882	27.0635	24.1913	27.0356	25.3976	24.5233	26.6694	27.2156	26.2643	29.4915	26.0247	26.6847	26.8415	27.3421
Q02763	Angiopoietin-1 receptor	TEK	26.4077	26.951	26.8918	26.8127	23.7516	25.1548	23.1994	25.8248	26.0265	24.5488	24.4187	24.2747	22.9482	22.7859	24.4313	24.0785
Q02790	Peptidyl-prolyl cis-trans isomerase FKBP4;Peptidyl-prolyl cis-trans isomerase FKBP4, N-terminally processed	FKBP4	25.6199	26.0364	25.6441	22.6699	25.5506	23.249	23.7131	24.3459	24.8659	23.5661	25.1236	24.5679	24.1135	25.6622	25.3606	23.9711
Q02809	Procollagen-lysine,2-oxoglutarate 5-dioxygenase 1	PLOD1	30.6529	31.7222	31.6359	31.7089	33.637	33.0709	33.5887	33.4605	33.725	33.5154	33.7945	34.2293	32.9709	33.2405	33.27	33.3829
Q02818	Nucleobindin-1	NUCB1	25.4977	27.0319	26.9728	26.9379	24.1002	24.6409	24.6305	24.8589	27.5988	27.0539	28.3988	26.8361	25.8907	27.2791	27.8539	27.1347
Q02878	60S ribosomal protein L6	RPL6	27.7927	27.447	27.0223	26.5451	27.857	27.7524	27.2537	23.636	27.6318	27.6395	27.4308	25.9565	28.876	28.4145	28.3874	27.6181
Q02952	A-kinase anchor protein 12	AKAP12	24.6043	24.7227	23.711	23.4489	22.4139	23.6511	23.3931	23.4143	24.912	23.9369	23.209	23.9572	23.9806	23.9894	22.8191	22.7578
Q03113	Guanine nucleotide-binding protein subunit alpha-12	GNA12	25.2998	25.2655	25.9609	25.1411	24.3224	23.3207	23.8059	23.9694	24.0984	24.2393	24.2634	25.0958	23.0969	23.1188	24.0428	24.6893
Q03169	Tumor necrosis factor alpha-induced protein 2	TNFAIP2	25.4208	25.4284	26.1537	25.528	23.431	23.229	24.3113	23.9525	25.1313	24.6046	23.5299	24.379	24.0772	24.1127	23.3764	22.9465
Q03405	Urokinase plasminogen activator surface receptor	PLAUR	29.3634	29.0945	29.7437	29.5412	29.6312	29.745	29.5955	29.4652	29.2306	27.9432	28.4276	25.0497	28.8327	28.328	28.7064	28.1876
Q04446	1,4-alpha-glucan-branching enzyme	GBE1	26.9769	26.4466	27.132	25.8864	23.4304	23.4469	24.2562	24.7441	25.2406	24.3423	24.1382	23.8557	21.5495	25.0532	25.4252	22.7804
Q04637	Eukaryotic translation initiation factor 4 gamma 1	EIF4G1	23.7729	25.8919	25.941	25.8054	21.8689	23.8512	23.2168	23.3785	23.9585	24.373	23.4408	24.3137	25.6746	25.8215	26.0386	25.6144
Q04721	Neurogenic locus notch homolog protein 2;Notch 2 extracellular truncation;Notch 2 intracellular domain	NOTCH2	29.6071	29.4939	30.1758	29.7945	28.7837	29.0132	28.5041	28.8073	28.5112	27.9011	28.0539	28.6667	28.8096	28.2809	28.3705	28.515
Q04760	Lactoylglutathione lyase	GLO1	28.4486	27.8707	28.1725	27.2131	25.932	26.5305	25.0772	22.5685	25.8923	23.9583	23.25	22.883	26.6849	26.3564	25.8007	25.8857
Q04771	Activin receptor type-1	ACVR1	25.5233	23.1995	25.5822	25.7446	25.0245	24.0435	23.961	23.8745	24.3235	25.4992	24.528	25.4843	23.2623	23.3941	22.6304	21.4001
Q04917	14-3-3 protein eta	YWHAH	30.0696	29.6915	29.8526	29.1897	27.079	27.7642	27.3389	27.0926	28.3896	28.1105	29.0349	28.5874	28.3676	28.0411	28.2148	27.8484
Q05682	Caldesmon	CALD1	24.5655	24.397	24.5086	24.2114	23.66	23.7522	24.5027	24.2905	23.6648	24.455	25.0503	22.7322	24.4329	23.204	22.2785	24.0616
Q06124	Tyrosine-protein phosphatase non-receptor type 11	PTPN11	25.9592	24.7972	25.6167	25.3901	23.4503	24.5366	22.4041	23.8337	25.5176	25.7242	25.5647	23.7068	23.6223	24.6059	25.2747	25.0842
Q06323	Proteasome activator complex subunit 1	PSME1	27.3583	27.8858	27.9674	27.4983	26.6278	27.4383	27.1136	27.7499	28.041	28.0758	28.0645	28.3878	26.9819	28.3238	27.8523	28.2464
Q06481	Amyloid-like protein 2	APLP2	24.9743	21.8631	21.5463	22.1877	25.9284	24.1192	25.8884	23.5251	34.9299	26.1395	25.8154	25.9487	30.5909	21.5457	24.6325	24.1434
Q06830	Peroxiredoxin-1	PRDX1	30.6119	30.4631	30.6306	30.4431	28.2529	29.1116	28.8393	29.0204	28.6522	29.3137	29.6153	29.1816	29.7793	29.989	30.0405	29.8628
Q07020	60S ribosomal protein L18	RPL18	27.7118	26.7641	26.4215	26.4823	27.1964	26.6101	26.1567	25.3874	27.0149	27.2378	26.8729	25.2919	28.1147	28.0894	28.1034	27.1989
Q07092	Collagen alpha-1(XVI) chain	COL16A1	25.0334	25.8714	25.2327	25.9823	25.2379	23.6866	25.5822	26.2521	26.126	25.1301	25.3087	27.6021	27.1153	26.6604	26.4658	27.2115
Q07157	Tight junction protein ZO-1	TJP1	26.6857	26.3144	26.3126	25.8602	23.9194	23.9694	23.7212	24.7268	25.5337	24.3547	24.6159	24.4017	23.8024	23.6861	24.1849	23.668
Q07954	Prolow-density lipoprotein receptor-related protein 1;Low-density lipoprotein receptor-related protein 1 85 kDa subunit;Low-density lipoprotein receptor-related protein 1 515 kDa subunit;Low-density lipoprotein receptor-related protein 1 intracellular domain	LRP1	30.0081	28.5385	29.649	29.5187	31.6066	30.9007	32.4436	32.0988	34.0023	33.6975	34.1629	33.8671	31.1522	30.8654	31.4226	31.1611
Q07960	Rho GTPase-activating protein 1	ARHGAP1	26.5836	26.9886	26.9072	26.8829	25.9357	27.4321	27.2425	27.8482	27.8558	28.4854	28.1462	29.6797	27.296	27.4844	27.4326	28.1215
Q08209	Serine/threonine-protein phosphatase 2B catalytic subunit alpha isoform	PPP3CA	26.1565	25.9441	26.3442	26.3173	23.9671	23.4293	22.5502	24.4176	25.2239	23.1251	23.9586	25.5449	23.2298	23.4754	23.8878	22.2363
Q08380	Galectin-3-binding protein	LGALS3BP	30.6217	30.2822	31.3329	30.703	36.4897	35.1	36.7069	36.9318	38.4023	37.8035	38.1867	38.2279	35.3618	35.2504	35.3546	35.6974
Q08397	Lysyl oxidase homolog 1	LOXL1	23.7952	25.391	23.4938	25.2513	23.1072	23.407	23.5419	24.9114	25.5204	24.0794	24.0139	24.9286	26.6686	26.3724	27.0704	25.9498
Q08431	Lactadherin;Lactadherin short form;Medin	MFGE8	34.0791	33.8497	34.2256	34.6649	33.8718	33.679	33.6953	34.1706	33.0012	32.2053	32.5225	33.2661	33.2361	32.8754	32.7863	33.3396
Q08722	Leukocyte surface antigen CD47	CD47	28.0787	27.6388	28.1455	28.1263	26.4357	26.9385	26.7	23.6174	25.0501	22.9727	24.7017	25.1547	26.486	24.1171	23.3294	23.8672
Q09328	Alpha-1,6-mannosylglycoprotein 6-beta-N-acetylglucosaminyltransferase A	MGAT5	27.1168	27.8215	27.6943	27.7953	26.6404	27.9769	27.7125	28.2096	27.5236	28.5988	28.6028	28.7339	27.9881	29.0714	28.8676	29.1117
Q09666	Neuroblast differentiation-associated protein AHNAK	AHNAK	30.875	30.2369	31.0235	29.9215	26.5512	27.1808	27.1003	26.5654	27.4775	27.3827	27.23	26.5709	29.6276	28.998	29.2287	28.6175
Q10469	Alpha-1,6-mannosyl-glycoprotein 2-beta-N-acetylglucosaminyltransferase	MGAT2	24.8574	25.8594	26.0561	25.3761	23.223	25.2707	24.1599	25.6671	24.3037	25.9683	25.9815	25.6237	25.4705	26.6621	26.1317	26.7796
Q10471	Polypeptide N-acetylgalactosaminyltransferase 2;Polypeptide N-acetylgalactosaminyltransferase 2 soluble form	GALNT2	24.6345	22.8186	22.9847	25.7986	24.4214	24.38	26.4118	26.2822	26.4568	26.1978	24.4208	24.0401	26.3099	26.1765	26.4656	26.1016
Q10588	ADP-ribosyl cyclase/cyclic ADP-ribose hydrolase 2	BST1	26.9637	28.0492	27.766	27.7482	23.2192	26.5171	26.4667	24.0191	24.526	23.7752	23.3553	23.6954	26.5176	26.6162	23.8602	23.719
Q12765	Secernin-1	SCRN1	26.3263	26.4822	26.7568	25.3443	24.9166	23.9092	23.1857	24.7423	24.7033	21.7949	26.0246	27.1528	24.0155	23.9083	24.4396	23.2851
Q12792	Twinfilin-1	TWF1	25.9108	25.2993	25.891	25.6695	22.6772	23.4104	24.974	24.8336	24.6989	23.4738	25.527	23.1027	24.1064	23.617	22.7182	25.179
Q12805	EGF-containing fibulin-like extracellular matrix protein 1	EFEMP1	32.61	33.4126	33.2398	34.0228	33.0037	33.4615	33.342	33.5543	34.0602	34.4083	34.5967	34.354	34.6507	34.8491	34.8463	35.1184
Q12841	Follistatin-related protein 1	FSTL1	27.8959	28.7752	28.8847	29.3253	26.3865	27.3993	27.4747	26.9726	28.0193	28.8408	29.0016	28.2164	28.1731	28.3989	28.2897	28.4117
Q12846	Syntaxin-4	STX4	29.0879	28.7168	28.7411	28.5773	23.1162	24.7939	24.2727	23.6108	24.7304	24.9373	24.1861	24.8268	27.0071	25.8621	26.761	26.2708
Q12884	Prolyl endopeptidase FAP;Antiplasmin-cleaving enzyme FAP, soluble form	FAP	22.5001	24.9296	25.333	24.7635	24.1209	24.0205	24.1838	22.9076	24.5527	24.7364	23.7894	23.9859	22.9762	24.7926	23.5963	24.5343
Q12904	Aminoacyl tRNA synthase complex-interacting multifunctional protein 1;Endothelial monocyte-activating polypeptide 2	AIMP1	23.0251	25.2934	24.9432	26.7651	28.4533	27.8365	28.3412	28.412	29.6499	28.8155	28.9815	31.797	28.0669	28.2944	28.0237	28.4769
Q12905	Interleukin enhancer-binding factor 2	ILF2	23.2013	25.8639	25.8061	25.7729	23.3004	26.6039	25.8533	26.2604	24.9764	26.3613	26.6956	24.4533	26.3989	26.6722	27.0233	26.7474
Q12906	Interleukin enhancer-binding factor 3	ILF3	23.7318	25.2166	24.8019	25.5759	22.6676	24.1558	25.0119	23.5522	24.9473	25.1011	24.9728	24.122	26.4305	26.095	26.8103	26.0195
Q12913	Receptor-type tyrosine-protein phosphatase eta	PTPRJ	29.1436	28.4985	28.9125	28.5869	25.0495	25.205	24.997	23.3046	25.2654	25.0135	24.5005	24.1284	26.0126	24.28	23.6883	24.9004
Q12959	Disks large homolog 1	DLG1	29.9309	28.6791	29.4188	29.0637	24.6376	24.9616	24.2436	24.6747	23.7838	24.2787	24.7889	24.1956	27.2706	26.5918	26.2559	24.8837
Q12974	Protein tyrosine phosphatase type IVA 2	PTP4A2	27.4417	26.6579	27.0776	26.7171	23.544	24.6658	24.6254	24.3048	25.5111	24.3593	24.6629	23.7833	24.5592	24.2337	22.3311	25.7065
Q13098	COP9 signalosome complex subunit 1	GPS1	25.5828	25.6136	26.353	25.6786	24.9727	24.771	22.9299	23.3886	24.3679	24.1592	25.9736	26.5048	23.7099	26.281	26.1151	25.9661
Q13126	S-methyl-5-thioadenosine phosphorylase	MTAP	26.4306	26.2325	26.7069	25.9618	22.8977	22.3332	23.8056	25.16	25.8539	24.1144	24.3968	24.5907	24.6815	25.0195	23.6828	25.9928
Q13131	5-AMP-activated protein kinase catalytic subunit alpha-1	PRKAA1	26.4559	26.492	26.8605	26.5301	23.7902	24.4397	24.386	23.5476	25.0177	25.5426	23.5805	24.5926	24.2719	24.7896	23.9805	23.7915
Q13155	Aminoacyl tRNA synthase complex-interacting multifunctional protein 2	AIMP2	23.6913	23.9182	22.8258	23.4183	23.5519	24.0594	23.44	23.2964	25.0006	25.6133	24.0712	24.5924	24.981	25.257	25.2835	25.2608
Q13177	Serine/threonine-protein kinase PAK 2;PAK-2p27;PAK-2p34	PAK2	26.7294	26.9404	26.7607	26.2062	24.3396	23.9996	24.5882	26.4275	23.2089	26.4035	24.4124	26.8267	25.9188	26.7892	25.9983	26.3933
Q13200	26S proteasome non-ATPase regulatory subunit 2	PSMD2	26.6992	27.2465	26.9695	26.5949	25.7832	26.7099	25.9754	26.1338	26.1475	25.8662	26.8188	25.4649	27.2839	27.7365	27.7577	26.7724
Q13219	Pappalysin-1	PAPPA	28.289	28.7899	28.8812	29.0052	28.9403	28.0911	28.5715	28.1505	34.8373	29.4157	29.3651	28.8561	34.7648	30.5478	30.1715	30.0206
Q13263	Transcription intermediary factor 1-beta	TRIM28	23.565	24.9202	24.3707	24.0998	25.7298	25.0464	22.773	23.7526	24.3206	25.1327	25.1022	24.6476	25.3418	25.9333	25.9429	25.4861
Q13277	Syntaxin-3	STX3	27.6192	26.8387	27.1932	27.0992	25.6132	24.226	24.6267	24.5597	24.2745	23.081	23.5867	24.4864	25.5831	23.2918	24.3709	23.4817
Q13283	Ras GTPase-activating protein-binding protein 1	G3BP1	25.3125	26.2557	25.974	25.4408	24.8965	25.3228	22.5345	24.9411	23.7961	26.8946	26.4724	26.5382	26.1896	26.6867	26.3484	26.3401
Q13308	Inactive tyrosine-protein kinase 7	PTK7	30.2159	29.6162	30.257	30.0903	27.4008	28.1405	27.7551	26.8982	27.9728	27.3073	27.7087	27.1779	28.1749	27.8365	27.7863	27.7436
Q13347	Eukaryotic translation initiation factor 3 subunit I	EIF3I	24.9955	24.9376	24.8494	23.594	23.3625	24.3892	24.3541	25.2936	23.6411	23.6584	22.634	24.4337	24.9076	25.023	24.8784	24.6985
Q13404	Ubiquitin-conjugating enzyme E2 variant 1	UBE2V1	28.1254	27.3865	27.4435	27.1822	23.4011	23.8061	24.08	23.9666	25.5897	22.4151	23.8808	25.5722	26.1501	25.6006	26.2938	25.616
Q13418	Integrin-linked protein kinase	ILK	29.1483	29.3937	29.3335	29.3517	28.2564	28.8021	28.4292	28.5661	28.7783	28.2927	28.0951	28.9606	28.4314	28.5157	28.1768	28.41
Q13433	Zinc transporter ZIP6	SLC39A6	28.1631	27.6494	27.775	27.7266	25.4664	23.6655	25.0671	25.1619	24.751	24.993	22.7846	24.9933	22.9613	25.6836	25.9754	25.7274
Q13443	Disintegrin and metalloproteinase domain-containing protein 9	ADAM9	29.8662	29.2415	29.6726	30.0016	29.9643	30.0424	29.7899	29.6785	28.265	27.7108	28.4147	27.5156	29.2084	28.5189	29.0004	28.6427
Q13488	V-type proton ATPase 116 kDa subunit a isoform 3	TCIRG1	24.3665	24.19	24.7537	24.3249	23.5009	24.3212	23.3908	24.2242	25.7329	24.7601	25.6926	25.2661	24.2473	22.514	22.4754	23.6609
Q13501	Sequestosome-1	SQSTM1	26.1153	24.9346	25.6451	24.4956	22.2368	23.6534	25.1212	24.4323	25.3108	26.0494	25.1002	24.913	23.3058	24.2244	22.7007	24.5068
Q13509	Tubulin beta-3 chain	TUBB3	26.9399	27.5544	27.3599	27.6877	27.4921	27.6365	27.7082	27.7834	23.6032	28.4263	27.4346	29.1565	27.061	28.199	27.3277	28.0636
Q13636	Ras-related protein Rab-31	RAB31	28.5865	28.3892	29.0059	28.2714	27.149	27.4812	27.2889	27.367	27.283	26.2772	27.1224	25.4716	27.1978	27.0291	26.7376	27.1274
Q13641	Trophoblast glycoprotein	TPBG	29.077	28.8666	29.4811	29.1608	28.5579	28.6991	28.3377	28.2487	28.1253	26.6355	27.5565	24.2983	27.6624	27.1827	27.4977	27.699
Q13740	CD166 antigen	ALCAM	31.4851	31.3626	31.8693	31.5895	29.8848	30.3746	29.9292	29.9424	31.2186	29.5839	30.1181	30.2031	30.3354	29.8815	29.7996	29.8788
Q13813	Spectrin alpha chain, non-erythrocytic 1	SPTAN1	26.2771	28.4326	27.9091	27.5519	30.8492	30.0997	30.8517	30.3049	31.2497	30.9591	31.2495	30.8052	30.4886	30.7902	30.9333	30.5486
Q13838	Spliceosome RNA helicase DDX39B	DDX39B	25.1125	27.5267	27.1899	27.1004	26.7881	27.856	27.4734	27.9641	27.4991	29.0552	28.413	28.7535	27.091	28.6877	28.1752	28.3327
Q13873	Bone morphogenetic protein receptor type-2	BMPR2	25.6153	23.6698	26.2802	25.7583	23.3071	24.474	24.8673	23.9129	24.9116	22.9992	23.7718	25.5976	24.4933	24.851	23.3029	24.65
Q13885	Tubulin beta-2A chain	TUBB2A	26.5339	26.4454	26.5	26.4755	23.638	26.2656	26.2461	23.2346	26.9271	26.5243	26.5122	23.9322	26.3819	26.8604	26.0567	26.5806
Q14019	Coactosin-like protein	COTL1	28.5747	28.4646	28.7242	28.0413	23.7595	24.6844	23.7931	24.5132	25.3874	23.5056	26.7275	23.846	27.1117	24.976	23.4554	24.9539
Q14103	Heterogeneous nuclear ribonucleoprotein D0	HNRNPD	23.9217	23.9426	23.2155	22.6218	24.2328	25.3539	23.5737	24.4395	24.8197	24.3128	24.0042	25.5774	25.4839	26.1086	25.7392	25.3997
Q14108	Lysosome membrane protein 2	SCARB2	28.6033	28.6986	29.387	29.2622	29.4145	29.7523	29.6002	30.0069	29.2576	28.0919	28.2841	28.9179	28.2753	28.0144	27.8611	28.3328
Q14112	Nidogen-2	NID2	28.3157	25.9614	26.5413	27.3425	35.0449	33.8827	33.9562	34.3692	33.8053	33.2288	33.2993	33.503	33.3292	32.6159	32.5332	33.1082
Q14118	Dystroglycan;Alpha-dystroglycan;Beta-dystroglycan	DAG1	26.4813	25.8334	26.0079	26.1561	23.6823	24.6811	24.0098	23.8557	25.1911	24.8396	22.5924	23.7979	23.8233	24.4835	23.7934	25.2285
Q14126	Desmoglein-2	DSG2	29.1118	28.7189	29.0095	28.7644	25.0053	25.4477	23.6157	23.1886	24.1045	22.8889	24.7698	25.5809	27.0512	25.807	26.8275	25.0356
Q14152	Eukaryotic translation initiation factor 3 subunit A	EIF3A	25.707	26.2242	26.3088	25.4913	24.4813	26.7188	26.2819	26.1638	23.5764	27.2694	26.8045	26.9113	26.4	27.5703	26.6384	26.6411
Q14155	Rho guanine nucleotide exchange factor 7	ARHGEF7	25.5057	25.876	25.8362	24.4343	23.0756	24.2666	23.6501	24.5616	22.9744	23.8799	23.4046	25.1763	23.5551	25.4924	23.2956	24.0786
Q14156	Protein EFR3 homolog A	EFR3A	29.0241	28.6646	28.1704	28.6895	22.6258	25.4874	24.7009	23.8216	24.2937	23.4574	23.7926	24.878	25.8282	26.0268	25.5623	25.4346
Q14160	Protein scribble homolog	SCRIB	28.1293	28.0757	28.4135	27.8118	24.9882	25.9379	23.99	24.1258	24.2824	24.0702	23.5599	25.2225	23.6318	24.7577	23.5412	22.1129
Q14166	Tubulin--tyrosine ligase-like protein 12	TTLL12	25.4084	25.6549	26.1196	25.7567	22.7121	23.9948	22.5391	24.5818	25.3287	23.4789	24.2737	24.3979	25.5136	25.5082	25.2367	25.5193
Q14192	Four and a half LIM domains protein 2	FHL2	27.9724	27.7489	27.6614	28.1914	23.9101	23.863	23.2411	24.3846	24.8191	23.6254	24.6778	25.0787	27.0914	23.1899	26.8135	23.6903
Q14195	Dihydropyrimidinase-related protein 3	DPYSL3	28.8964	29.3794	29.6621	29.4055	26.5946	28.8984	29.2822	29.3568	28.3022	29.8805	29.676	29.9014	29.1018	30.0119	29.9424	30.1283
Q14203	Dynactin subunit 1	DCTN1	26.0601	26.0077	25.7556	25.3803	24.3604	23.2386	25.9398	23.8466	24.357	26.4812	25.9841	26.94	26.0341	26.6189	26.3882	26.396
Q14204	Cytoplasmic dynein 1 heavy chain 1	DYNC1H1	28.5895	29.1672	29.4644	28.9763	28.9963	29.6515	29.6129	29.6844	30.518	30.3676	30.4167	30.5238	29.3075	30.0974	29.5756	29.736
Q14254	Flotillin-2	FLOT2	27.5743	27.5007	28.0876	27.9033	28.5989	29.2079	28.9773	29.456	23.5267	23.9478	24.0779	22.6522	27.7466	26.9406	27.2548	27.1442
Q14315	Filamin-C	FLNC	26.5698	27.5858	27.4182	27.149	23.7229	24.1257	26.7436	24.8018	26.9045	28.4373	28.5288	27.9302	28.0968	28.4331	28.6305	28.387
Q14344	Guanine nucleotide-binding protein subunit alpha-13	GNA13	29.4365	29.32	29.5202	29.4726	23.7316	27.7464	24.2853	27.096	27.1678	23.4462	26.0569	27.4768	27.8677	27.4849	27.5271	27.4205
Q14393	Growth arrest-specific protein 6	GAS6	27.2016	27.2855	27.7754	27.9793	27.2171	27.4161	27.6708	28.1292	28.6982	27.9241	27.9597	28.3517	27.4642	27.8567	27.9606	28.3523
Q14517	Protocadherin Fat 1;Protocadherin Fat 1, nuclear form	FAT1	31.0902	30.6805	31.0666	31.0858	30.9425	31.1308	31.2834	31.4042	32.0181	32.1345	32.3066	32.2915	30.8764	31.0939	30.9501	31.0497
Q14642	Type I inositol 1,4,5-trisphosphate 5-phosphatase	INPP5A	26.4328	26.4693	26.2513	25.8617	23.2945	23.7043	24.2375	23.9234	24.0995	22.8918	23.8443	26.1463	23.3746	24.988	23.1792	23.25
Q14644	Ras GTPase-activating protein 3	RASA3	28.5896	28.7775	28.4857	28.9266	25.1925	25.2985	23.1814	22.2275	24.9777	25.246	23.5803	24.7523	22.8516	23.3002	24.6598	23.2652
Q14689	Disco-interacting protein 2 homolog A	DIP2A	25.8091	25.3469	26.2153	22.6402	25.7775	24.1769	23.5507	24.6052	24.501	24.2754	22.8058	25.7436	22.2045	23.624	23.7572	24.0289
Q14697	Neutral alpha-glucosidase AB	GANAB	29.2122	30.1193	29.8863	30.0021	30.4589	30.6637	30.634	30.786	31.0898	31.0938	30.9611	31.2214	30.3884	31.1213	30.7515	30.9742
Q14699	Raftlin	RFTN1	31.39	31.1616	31.4535	31.2556	28.9318	29.2857	29.0777	28.7621	28.9835	27.8065	28.9984	27.5286	29.67	29.3088	29.4378	29.1601
Q14738;Q13362	Serine/threonine-protein phosphatase 2A 56 kDa regulatory subunit delta isoform;Serine/threonine-protein phosphatase 2A 56 kDa regulatory subunit gamma isoform	PPP2R5D;PPP2R5C	25.1264	25.9021	25.7679	25.0696	24.3853	25.5584	23.1071	23.985	25.3902	26.4144	24.2289	23.8963	25.0153	26.4905	23.6482	26.1931
Q14764	Major vault protein	MVP	29.4309	28.4914	29.2623	27.6045	31.5983	30.6573	31.0804	29.9728	30.5827	29.1602	29.3267	30.1879	30.9167	30.4871	30.795	29.4199
Q14766	Latent-transforming growth factor beta-binding protein 1	LTBP1	31.4656	31.7151	31.5488	32.063	32.0502	31.9441	32.0319	31.7693	31.7503	32.9033	32.8589	31.8629	33.0709	33.0325	33.1954	33.0938
Q14767	Latent-transforming growth factor beta-binding protein 2	LTBP2	29.7713	30.4394	29.8138	30.4414	29.2097	29.437	29.5776	29.6399	30.3919	30.3828	30.6834	30.5926	31.5858	31.0784	31.7042	31.6025
Q14847	LIM and SH3 domain protein 1	LASP1	26.7186	26.7548	26.5668	26.1566	23.278	23.2965	22.4871	24.9402	24.8623	24.4921	23.379	24.7201	25.2249	24.352	24.9202	24.3884
Q14914	Prostaglandin reductase 1	PTGR1	26.7461	26.1808	26.6682	26.1278	23.764	24.0257	26.0268	24.8438	25.7273	26.4666	26.3865	26.8116	24.311	26.636	26.5248	26.6267
Q14974	Importin subunit beta-1	KPNB1	30.1443	30.9371	30.7413	30.3945	29.5752	30.7917	30.6052	31.0664	30.4852	31.348	31.1756	31.7638	30.2748	31.387	30.9168	31.1608
Q14980	Nuclear mitotic apparatus protein 1	NUMA1	22.9484	23.8638	24.6561	24.1877	26.9906	26.7236	24.5485	26.9461	24.6353	25.9586	23.4647	24.7816	23.9731	23.0777	24.9692	25.7094
Q15008	26S proteasome non-ATPase regulatory subunit 6	PSMD6	25.6991	26.2621	26.4654	24.6312	24.697	25.982	26.3092	25.5273	24.6092	26.8361	23.85	24.929	23.8342	27.1028	26.7701	26.6433
Q15019	Septin-2	2022-09-02	26.9542	27.2643	27.495	27.2023	23.3632	26.9865	27.0132	27.1478	27.5676	27.8458	27.8235	28.3243	27.2266	28.0786	27.8377	27.7577
Q15043	Zinc transporter ZIP14	SLC39A14	31.233	31.4668	31.851	31.2268	29.8726	30.5008	29.8892	29.8273	30.1785	29.2357	29.8595	29.0091	30.0456	29.6635	30.0088	29.6581
Q15046	Lysine--tRNA ligase	KARS	25.7599	23.0295	25.9945	25.703	24.2704	25.8942	26.4054	25.1136	26.2262	26.5267	26.6319	27.4285	25.3779	26.7448	26.4264	26.5956
Q15056	Eukaryotic translation initiation factor 4H	EIF4H	26.1909	26.0357	26.645	25.9609	23.321	24.2981	24.2272	23.9593	24.0754	23.031	23.7503	24.7526	23.7013	24.8613	24.4992	22.729
Q15063	Periostin	POSTN	32.9334	34.1379	33.7486	34.2765	33.8358	34.5224	34.2082	34.6136	34.0932	34.7306	34.3278	34.7115	34.3367	35.1834	34.8422	35.1521
Q15075	Early endosome antigen 1	EEA1	24.0849	22.9288	23.7271	23.1198	27.9234	27.6115	29.2865	28.3183	24.4798	27.4862	27.6924	26.6252	27.2059	26.611	27.8045	27.7495
Q15084	Protein disulfide-isomerase A6	PDIA6	25.1752	26.991	26.5982	26.7462	22.0593	27.7729	24.2351	27.5441	25.0452	27.5384	27.3957	27.7948	27.0857	28.1885	27.7746	28.0189
Q15113	Procollagen C-endopeptidase enhancer 1	PCOLCE	25.6849	27.6519	27.0776	27.4802	27.2455	27.5675	27.1402	28.0331	35.3133	30.9765	29.9306	28.2083	33.5372	30.2249	29.0375	28.9792
Q15121	Astrocytic phosphoprotein PEA-15	PEA15	26.7651	26.5238	26.8689	26.1529	24.294	23.6281	25.2684	23.761	24.7264	24.1698	23.9644	25.4113	23.885	22.4371	22.9734	23.9409
Q15149	Plectin	PLEC	27.2445	29.1501	29.1208	29.1754	28.2625	29.6405	29.265	29.5982	29.2656	30.169	30.1764	30.3388	29.1787	30.5472	30.3159	30.4585
Q15181	Inorganic pyrophosphatase	PPA1	28.0977	27.9702	28.3824	27.3042	24.051	25.8699	25.6551	24.3751	24.2905	26.9291	26.6022	25.8587	26.7266	27.3673	27.1347	26.7813
Q15185	Prostaglandin E synthase 3	PTGES3	26.8533	26.7257	26.9731	26.9188	22.8077	26.4733	26.1311	26.5013	26.0598	26.6881	27.1333	26.0785	26.2017	26.9553	26.7206	26.8346
Q15208	Serine/threonine-protein kinase 38	STK38	25.6692	25.7695	25.7468	25.6313	23.6041	24.3422	23.9803	23.8412	24.2015	23.7488	23.4828	25.8558	23.2306	24.946	23.3817	23.4306
Q15262	Receptor-type tyrosine-protein phosphatase kappa	PTPRK	28.7435	28.4909	28.9311	28.4265	24.0165	26.6777	25.1221	25.189	23.5329	24.1621	26.0853	25.6577	27.07	26.2051	26.4931	25.9693
Q15283	Ras GTPase-activating protein 2	RASA2	26.8038	26.3201	26.884	24.1742	23.8226	25.3683	24.3692	23.4223	24.9765	23.4647	23.7292	25.1646	23.3401	23.8415	23.1394	23.0572
Q15286	Ras-related protein Rab-35	RAB35	30.2762	29.9333	30.0921	29.8978	27.8576	28.6287	27.9233	27.2502	28.5073	27.8257	27.5029	29.3243	28.7297	28.3534	27.9771	28.2939
Q15334	Lethal(2) giant larvae protein homolog 1	LLGL1	28.0115	27.6194	28.0605	27.6935	24.6845	24.3806	24.0144	25.5257	24.4504	23.5723	23.7179	25.5544	26.0939	23.428	23.5053	24.9957
Q15365	Poly(rC)-binding protein 1	PCBP1	28.8211	28.837	29.0046	28.8753	27.353	28.4242	27.9833	28.1709	28.0391	28.8773	28.5985	29.0138	28.4953	28.9286	28.9156	29.0629
Q15366	Poly(rC)-binding protein 2	PCBP2	27.8896	28.3575	27.9536	27.9981	27.0282	27.8029	27.2933	27.3629	27.3507	28.3413	28.0244	27.5596	27.4348	28.1346	27.6218	28.0234
Q15369	Transcription elongation factor B polypeptide 1	TCEB1	26.768	26.5928	26.4896	26.5262	23.7696	25.5234	24.1667	23.7342	24.0368	23.9605	25.9098	24.2717	25.922	25.9002	26.0996	25.7325
Q15370	Transcription elongation factor B polypeptide 2	TCEB2	25.0682	25.0694	25.2722	24.8649	23.5744	24.3718	23.839	22.8375	25.3301	22.7365	24.9304	24.1853	23.6305	24.1805	24.6366	24.7165
Q15382	GTP-binding protein Rheb	RHEB	28.2361	27.6959	28.1332	27.5627	23.6256	25.6696	23.3951	23.2867	24.0659	23.4771	24.6355	23.0054	26.664	26.0694	26.1355	25.6751
Q15389	Angiopoietin-1	ANGPT1	24.4717	23.4743	24.1419	24.6949	24.2233	24.0301	24.6149	24.0024	25.1058	24.2054	24.2485	25.8766	26.2898	25.8868	25.4884	25.7247
Q15404	Ras suppressor protein 1	RSU1	28.1222	28.3977	28.9385	28.3402	27.4461	27.6009	27.9295	28.5079	24.194	28.1992	28.4113	28.7786	26.8304	27.9267	27.2559	27.808
Q15436	Protein transport protein Sec23A	SEC23A	25.4857	26.0088	25.8254	23.6951	23.3663	23.7929	23.5765	22.8014	25.6457	23.0674	24.7027	23.7792	22.9296	23.946	23.4671	22.1954
Q15582	Transforming growth factor-beta-induced protein ig-h3	TGFBI	34.6482	35.3238	35.1839	35.5962	35.9364	35.5747	35.8734	35.9604	36.4179	35.7296	35.6805	36.2702	36.222	36.292	36.2901	36.4885
Q15642	Cdc42-interacting protein 4	TRIP10	24.4392	25.0078	24.956	25.3619	23.3332	24.8642	23.757	23.6009	24.0625	24.3282	24.9817	25.2129	22.7314	24.6512	24.8048	24.3676
Q15654	Thyroid receptor-interacting protein 6	TRIP6	25.0166	25.5464	24.7337	25.172	24.5299	23.2391	23.7074	25.3988	25.7203	23.3495	24.1572	25.0814	23.545	23.0263	24.5	24.1827
Q15691	Microtubule-associated protein RP/EB family member 1	MAPRE1	25.1655	25.5324	24.7985	23.5484	24.4934	22.8335	24.9622	25.8066	24.5868	24.3149	22.2101	25.09	23.2976	24.7525	22.9908	24.7421
Q15758	Neutral amino acid transporter B(0)	SLC1A5	32.7139	32.4469	32.8667	32.5529	30.7326	31.3318	30.8669	31.0569	31.356	30.1775	30.762	30.5999	31.0258	30.5521	30.5971	30.399
Q15819	Ubiquitin-conjugating enzyme E2 variant 2	UBE2V2	25.513	24.4904	24.5787	24.4732	23.0271	23.2983	23.9483	24.351	24.1618	23.9962	25.0894	25.5191	23.6769	25.534	22.7722	23.4014
Q15833	Syntaxin-binding protein 2	STXBP2	28.8622	28.6279	28.7523	28.7891	22.0898	26.2087	23.1056	26.7798	25.5952	26.7882	26.4512	27.1104	27.6347	26.9303	27.8185	27.3532
Q15836	Vesicle-associated membrane protein 3	VAMP3	27.7993	27.3173	28.1444	27.7277	23.1456	27.6437	25.0574	23.051	24.2948	24.8093	23.8712	23.9494	27.1288	23.6619	26.574	22.4473
Q15843	NEDD8	NEDD8	28.0098	26.7037	27.9728	27.0957	23.9367	27.0547	26.5106	25.1128	27.0513	24.1674	23.2886	23.6957	26.6531	26.8332	26.145	23.6186
Q15907;P62491	Ras-related protein Rab-11B;Ras-related protein Rab-11A	RAB11B;RAB11A	30.9643	30.6139	30.3969	30.4196	28.1745	28.2906	28.0014	27.5635	27.8162	28.3337	28.2255	27.2623	29.3685	29.1378	29.3219	28.8356
Q15942	Zyxin	ZYX	27.3445	26.7698	26.5643	26.426	24.6356	23.8775	24.0229	22.3613	24.5847	23.8378	23.5596	23.0345	23.1298	23.8126	23.2954	23.2693
Q16181	Septin-7	2022-09-07	26.6794	27.0753	27.1769	27.0257	26.2477	27.0125	26.8227	24.3058	23.7499	27.5325	27.1927	28.1537	26.8516	27.2607	27.3578	27.3283
Q16222	UDP-N-acetylhexosamine pyrophosphorylase;UDP-N-acetylgalactosamine pyrophosphorylase;UDP-N-acetylglucosamine pyrophosphorylase	UAP1	28.3557	28.6474	28.6559	27.7806	27.3504	27.698	27.6539	27.6416	27.7009	28.154	28.6035	29.2073	27.7319	28.3369	28.1185	27.8986
Q16270	Insulin-like growth factor-binding protein 7	IGFBP7	24.3264	25.8095	26.2566	26.4611	24.1925	23.7492	22.9074	23.3851	24.9295	23.0601	25.1838	23.5427	25.7481	26.2955	26.2543	26.1315
Q16363	Laminin subunit alpha-4	LAMA4	29.6962	29.1141	29.767	30.1148	38.0939	37.3694	37.9713	38.2185	37.4148	37.0784	37.2091	37.1945	36.7243	36.1863	36.4522	36.8323
Q16401	26S proteasome non-ATPase regulatory subunit 5	PSMD5	24.9515	25.2652	25.0065	24.0762	23.5608	23.193	23.1182	23.3679	24.429	24.6471	23.0558	24.0753	23.8539	22.8113	23.8104	24.1635
Q16543	Hsp90 co-chaperone Cdc37;Hsp90 co-chaperone Cdc37, N-terminally processed	CDC37	27.115	27.1479	27.1883	26.7919	23.7311	26.3507	24.1334	26.4006	25.2449	26.4126	24.1434	23.5176	26.4764	26.7863	26.7923	26.9104
Q16555	Dihydropyrimidinase-related protein 2	DPYSL2	28.6654	28.918	29.1089	28.5526	26.8265	28.4918	28.7033	28.6686	27.0017	29.024	29.055	28.6982	28.5547	29.3322	29.2607	29.4152
Q16576;Q09028	Histone-binding protein RBBP7;Histone-binding protein RBBP4	RBBP7;RBBP4	24.2897	23.5365	23.4122	22.7089	22.9411	23.4898	25.7623	24.1013	23.9186	24.5656	24	24.6356	23.3307	24.3921	24.4266	24.4895
Q16658	Fascin	FSCN1	28.4671	28.303	28.3591	27.6924	24.5601	26.0332	25.6565	25.1999	26.5085	27.213	27.8043	26.823	26.9184	27.4085	26.8984	26.7375
Q16706	Alpha-mannosidase 2	MAN2A1	23.6846	23.4436	24.7741	25.1934	23.5479	22.5184	23.3832	24.0284	24.2616	24.9579	24.5311	27.2613	25.9573	26.6092	26.4756	27.0466
Q16769	Glutaminyl-peptide cyclotransferase	QPCT	23.9761	24.6494	25.1095	25.8912	23.5535	23.3245	24.0306	23.5109	24.4837	24.1045	23.2319	24.9023	26.9676	26.4752	27.0024	27.3076
Q16832	Discoidin domain-containing receptor 2	DDR2	26.3668	26.0142	26.704	26.4727	25.2878	24.35	23.3914	24.8769	23.9137	24.4082	24.6827	24.4987	25.0492	23.66	22.8112	23.2809
Q16851	UTP--glucose-1-phosphate uridylyltransferase	UGP2	26.2126	26.7057	27.0184	26.7723	24.3376	26.9401	26.3849	27.1091	23.3876	27.6531	27.473	28.3927	26.353	27.5595	26.5324	26.8482
Q16881	Thioredoxin reductase 1, cytoplasmic	TXNRD1	27.9812	27.2195	27.9705	26.5331	23.3397	24.7218	23.6328	24.0821	23.5939	25.7867	27.1974	27.9993	25.4771	24.0257	25.8707	23.235
Q24JP5	Transmembrane protein 132A	TMEM132A	25.2192	25.2336	25.7907	25.2845	24.8052	25.5962	23.9871	24.7508	23.6016	23.93	24.3328	23.852	23.6573	23.2577	25.3548	25.7273
Q29983	MHC class I polypeptide-related sequence A	MICA	22.9248	25.0648	24.5107	25.1926	24.7458	22.9663	24.3305	24.9176	23.4472	23.5065	23.0425	24.6238	23.9839	24.9835	22.9499	23.5882
Q32P28	Prolyl 3-hydroxylase 1	LEPRE1	26.108	26.2674	25.3693	26.6851	26.245	26.3288	23.3413	26.1709	24.6141	26.8805	26.8631	27.4357	26.6854	27.1031	27.3892	27.0564
Q3ZCM7	Tubulin beta-8 chain	TUBB8	28.509	28.6038	28.9549	28.7067	27.6594	28.8169	28.5053	28.33	29.0404	29.2736	29.1664	28.6516	28.1028	29.4976	28.6027	28.2015
Q4G0P3	Hydrocephalus-inducing protein homolog	HYDIN	26.1487	25.7748	25.9695	25.9903	23.5084	24.1525	23.4213	24.2172	24.1125	25.9779	24.8668	24.7533	22.433	24.554	24.7834	21.8796
Q4KMP7	TBC1 domain family member 10B	TBC1D10B	24.9894	25.2783	25.0086	25.2036	23.4972	23.1786	22.5357	23.4091	25.162	22.4707	24.7088	25.155	23.9379	23.1967	23.9123	23.9
Q4KMQ2	Anoctamin-6	ANO6	28.5818	28.3348	28.6684	28.1796	26.3882	27.2325	26.3189	26.4689	23.6047	24.7394	26.065	25.2027	26.3934	25.7151	26.3136	26.5584
Q4LDE5	Sushi, von Willebrand factor type A, EGF and pentraxin domain-containing protein 1	SVEP1	23.0908	24.9043	24.2667	22.2821	30.0041	29.322	29.7235	29.5529	30.8742	30.281	30.3258	30.2665	30.0842	29.578	29.7079	29.6894
Q53GA4	Pleckstrin homology-like domain family A member 2	PHLDA2	25.512	25.4859	25.4985	24.8986	24.8791	22.7832	23.8165	25.0926	25.1112	23.2633	23.8675	25.0342	23.3059	22.9047	23.8867	23.1539
Q53H96	Pyrroline-5-carboxylate reductase 3	PYCRL	24.2299	24.3675	24.1851	24.1152	24.0493	24.085	23.1016	24.2018	23.9774	25.8241	24.3855	24.1455	23.5776	23.5944	23.823	23.7459
Q58FF8	Putative heat shock protein HSP 90-beta 2	HSP90AB2P	28.5821	29.0398	29.3386	28.8992	28.7927	29.6904	29.2112	29.5197	29.9177	29.7105	29.7557	30.1695	28.4022	29.7848	29.1262	29.5775
Q5TEC6	Histone H3	HIST2H3PS2	26.0668	25.5827	23.226	20.9376	25.7688	25.8868	25.642	25.3114	25.0419	25.5017	26.6036	25.7801	24.8725	26.5535	27.805	26.9648
Q5VT25	Serine/threonine-protein kinase MRCK alpha	CDC42BPA	25.0039	24.8366	24.9908	24.6898	23.1172	25.0867	24.1611	24.3722	25.3716	25.1992	23.8983	23.6851	24.3745	23.1102	23.3891	23.0017
Q5VUB5	Protein FAM171A1	FAM171A1	28.6095	28.1969	28.3391	28.4136	24.0786	25.4651	25.368	23.1289	26.0317	24.1774	23.9068	24.9716	26.3332	23.2751	24.8917	24.0701
Q5VW32	BRO1 domain-containing protein BROX	BROX	27.2253	26.8827	27.5856	27.2019	28.4018	28.7653	28.3778	27.8574	26.9851	23.5948	26.997	26.7944	27.3408	27.099	26.9939	26.9092
Q5ZPR3	CD276 antigen	CD276	27.9963	27.1902	27.8173	27.531	23.8443	23.5807	25.327	24.893	23.3509	22.6163	23.9386	24.5692	26.3168	25.0094	26.1208	22.2103
Q63HR2	Tensin-2	TNS2	27.0031	25.9307	26.4542	25.9519	26.161	23.1429	25.3005	23.5843	24.665	23.9864	23.6444	24.6638	24.8863	23.6826	23.0192	24.7291
Q658P3	Metalloreductase STEAP3	STEAP3	25.9644	25.7578	25.7525	25.7177	25.525	22.9782	24.0302	23.9151	24.7782	24.1355	24.5155	24.9823	23.223	23.5732	24.3378	24.9543
Q68CZ2	Tensin-3	TNS3	26.5869	25.7333	26.3494	26.0246	24.0284	23.8204	23.8681	23.7392	24.8459	23.5805	23.8432	25.0186	21.976	24.8935	24.0844	23.873
Q6IAA8	Ragulator complex protein LAMTOR1	LAMTOR1	26.4369	26.0501	26.649	26.7299	26.8839	26.993	26.7699	26.9499	24.9047	24.776	24.4119	26.128	25.6378	24.168	22.4604	26.0792
Q6NZI2	Polymerase I and transcript release factor	PTRF	25.8985	26.244	26.2166	26.0664	24.2213	26.4875	25.8971	23.6237	24.5067	23.1016	22.8386	24.2145	26.1697	26.0641	26.0292	22.335
Q6P9B6	TLD domain-containing protein 1	TLDC1	29.3128	28.6318	29.0511	29.0586	26.7676	27.3577	26.6155	25.0505	27.2717	26.0917	27.0876	24.1519	27.6898	27.0541	27.3359	27.3638
Q6PCB0	von Willebrand factor A domain-containing protein 1	VWA1	24.4486	25.2369	23.5772	25.3486	30.6657	29.1574	29.5517	29.887	30.007	28.3061	28.162	28.4874	29.08	27.9485	27.668	28.0949
Q6PJF5	Inactive rhomboid protein 2	RHBDF2	26.8801	26.305	27.082	26.6217	22.1008	23.1656	24.2558	25.4919	24.4694	23.8432	24.6353	26.0661	22.7642	24.0888	25.5028	23.7346
Q6UVK1	Chondroitin sulfate proteoglycan 4	CSPG4	29.9397	29.1736	29.7369	29.6592	29.8772	30.0284	29.8098	29.7607	30.3567	29.3709	29.92	29.9166	29.4855	28.6942	29.1817	28.9936
Q6UVY6	DBH-like monooxygenase protein 1	MOXD1	27.1	26.9626	27.3879	27.1792	23.4556	26.1317	23.9624	24.2109	24.2525	24.2452	26.1263	24.7053	25.4077	25.8341	25.8125	26.0102
Q6UX71	Plexin domain-containing protein 2	PLXDC2	23.6602	23.5092	22.8278	23.2951	23.816	23.5948	24.049	23.2597	27.5057	25.9024	26.143	25.6518	22.5023	23.791	24.3163	23.7563
Q6UXH8	Collagen and calcium-binding EGF domain-containing protein 1	CCBE1	24.3955	24.5857	22.8712	22.544	28.5713	27.1923	27.2009	26.3751	27.4682	28.4532	27.4095	26.334	28.1857	27.19	27.2566	26.623
Q6V0I7	Protocadherin Fat 4	FAT4	30.0593	29.5878	30.1034	29.9653	29.2821	29.5384	29.6335	29.6925	30.7944	30.3685	30.4129	31.1467	29.2526	29.2487	29.1214	29.4447
Q6YHK3	CD109 antigen	CD109	29.4538	28.508	29.6308	28.9006	27.9511	28.5488	28.2724	28.6451	29.367	27.8034	28.1284	29.5829	27.5247	27.3604	27.7146	28.0118
Q6ZRP7	Sulfhydryl oxidase 2	QSOX2	25.8912	27.0208	26.4123	26.727	26.5177	27.4906	27.1895	27.1161	27.866	28.3376	27.8029	28.3388	26.248	27.9714	27.0434	27.6281
Q6ZS17	Protein FAM65A	FAM65A	25.5611	25.7896	26.0827	25.5555	24.5495	24.6134	24.9043	24.5347	25.2256	23.8598	23.5582	24.0187	24.8495	23.0272	22.9607	25.2943
Q6ZUX7	Lipoma HMGIC fusion partner-like 2 protein	LHFPL2	27.9852	27.5415	28.1099	27.8757	27.5338	27.6236	27.5515	27.2952	24.7249	25.3887	26.3296	24.2091	27.102	26.397	26.9733	26.4686
Q71U36;P0DPH8;P0DPH7	Tubulin alpha-1A chain	TUBA1A	32.7438	33.0336	33.1957	32.9039	32.2646	32.8236	32.6653	32.6134	32.8249	33.2721	33.0884	32.8493	32.702	33.3109	32.7676	32.8161
Q71UM5	40S ribosomal protein S27-like	RPS27L	25.2357	26.1843	25.7829	25.6937	25.5256	22.9152	25.6762	25.5807	25.6392	26.4196	26.1667	25.0374	26.4781	26.7191	26.5311	26.5076
Q76M96	Coiled-coil domain-containing protein 80	CCDC80	26.717	27.7374	26.9457	27.6642	26.7934	27.9154	27.1052	28.1766	25.0279	27.851	27.2472	28.4246	28.6641	29.3686	28.8039	29.5911
Q7KYR7	Butyrophilin subfamily 2 member A1	BTN2A1	27.9725	27.9244	28.0926	27.7616	24.4649	25.8378	24.4808	23.2263	25.4598	23.8093	24.5493	24.1431	25.5678	25.3236	25.4141	25.1407
Q7KZF4	Staphylococcal nuclease domain-containing protein 1	SND1	27.834	27.7478	27.845	28.1376	24.8978	27.2326	26.972	27.4289	24.5349	28.2364	26.5262	28.276	28.2628	28.3919	28.4796	28.2691
Q7L2H7	Eukaryotic translation initiation factor 3 subunit M	EIF3M	23.6248	26.3	26.4808	26.0095	26.4076	27.0789	26.5839	26.9282	27.5342	27.2329	27.3767	27.9454	26.4829	27.7321	26.4219	27.1601
Q7L576	Cytoplasmic FMR1-interacting protein 1	CYFIP1	29.0678	28.7947	29.161	28.3101	26.864	27.6323	27.539	27.7005	28.49	27.6939	27.6075	27.8639	27.3628	27.7916	27.2717	27.5797
Q7L7X3	Serine/threonine-protein kinase TAO1	TAOK1	28.5772	27.969	28.3774	27.0821	24.739	23.8481	24.585	24.1635	24.3327	24.8633	24.4701	25.8128	25.1011	24.3725	23.897	24.8903
Q7LBR1	Charged multivesicular body protein 1b	CHMP1B	25.9604	25.4671	25.2899	26.1458	23.5284	25.1443	23.7607	22.7162	24.5859	24.6647	25.0622	24.3112	24.4522	24.4282	24.3823	23.4218
Q7Z2W4	Zinc finger CCCH-type antiviral protein 1	ZC3HAV1	27.8926	27.0564	27.139	27.0288	23.3344	25.2785	23.428	23.5703	25.3134	24.6523	23.417	24.4347	24.3675	23.8554	25.5892	24.044
Q7Z304	MAM domain-containing protein 2	MAMDC2	26.1445	23.9941	26.6898	23.8042	29.446	29.7305	30.0456	29.0283	29.7419	27.7857	28.9471	29.1872	28.7761	28.0398	28.2246	27.2434
Q7Z3B1	Neuronal growth regulator 1	NEGR1	26.1078	23.7847	26.6786	26.6204	24.5091	24.5084	22.8767	24.1056	24.766	23.6556	24.4087	25.1836	23.2771	21.1814	23.9572	23.9562
Q7Z5G4	Golgin subfamily A member 7	GOLGA7	28.2549	27.9861	28.3957	28.3811	26.7712	27.2352	24.0115	26.8076	23.9151	23.9603	26.7868	26.5576	26.7149	24.1894	25.6458	26.7789
Q7Z5L7	Podocan	PODN	26.9055	27.741	27.7767	27.8354	27.6534	28.148	27.6709	28.5366	29.2077	28.6621	28.7081	29.143	29.5314	28.9029	28.3748	29.1982
Q7Z6B7	SLIT-ROBO Rho GTPase-activating protein 1	SRGAP1	25.8617	25.667	26.0548	25.7493	22.2628	24.428	24.9478	24.5023	25.419	22.0499	25.5197	24.8548	23.9489	23.7279	23.3477	23.3818
Q7Z7G0	Target of Nesh-SH3	ABI3BP	28.9641	28.6146	29.0483	29.0056	29.1814	29.1058	29.5743	29.1823	28.2559	28.9356	29.4714	28.135	29.1765	28.7577	29.4676	29.2514
Q86SP6	Probable G-protein coupled receptor 149	GPR149	24.8906	25.9543	24.862	23.3243	24.2831	24.5406	24.4668	23.4955	26.367	23.8265	24.6741	25.1299	24.497	24.0054	23.0563	23.3811
Q86T13	C-type lectin domain family 14 member A	CLEC14A	25.9527	25.5616	26.2409	26.1541	25.6441	25.7405	23.3334	25.1361	24.3229	23.5527	23.0359	24.9911	24.9088	23.8256	24.8753	23.8158
Q86TV6	Tetratricopeptide repeat protein 7B	TTC7B	27.0973	27.2828	27.3269	26.9451	25.2461	25.447	23.6071	24.5616	23.3917	24.7581	24.7202	24.3706	24.9563	23.4262	26.4361	22.4972
Q86UD1	Out at first protein homolog	OAF	23.0248	26.3571	26.7714	26.5961	25.9537	26.7826	26.8994	27.2609	23.3986	28.0004	27.628	28.1703	26.4938	27.7756	27.1112	27.893
Q86UX7	Fermitin family homolog 3	FERMT3	24.2318	24.2042	27.0988	22.346	23.3692	26.8927	26.5862	23.4182	26.5378	26.6435	26.8571	26.8046	26.3884	26.6902	22.5589	26.7534
Q86VN1	Vacuolar protein-sorting-associated protein 36	VPS36	25.9023	25.8142	23.3597	25.8127	27.4109	27.7589	27.4092	27.1448	24.028	25.8543	24.1873	25.6696	26.0938	24.2029	23.0709	24.0644
Q86VP6	Cullin-associated NEDD8-dissociated protein 1	CAND1	28.5636	28.856	29.2184	28.6179	23.5921	28.9547	28.9219	29.0928	29.25	29.2816	29.5622	29.7039	28.484	29.573	29.1825	29.2486
Q86W92	Liprin-beta-1	PPFIBP1	27.2302	26.3272	26.8796	26.4892	23.8965	24.4017	23.7437	24.2955	23.8609	24.7821	23.8318	24.9339	26.0423	23.3244	25.5605	23.9785
Q86XX4	Extracellular matrix protein FRAS1	FRAS1	23.4797	24.3588	22.8023	23.7137	24.8884	25.1899	25.8782	27.8385	28.6583	29.9964	30.2785	32.143	26.2231	27.0823	27.3723	28.3807
Q86Y82	Syntaxin-12	STX12	26.1809	26.1418	26.8255	24.3717	25.5146	23.9015	22.6567	23.7959	24.0796	23.2663	24.1057	23.5164	22.2809	24.1068	24.0499	23.2319
Q8IUE6	Histone H2A type 2-B	HIST2H2AB	23.5136	22.2828	22.4751	22.765	24.5177	23.18	24.4147	24.7152	24.2894	24.2288	23.3922	23.3017	22.5968	24.7318	25.2744	25.3344
Q8IUW5	RELT-like protein 1	RELL1	25.8008	24.8042	25.6707	25.4672	24.9543	22.9682	23.9753	24.2389	24.0474	24.5923	23.8694	24.3515	23.0622	23.9502	23.3271	24.6058
Q8IUX7	Adipocyte enhancer-binding protein 1	AEBP1	25.9957	26.0266	25.1301	26.3895	23.9167	23.1164	26.0856	23.4476	25.4441	24.7536	25.3067	25.6096	27.5381	27.5518	28.5725	28.8156
Q8IVB5	LIX1-like protein	LIX1L	27.2683	26.5552	26.9945	27.0889	24.4292	23.6851	24.5443	24.5332	24.3263	24.257	24.8506	24.7931	25.1078	23.4402	23.5214	25.4018
Q8IVF7	Formin-like protein 3	FMNL3	27.2198	27.009	26.9967	27.14	26.7846	27.1465	27.171	27.0477	25.5929	23.8316	23.6487	24.1683	23.9453	24.644	23.2412	22.5375
Q8IVM0	Coiled-coil domain-containing protein 50	CCDC50	26.4849	25.4311	25.9379	23.3186	23.4782	25.7024	23.2429	23.3094	24.9038	24.9775	24.3069	22.6151	23.5828	25.6722	22.9418	22.7884
Q8IWA5	Choline transporter-like protein 2	SLC44A2	27.5038	27.069	26.8795	27.0609	26.294	26.6687	25.8776	26.6512	25.9993	25.7975	26.0822	23.8173	23.2495	24.5296	22.0902	25.7333
Q8IWE4	DCN1-like protein 3	DCUN1D3	25.5829	25.7801	25.4886	26.2406	25.1719	23.2271	24.6133	24.1886	25.0095	25.1996	24.5861	23.4921	24.3109	23.9393	23.3327	24.7395
Q8IX04	Ubiquitin-conjugating enzyme E2 variant 3	UEVLD	25.9083	25.5216	26.5252	26.2328	25.637	26.4164	25.6957	23.4889	25.1513	24.0875	24.1775	23.127	25.4645	25.1442	23.0048	22.8597
Q8IZ83	Aldehyde dehydrogenase family 16 member A1	ALDH16A1	24.0088	23.7449	24.6485	22.8887	26.9597	26.863	27.0944	24.1218	27.4982	27.1881	23.3786	24.2054	27.0976	25.1363	26.9596	23.4751
Q8IZJ1	Netrin receptor UNC5B	UNC5B	25.8667	26.0253	26.4388	25.6079	22.8997	25.8295	25.7509	24.4005	24.3946	23.9283	24.3967	24.1753	24.7178	22.9969	22.902	23.7663
Q8IZP0	Abl interactor 1	ABI1	27.3763	27.515	27.2687	27.3948	24.2211	25.1583	23.7883	23.6639	26.0522	22.7134	24.0071	24.6648	26.1495	25.8868	26.1112	25.5492
Q8N392	Rho GTPase-activating protein 18	ARHGAP18	25.7094	25.4548	25.713	22.8763	23.5097	23.2484	24.1689	24.7942	24.6465	24.1373	23.4105	24.4419	22.7625	22.9714	24.0235	22.6858
Q8N4C8	Misshapen-like kinase 1	MINK1	26.4164	26.1615	25.9416	26.3836	24.2489	23.6827	25.0568	24.9907	23.4319	23.6588	24.5472	25.4313	25.5931	24.0649	24.9026	22.9153
Q8N5C1	Protein FAM26E	FAM26E	27.2607	26.8574	27.2744	27.0664	23.0591	23.6723	23.4866	24.9278	25.0092	24.4262	23.8686	23.9657	23.6791	23.5486	23.8205	23.5325
Q8N5I2	Arrestin domain-containing protein 1	ARRDC1	26.1946	23.7922	25.9807	23.4769	28.2036	28.3036	28.251	27.8544	25.4716	25.3698	25.8349	24.66	26.6179	25.6015	25.7597	25.8185
Q8N699	Myc target protein 1	MYCT1	26.811	26.2421	26.7265	26.459	27.3339	27.6559	27.6251	27.6621	23.4493	25.4619	23.8439	23.4946	26.2577	25.9326	25.5527	25.735
Q8N6G6	ADAMTS-like protein 1	ADAMTSL1	23.8121	24.3243	24.7274	22.974	25.2631	23.9223	25.2288	25.3525	25.3232	25.2978	24.7418	24.7742	25.7237	24.7506	25.6693	24.6948
Q8N6Y2	Leucine-rich repeat-containing protein 17	LRRC17	28.9441	28.9152	29.1947	28.7847	31.3363	30.8376	31.207	31.587	31.3102	30.4193	30.4867	31.1279	30.7156	30.7465	30.4628	30.9771
Q8N8S7	Protein enabled homolog	ENAH	26.8564	26.4973	25.9245	26.4865	25.6063	23.8917	24.1714	24.0866	24.6466	23.6666	24.0325	26.1668	22.6269	23.3866	22.5743	23.8597
Q8N8U9	BMP-binding endothelial regulator protein	BMPER	26.0925	26.3677	26.7884	27.2017	29.5115	28.8878	29.6522	30.0084	28.591	28.6389	27.7423	28.2664	28.3023	27.8814	28.7724	28.1026
Q8N8Z6	Discoidin, CUB and LCCL domain-containing protein 1	DCBLD1	26.2143	27.0581	26.7575	26.6974	24.1381	24.0029	25.1069	22.7034	29.7054	25.9266	27.4765	25.7514	25.4116	23.7179	23.9105	23.27
Q8N9N7	Leucine-rich repeat-containing protein 57	LRRC57	27.7905	27.5737	27.8995	27.4406	22.6175	26.5878	24.3511	23.4456	23.7616	23.9948	24.5235	26.0382	24.3308	24.6457	24.3436	22.8441
Q8NBI5	Solute carrier family 43 member 3	SLC43A3	27.4718	25.7683	26.1376	26.4059	25.1594	25.7778	25.435	24.0169	24.4255	25.6692	24.9749	24.7916	25.9232	24.058	24.6274	24.5256
Q8NBI6	Xyloside xylosyltransferase 1	XXYLT1	23.7891	23.3069	24.4824	23.2099	23.0231	23.859	24.3065	25.5446	23.4309	25.7185	24.209	26.175	22.9526	25.5452	25.2352	25.9614
Q8NBZ7	UDP-glucuronic acid decarboxylase 1	UXS1	24.0776	27.0147	26.9249	23.3641	27.0587	28.0854	27.9998	28.2089	24.4258	28.3761	27.3864	28.967	27.0338	28.5037	27.6749	28.0869
Q8NCH0	Carbohydrate sulfotransferase 14	CHST14	24.9088	25.72	25.9421	26.1912	25.4557	26.2551	26.4295	26.6897	25.761	27.0246	26.8655	26.8761	26.5507	27.4102	27.2964	27.3494
Q8NCL4	Polypeptide N-acetylgalactosaminyltransferase 6	GALNT6	24.0776	22.869	25.3961	25.6322	25.2254	24.5415	23.0132	23.0921	24.6667	23.6403	24.3577	24.7426	25.5403	26.012	26.3203	26.1561
Q8ND76	Cyclin-Y	CCNY	26.2148	25.8253	26.2137	25.8589	24.1213	25.3679	24.0212	23.5697	23.5818	22.6382	23.5325	23.5841	25.1465	24.7411	22.6759	24.7208
Q8NFJ5	Retinoic acid-induced protein 3	GPRC5A	28.2816	27.969	28.0353	28.6828	27.7545	27.755	24.4411	27.5933	24.2071	25.5862	23.921	24.7286	27.7076	27.2123	26.7929	26.1273
Q8NG11	Tetraspanin-14	TSPAN14	29.7116	29.8084	29.7057	29.9225	30.7855	30.6125	30.4452	30.3769	29.8335	29.2634	29.3837	28.7382	29.4499	29.1257	29.3844	29.0581
Q8TAA9	Vang-like protein 1	VANGL1	25.061	24.6233	23.4887	24.6091	23.0266	24.0178	23.1171	24.8134	23.1346	25.9226	24.2284	25.6038	24.9077	23.744	24.5495	23.8658
Q8TAD7	Overexpressed in colon carcinoma 1 protein	OCC1	28.1469	28.0156	27.1938	28.2911	27.0711	27.0733	23.57	23.7412	25.013	23.0587	25.0948	25.6832	26.9008	26.6859	26.5584	24.3681
Q8TAF3	WD repeat-containing protein 48	WDR48	25.3546	23.5487	25.7808	25.3403	22.8131	23.3686	22.8218	23.8518	24.0851	23.3414	22.706	23.7935	23.6305	24.2259	22.8825	23.6622
Q8TBZ3	WD repeat-containing protein 20	WDR20	25.5906	25.6006	25.8874	25.5531	24.9108	22.9478	22.9576	23.7571	24.6005	24.0815	25.1969	23.6488	26.1985	23.072	23.2186	23.8859
Q8TCT8	Signal peptide peptidase-like 2A	SPPL2A	26.7976	26.9774	27.7623	27.0236	23.4874	23.6433	24.4752	25.2424	25.0816	24.4708	22.4805	23.7862	23.3455	23.3637	24.0948	24.1592
Q8TD55	Pleckstrin homology domain-containing family O member 2	PLEKHO2	27.8501	27.4358	27.4686	27.4935	23.9897	22.969	24.3403	24.0042	25.9938	23.9915	24.6633	25.1606	22.192	22.7082	23.4796	24.2046
Q8TF42	Ubiquitin-associated and SH3 domain-containing protein B	UBASH3B	25.5069	23.611	26.7128	26.7	26.8682	26.8843	27.217	24.7494	23.2255	26.3506	23.7242	25.4591	23.8775	26.0895	26.0747	22.2002
Q8TF65	PDZ domain-containing protein GIPC2	GIPC2	28.2058	28.3239	28.6518	28.937	22.9979	28.0834	23.3592	23.6113	24.2535	22.8318	22.4735	24.6566	27.3952	27.8007	27.3583	23.5295
Q8WTV0	Scavenger receptor class B member 1	SCARB1	27.8389	27.3254	27.8112	27.6931	26.4275	26.6581	23.6434	23.5811	26.9797	23.5389	23.2824	25.1086	26.7533	23.7146	23.865	25.9734
Q8WUA8	Tsukushin	TSKU	23.2957	23.9645	24.0483	24.0731	25.0803	23.5895	25.7094	26.1854	24.4392	26.0846	26.6529	23.6306	24.8858	26.1649	25.7157	25.9973
Q8WUJ3	Cell migration-inducing and hyaluronan-binding protein	CEMIP	23.6806	22.8573	24.2536	23.5463	24.3714	24.5237	24.2132	25.6912	26.9908	25.9759	25.2223	26.2115	23.0222	23.3837	24.2733	23.3568
Q8WUM4	Programmed cell death 6-interacting protein	PDCD6IP	33.7643	33.1178	33.7167	33.6402	36.0198	35.9344	35.7692	35.4974	33.4293	33.7853	33.7591	33.3436	34.5732	34.0576	34.2973	34.0895
Q8WUP2	Filamin-binding LIM protein 1	FBLIM1	25.676	25.3911	25.4451	25.1701	23.567	24.5368	24.3283	23.7163	23.3527	25.0609	23.7379	24.9965	23.1005	25.5648	24.0563	21.8051
Q8WUT4	Leucine-rich repeat neuronal protein 4	LRRN4	25.5696	24.6687	23.9954	25.6205	24.4214	24.0897	24.5732	22.9981	25.9272	25.0775	24.9101	23.3834	23.5476	22.7666	23.6223	22.874
Q8WUW1	Protein BRICK1	BRK1	26.1088	25.7194	26.3178	25.8353	24.0594	23.2891	23.8868	24.3792	23.5603	24.7874	24.0227	25.0836	24.1682	23.2108	22.8085	22.6713
Q8WV24	Pleckstrin homology-like domain family A member 1	PHLDA1	25.6391	25.9612	26.2468	23.031	25.3682	25.5334	23.2091	24.99	24.7198	23.2723	24.408	25.0482	24.9299	24.8486	23.1575	23.3513
Q8WV41	Sorting nexin-33	SNX33	26.8937	23.5152	23.6018	26.5255	27.6493	27.871	27.745	27.7075	24.8585	24.4847	25.8794	24.3119	25.2785	23.1236	24.5655	25.3141
Q8WV92	MIT domain-containing protein 1	MITD1	27.3276	26.3303	27.4186	26.819	26.8287	27.0109	27.0112	27.1058	24.1334	24.3508	25.0261	23.8869	26.5158	25.635	26.1273	25.6752
Q8WVM8	Sec1 family domain-containing protein 1	SCFD1	25.988	26.997	27.3102	26.627	26.7424	27.5201	27.609	28.1771	27.6968	28.3969	28.571	29.4233	26.9317	28.2649	27.6187	28.1826
Q8WWI5	Choline transporter-like protein 1	SLC44A1	32.6244	32.5905	32.8678	32.8804	32.6085	32.7077	32.5531	32.924	32.053	31.3425	31.3064	32.0106	31.5961	31.1621	31.0782	31.3807
Q8WWM9	Cytoglobin	CYGB	26.0561	25.783	26.2258	25.6723	24.5923	22.5083	24.6097	25.2127	24.1615	23.8945	25.3015	24.3895	24.776	25.2869	23.6931	25.2304
Q8WZ42	Titin	TTN	23.9001	24.3131	27.4739	23.0016	30.9789	30.1633	25.0413	29.8027	29.6476	30.6572	29.7334	31.0233	28.9405	28.9658	24.7168	29.0001
Q92499	ATP-dependent RNA helicase DDX1	DDX1	25.8349	26.0119	26.2684	25.7028	26.2398	26.5992	26.5413	23.5965	23.9958	24.5413	26.1815	27.0789	26.1724	26.8897	26.2931	25.0511
Q92597	Protein NDRG1	NDRG1	26.2081	25.8135	26.1198	26.1129	23.6744	23.4287	23.8982	24.1892	24.3058	22.6438	23.7638	24.3228	26.2053	24.4002	25.7682	24.0009
Q92598	Heat shock protein 105 kDa	HSPH1	28.7774	28.0348	28.5664	27.2242	24.4649	24.2885	23.1789	24.3999	24.1963	24.3325	26.143	25.7891	26.0398	26.7035	26.4785	25.8387
Q92626	Peroxidasin homolog	PXDN	32.8801	33.8044	33.4397	34.0013	33.2835	34.0034	33.875	34.357	34.1191	34.6411	34.5394	34.4963	34.6246	35.0452	34.7743	35.1973
Q92692	Nectin-2	PVRL2	29.8998	29.2794	29.6681	29.3965	27.1471	27.4731	26.7637	25.2071	25.8672	26.1643	26.1614	26.1368	28.1201	27.355	27.7061	27.2575
Q92743	Serine protease HTRA1	HTRA1	32.7203	32.7864	33.0876	33.0961	33.5662	33.4875	33.5723	33.5668	33.749	33.9374	34.1678	33.5413	33.5698	33.928	33.6415	33.7727
Q92882	Osteoclast-stimulating factor 1	OSTF1	27.4428	27.1295	27.5449	27.105	24.2767	23.8585	23.5216	24.3977	24.4529	23.6871	24.59	24.9703	23.7821	22.3561	24.8714	23.4136
Q92930	Ras-related protein Rab-8B	RAB8B	27.347	26.9398	27.4167	27.8156	23.0554	24.4291	24.0002	23.8108	24.5251	23.4671	23.3353	24.407	23.6995	25.279	23.7495	25.0691
Q92973	Transportin-1	TNPO1	27.0895	28.3148	28.3482	27.8327	27.2259	28.349	27.9837	28.564	28.2434	28.7722	28.7302	28.9922	27.7225	28.9744	28.1785	28.6709
Q93052	Lipoma-preferred partner	LPP	26.4665	25.8582	26.4666	26.3882	25.6678	24.8053	22.9202	26.5746	24.3147	24.9618	25.0997	24.3267	23.435	22.908	23.8189	23.9943
Q969P0	Immunoglobulin superfamily member 8	IGSF8	30.7059	29.9545	30.5157	30.5916	30.6762	30.7819	30.6271	30.4812	28.9022	28.6912	29.0543	28.3125	29.8383	28.9556	29.5385	29.3378
Q969T9	WW domain-binding protein 2	WBP2	25.2546	23.9769	25.5081	24.1215	26.5285	26.0784	26.2351	25.7628	25.6081	23.7995	23.5995	23.9019	24.9539	24.906	24.6271	23.4693
Q96AC1	Fermitin family homolog 2	FERMT2	29.7725	29.5081	30.1752	29.2768	28.5157	29.0821	28.8463	29.3152	28.6005	29.0756	28.899	29.3498	28.8154	29.4537	28.7164	29.0899
Q96AM1	Mas-related G-protein coupled receptor member F	MRGPRF	27.8388	27.0654	28.0244	27.4019	28.1442	28.23	27.8687	27.8372	26.9029	23.6132	25.7833	26.9504	27.5445	26.7486	26.9956	27.031
Q96AY3	Peptidyl-prolyl cis-trans isomerase FKBP10	FKBP10	23.9572	26.7439	23.7631	24.1287	26.521	27.2463	27.4055	27.3826	28.2415	27.754	27.4221	28.8228	26.8517	27.9368	26.9507	27.9696
Q96BJ3	Axin interactor, dorsalization-associated protein	AIDA	28.3843	28.0202	28.1895	27.8181	22.5716	23.1013	23.22	25.152	23.8083	24.0297	23.9433	24.8733	26.2954	26.0732	25.9719	25.8042
Q96BY6	Dedicator of cytokinesis protein 10	DOCK10	28.43	27.8357	28.4697	27.2394	24.0952	24.2454	22.851	23.8406	24.2289	23.4791	24.6026	24.1903	24.4775	24.7193	23.6286	23.484
Q96C19	EF-hand domain-containing protein D2	EFHD2	25.0691	25.0407	25.1623	25.2623	24.2635	24.279	22.6386	24.6105	26.3908	23.6677	22.6788	24.8985	22.9622	24.6364	24.5463	22.5595
Q96C24	Synaptotagmin-like protein 4	SYTL4	26.1693	25.7822	26.3757	26.3188	23.6918	24.2873	23.8156	25.4347	24.0632	23.2564	23.9306	24.4769	24.0224	22.3004	24.1417	22.7126
Q96C90	Protein phosphatase 1 regulatory subunit 14B	PPP1R14B	26.6402	26.4456	26.96	26.286	23.2915	23.0685	23.9769	22.5743	24.1772	24.2495	23.3563	26.2429	23.3242	23.412	23.9632	24.5886
Q96CC6	Inactive rhomboid protein 1	RHBDF1	27.0213	26.4219	26.5173	26.6618	24.6011	26.6824	22.9989	22.998	23.6498	25.4714	23.8625	23.1817	24.9227	25.1042	23.2985	23.2207
Q96CG8	Collagen triple helix repeat-containing protein 1	CTHRC1	22.897	26.0347	24.4827	24.6778	23.8373	23.5828	25.5323	25.747	25.845	26.3734	26.1434	26.7972	25.9684	26.3365	26.0355	26.678
Q96CS7	Pleckstrin homology domain-containing family B member 2	PLEKHB2	23.2257	23.2142	25.0978	24.813	27.34	26.8291	26.932	26.6895	24.2003	25.6342	21.8135	24.6609	23.7015	23.5768	25.2971	23.5593
Q96CW1	AP-2 complex subunit mu	AP2M1	26.0276	26.3773	26.451	26.1784	26.184	26.1816	26.2273	26.5471	27.0869	26.47	26.4252	27.2662	25.826	26.5648	26.0884	26.431
Q96CX2	BTB/POZ domain-containing protein KCTD12	KCTD12	27.0041	26.7985	26.5385	26.2837	24.1032	23.7492	23.7898	24.1646	23.8948	24.4779	23.2088	26.3469	21.838	23.114	24.3963	22.6616
Q96DX4	RING finger and SPRY domain-containing protein 1	RSPRY1	26.5345	26.9167	26.8495	26.7437	23.6154	26.3931	24.6122	23.8802	24.2671	24.0057	22.6348	23.4889	24.2509	25.8603	23.8261	26.0924
Q96EY5	Multivesicular body subunit 12A	MVB12A	28.1878	27.4461	28.439	28.176	30.6779	30.782	30.7295	30.8922	29.1859	28.065	28.6172	28.5269	28.5049	28.3864	28.3103	28.4356
Q96F46	Interleukin-17 receptor A	IL17RA	25.9917	25.9984	26.3052	26.1266	23.8899	25.1139	23.5925	23.8428	25.5481	23.994	23.8876	24.0868	24.9501	23.4707	23.4488	23.457
Q96F85	CB1 cannabinoid receptor-interacting protein 1	CNRIP1	28.6449	27.9188	28.2644	28.2693	24.065	25.1875	22.2104	25.295	24.9054	22.8656	24.0835	24.7074	26.3384	26.1481	26.1186	26.2266
Q96FN4	Copine-2	CPNE2	25.9209	26.4467	27.0377	26.0506	26.9745	27.4498	27.001	26.3852	26.6047	23.8287	23.734	24.0046	25.5945	26.5922	23.6974	22.7796
Q96FQ6	Protein S100-A16	S100A16	28.8474	28.0566	27.9484	27.8657	26.875	22.8333	24.2926	27.0674	27.2305	24.8706	23.6211	25.138	23.886	24.2301	25.7916	23.9552
Q96FW1	Ubiquitin thioesterase OTUB1	OTUB1	27.757	27.8868	27.8208	27.8021	23.3525	27.0979	26.7046	26.9848	27.2303	27.8407	27.8199	28.1393	26.5919	27.4449	27.1989	27.4668
Q96FZ7	Charged multivesicular body protein 6	CHMP6	27.8815	26.5634	26.3529	26.2463	25.8555	25.8278	22.8001	24.2325	24.1332	23.0417	24.4004	24.9658	26.0034	24.6126	25.2792	24.4687
Q96G03	Phosphoglucomutase-2	PGM2	26.2907	26.7672	25.1968	26.6058	23.4759	24.7113	25.29	23.7579	24.0248	23.3691	23.3372	23.2929	24.1274	23.8285	24.2617	23.5775
Q96HC4	PDZ and LIM domain protein 5	PDLIM5	25.8025	25.6642	26.184	25.8264	23.4273	23.9782	24.702	23.1567	24.0517	23.5334	25.0413	24.0878	22.9258	24.353	25.8289	25.5139
Q96IU4	Alpha/beta hydrolase domain-containing protein 14B	ABHD14B	25.4249	25.7653	25.8888	24.6648	21.8605	23.7158	23.0633	24.0755	23.0666	23.1032	25.7385	23.2602	23.6592	23.7036	22.4991	23.473
Q96J02	E3 ubiquitin-protein ligase Itchy homolog	ITCH	27.1683	26.6105	27.3297	26.9793	26.0653	26.961	26.6359	25.9887	23.4904	23.8291	21.8858	23.8674	25.9556	24.7106	25.7972	25.4461
Q96J84	Kin of IRRE-like protein 1	KIRREL	28.2395	27.6256	28.1604	27.9427	27.5979	27.7887	27.6861	27.1963	26.2031	25.7584	26.3497	23.5949	26.9207	25.95	26.4415	26.3399
Q96K76	Ubiquitin carboxyl-terminal hydrolase 47	USP47	23.8886	23.2853	26.0119	26.0117	26.4466	25.0598	26.4766	26.5355	26.8566	26.7438	27.7527	26.7739	26.6972	27.7844	26.6733	26.6479
Q96KP4	Cytosolic non-specific dipeptidase	CNDP2	25.7642	26.0875	26.363	23.7299	24.5002	24.3934	24.7602	24.4611	25.1446	24.3431	24.0473	23.9577	23.2886	25.4693	23.772	22.3403
Q96M27	Protein PRRC1	PRRC1	23.6342	23.6303	23.3274	22.4727	24.2375	24.0048	24.7168	23.8134	23.9676	23.2455	23.5572	24.9833	22.214	24.8432	25.0421	24.7804
Q96NE9	FERM domain-containing protein 6	FRMD6	27.779	27.938	28.1162	26.6887	22.7773	26.3281	24.448	24.0568	23.1759	23.4279	25.8082	26.0343	25.2869	25.2425	21.7487	24.9762
Q96P70	Importin-9	IPO9	24.974	25.9631	26.2033	26.2185	23.0738	22.8535	26.2017	26.7465	26.5261	26.7738	27.8	27.7123	25.6755	26.818	26.451	26.8729
Q96PD2	Discoidin, CUB and LCCL domain-containing protein 2	DCBLD2	28.4736	27.5329	28.1173	27.5345	26.3799	24.3942	22.7664	23.2402	25.3065	23.6726	23.2132	24.6191	25.3307	26.0558	22.787	23.0087
Q96PY5	Formin-like protein 2	FMNL2	29.0008	28.5176	28.9634	28.3475	27.8852	28.2679	27.7792	28.1537	24.6685	25.0671	23.4214	25.1982	26.7029	26.8149	26.5535	27.3414
Q96QD8	Sodium-coupled neutral amino acid transporter 2	SLC38A2	30.2616	29.73	30.2652	30.2901	29.4129	29.6625	29.3582	29.2425	28.3093	27.8703	28.3429	27.163	29.2665	28.6651	28.5443	28.4677
Q96QK1	Vacuolar protein sorting-associated protein 35	VPS35	26.352	26.1489	26.3065	25.8621	23.0447	24.5107	25.6994	25.9199	25.8081	26.0012	25.9279	26.4632	26.3374	25.7382	26.2476	26.3601
Q96QV1	Hedgehog-interacting protein	HHIP	26.53	26.7889	26.6716	26.3734	26.9798	24.2163	26.5098	26.3603	27.5293	27.3017	27.4468	24.5189	27.9058	27.5113	27.4971	27.2964
Q96RT1	Protein LAP2	ERBB2IP	28.3872	29.0163	29.285	28.8665	23.3644	23.9889	23.0822	25.6315	24.235	23.5779	22.8474	24.7908	25.4629	23.9587	21.4722	24.2975
Q96S86	Hyaluronan and proteoglycan link protein 3	HAPLN3	32.376	32.3896	32.5758	33.035	30.3548	31.1913	30.7611	31.2691	29.2593	27.871	28.898	29.4206	30.3439	30.2399	30.2063	30.838
Q96TA1	Niban-like protein 1	FAM129B	30.6217	30.6765	31.1285	30.5544	29.7882	30.4009	30.2194	30.8137	30.7715	30.9577	30.9483	31.6681	29.841	30.8085	30.073	30.4918
Q99426	Tubulin-folding cofactor B	TBCB	26.1103	25.7484	25.7029	25.5144	24.2252	23.8205	23.4908	23.9455	25.1505	23.7956	23.1365	25.4959	24.557	23.664	24.8081	24.1256
Q99439	Calponin-2	CNN2	25.6218	26.4335	26.3279	26.7007	25.2251	23.3564	25.1513	23.5203	23.2103	24.334	25.0402	27.4895	26.1319	26.5879	26.851	27.0141
Q99460	26S proteasome non-ATPase regulatory subunit 1	PSMD1	26.1045	26.1698	26.4077	26.0818	25.9868	26.072	26.1534	26.2344	23.6856	27.105	26.3702	27.2258	26.5114	26.8558	27.0456	26.1108
Q99471	Prefoldin subunit 5	PFDN5	26.5447	26.4312	27.0626	26.0604	23.6219	23.8233	23.3793	24.1768	23.6235	23.5164	23.1988	25.5378	22.787	24.8919	23.5884	23.9073
Q99497	Protein deglycase DJ-1	PARK7	28.9262	28.5768	29.2486	28.431	23.7358	27.4272	27.13	27.998	26.063	27.6942	23.6526	28.3048	27.6273	27.9192	27.9823	27.887
Q99536	Synaptic vesicle membrane protein VAT-1 homolog	VAT1	30.9648	30.8138	31.0965	30.5433	28.7336	29.6057	29.3776	29.6997	29.7357	29.8041	29.9251	30.3722	29.8583	30.3841	30.1284	30.2804
Q99584	Protein S100-A13	S100A13	28.716	27.8191	27.5802	27.8544	22.6507	24.6625	23.5085	22.3651	24.4774	22.7753	23.3174	23.8198	23.1293	25.0925	23.5156	24.2345
Q99622	Protein C10	C12orf57	26.7996	26.689	27.3096	26.4361	24.3352	22.8176	24.0604	24.6172	25.0136	23.2942	24.3396	25.0415	25.3617	22.7976	22.7279	23.1993
Q99653	Calcineurin B homologous protein 1	CHP1	27.2822	27.2365	27.3212	27.2217	24.0364	24.5601	23.5512	23.8825	23.6414	24.4058	22.2285	24.962	23.2633	24.9851	22.6099	23.4083
Q99715	Collagen alpha-1(XII) chain	COL12A1	31.8031	32.4663	31.8928	32.6671	37.0199	36.0223	36.7239	36.5451	35.9016	35.829	36.294	36.0287	35.8784	35.6377	35.6353	36.0857
Q99733	Nucleosome assembly protein 1-like 4	NAP1L4	24.406	25.0739	25.0274	23.7028	25.0589	24.6864	23.7696	25.6282	24.8374	25.0703	24.9256	24.6932	24.7022	25.5281	25.3122	25.1607
Q99747	Gamma-soluble NSF attachment protein	NAPG	27.4212	27.5074	27.1413	27.5555	24.2051	23.8602	21.8201	24.2152	24.6089	23.3246	22.8577	24.8457	22.0494	23.3221	24.9566	23.1705
Q99755;A2A3N6	Phosphatidylinositol 4-phosphate 5-kinase type-1 alpha;Putative PIP5K1A and PSMD4-like protein	PIP5K1A;PIPSL	26.5018	26.0895	26.235	25.7044	25.4188	24.003	24.7474	23.3894	24.3931	23.7529	24.8996	24.7079	25.7417	23.1774	24.3607	23.4226
Q99816	Tumor susceptibility gene 101 protein	TSG101	25.7987	25.9512	27.719	28.3751	30.5416	30.4693	30.4619	30.5587	27.678	27.1855	27.0653	27.441	27.8806	27.8163	28.2124	28.305
Q99829	Copine-1	CPNE1	27.8497	27.9369	28.1449	27.839	23.4303	26.5985	24.4235	24.9361	24.0387	24.209	23.9834	24.9858	25.8135	25.8418	23.7513	24.5434
Q99832	T-complex protein 1 subunit eta	CCT7	29.4582	29.5542	29.7066	29.0674	28.8447	29.5484	29.671	29.759	30.2433	29.9879	30.0567	30.0784	29.7575	30.2599	29.912	29.9355
Q99873	Protein arginine N-methyltransferase 1	PRMT1	24.5981	25.521	26.2247	23.9958	26.0701	26.6915	26.7883	26.975	27.6576	26.6713	27.019	27.7372	26.3198	26.7705	26.6865	26.7525
Q99959	Plakophilin-2	PKP2	26.7275	26.3468	26.4329	26.4821	24.6762	23.7742	23.7462	23.4986	23.3481	23.3727	24.3115	24.5251	26.1866	22.6667	22.6197	24.2401
Q99961	Endophilin-A2	SH3GL1	28.1077	27.6402	28.3631	27.7169	28.2338	28.607	28.1459	27.7799	24.3744	26.1535	23.9024	23.8413	27.341	27.1166	27.3202	27.1111
Q99985	Semaphorin-3C	SEMA3C	23.3803	23.5724	23.875	24.0144	24.4762	24.637	22.7665	24.664	25.1022	23.3378	22.2668	25.1933	26.768	25.7377	25.4577	23.3913
Q99988	Growth/differentiation factor 15	GDF15	23.7841	23.8226	22.1601	24.2476	25.9613	24.0307	26.3807	23.3184	25.0272	22.8656	24.9966	23.3529	25.89	26.4582	26.2981	26.5619
Q9BQE3	Tubulin alpha-1C chain	TUBA1C	27.2376	23.4043	27.0392	27.0285	23.7269	26.9938	23.9875	24.7103	24.5881	24.1553	24.2184	24.422	26.93	27.4145	26.7622	24.6568
Q9BR76	Coronin-1B	CORO1B	24.9394	24.8751	24.3873	23.9941	23.3743	23.7073	24.5542	25.1823	23.721	24.6318	24.1232	24.3978	23.7372	23.3645	23.6117	23.6602
Q9BRA2	Thioredoxin domain-containing protein 17	TXNDC17	26.6079	26.2755	26.5143	25.9094	23.9388	23.6716	23.9466	24.1449	23.9837	24.1843	24.1898	24.6292	23.4549	24.7175	24.5569	22.1293
Q9BRG1	Vacuolar protein-sorting-associated protein 25	VPS25	25.6035	23.0242	26.1466	25.7611	28.1008	28.0051	28.0707	28.466	26.9069	23.573	26.4137	26.9957	22.6931	25.8186	26.04	24.0226
Q9BRK5	45 kDa calcium-binding protein	SDF4	26.6703	27.7054	27.1717	27.1281	24.4973	27.2552	26.7412	24.0543	27.0441	27.965	27.8006	25.8315	27.9648	28.446	28.6383	28.0783
Q9BSQ5	Cerebral cavernous malformations 2 protein	CCM2	29.0203	28.5331	28.9825	28.8633	24.5027	25.5133	23.8982	25.2719	24.9893	24.1222	24.6249	24.3368	24.5177	25.6106	25.4041	25.8029
Q9BT78	COP9 signalosome complex subunit 4	COPS4	25.2248	25.1934	25.6684	25.2248	24.5382	25.204	24.0116	23.229	24.4691	25.1503	23.723	23.7631	25.0416	24.1073	25.4299	25.0361
Q9BUF5	Tubulin beta-6 chain	TUBB6	28.5991	28.8302	29.046	28.7193	28.2018	28.4048	28.343	28.5722	29.3593	28.9658	28.3072	29.4062	28.3863	29.0355	28.3971	28.601
Q9BUL8	Programmed cell death protein 10	PDCD10	28.7527	27.7542	28.4963	27.774	22.8713	26.4489	24.6844	24.9318	24.9161	23.3861	26.2716	24.6455	26.7763	26.4056	26.7786	26.601
Q9BV57	1,2-dihydroxy-3-keto-5-methylthiopentene dioxygenase	ADI1	25.3872	25.037	24.9619	25.0056	24.8869	23.2375	23.2699	24.7629	24.7781	23.1355	24.3345	24.2739	23.8898	25.0117	23.2376	23.9245
Q9BVK6	Transmembrane emp24 domain-containing protein 9	TMED9	24.8422	24.8678	25.3023	23.2988	24.4024	23.4416	24.9074	25.5985	23.3524	24.0252	23.785	25.615	22.8507	22.1312	22.4995	23.7823
Q9BWD1	Acetyl-CoA acetyltransferase, cytosolic	ACAT2	26.4876	26.8232	26.9302	26.2904	22.797	26.8153	26.5321	27.2336	27.0635	27.5649	27.3675	28.4274	25.9286	27.3541	26.6862	27.4275
Q9BX67	Junctional adhesion molecule C	JAM3	27.5144	26.7936	27.2697	27.2223	22.869	26.143	25.1846	24.8581	23.541	25.1498	24.5293	25.012	26.0032	25.511	24.2706	24.2887
Q9BY32	Inosine triphosphate pyrophosphatase	ITPA	25.5125	25.784	24.0235	25.4	25.8013	26.2512	25.8494	26.6585	25.8693	26.7981	26.7767	25.7468	25.5111	26.2982	26.2463	25.932
Q9BY76	Angiopoietin-related protein 4	ANGPTL4	24.4702	24.7203	24.3962	23.6422	23.389	25	24.2682	24.0933	25.4276	25.9352	25.7597	25.2135	26.6096	26.7069	26.5515	26.8298
Q9BYC5	Alpha-(1,6)-fucosyltransferase	FUT8	24.3727	24.0948	23.5109	24.1903	23.348	24.6594	24.3243	24.2194	23.8123	24.4574	24.6588	25.2149	24.906	25.0453	25.0673	25.1228
Q9BYI3	Hyccin	FAM126A	27.1791	27.2194	27.5091	27.1209	24.2343	23.8903	25.9267	24.0071	24.0056	23.6047	25.1472	24.6653	22.9501	26.553	25.2911	23.5371
Q9BZ29	Dedicator of cytokinesis protein 9	DOCK9	28.2727	27.5855	27.9356	27.5903	24.582	25.954	24.868	23.6538	24.8584	23.483	23.7492	24.288	25.855	23.5692	22.7674	24.0198
Q9BZG1	Ras-related protein Rab-34	RAB34	29.134	28.946	29.2808	28.855	27.6344	28.5256	27.8052	27.7806	28.7171	26.9519	27.0638	27.3317	27.6488	27.6188	27.531	27.8289
Q9BZM4	NKG2D ligand 3	ULBP3	27.1126	26.7816	27.168	26.8781	23.6382	24.4595	24.7967	24.3958	25.2747	23.8669	24.3591	23.7099	22.9659	23.1403	25.1839	25.5322
Q9BZQ8	Protein Niban	FAM129A	27.6096	27.1905	27.6156	27.3185	24.1379	23.9234	24.0195	24.8039	24.2967	23.7462	23.7217	24.0291	21.6163	24.0575	22.7059	24.8365
Q9BZV1	UBX domain-containing protein 6	UBXN6	25.7128	25.5239	26.5757	26.1304	22.6572	23.0989	24.034	23.6019	24.8299	23.7379	23.4872	25.3599	23.0602	23.9985	24.4004	24.0425
Q9C0B5	Palmitoyltransferase ZDHHC5	ZDHHC5	29.7092	29.0714	29.4375	29.3096	26.8709	27.1436	27.2731	26.4871	26.548	26.0301	25.53	23.7608	28.0502	27.1707	27.6209	27.1956
Q9C0H2	Protein tweety homolog 3	TTYH3	31.5033	30.7717	31.1517	31.2095	32.9681	32.6467	32.3672	32.4557	31.1419	31.0793	30.7904	31.7844	31.9276	30.3831	31.4913	30.4262
Q9GZM7	Tubulointerstitial nephritis antigen-like	TINAGL1	24.2376	22.3944	24.4038	23.4383	28.4974	27.0564	27.0202	27.0477	27.8404	25.8882	25.8214	26.0797	24.0339	23.4559	23.2765	25.8993
Q9GZU7	Carboxy-terminal domain RNA polymerase II polypeptide A small phosphatase 1	CTDSP1	25.8109	26.0542	26.2136	26.3519	22.692	23.6391	23.8738	25.0285	26.4471	24.7709	24.5911	24.3668	23.6709	23.5889	23.3252	22.2335
Q9H0A0	N-acetyltransferase 10	NAT10	25.0967	24.1236	24.0168	25.1733	24.7441	23.0402	27.851	24.38	24.4155	23.3107	23.9022	24.4607	23.7768	27.5748	27.228	27.2557
Q9H0E2	Toll-interacting protein	TOLLIP	28.2401	28.058	28.3376	27.7236	28.8698	29.2435	29.3189	29.1143	24.1502	27.6642	23.4108	23.6352	27.0206	27.2583	26.743	27.195
Q9H0U4	Ras-related protein Rab-1B	RAB1B	31.2393	31.2056	31.4867	31.2412	29.8216	30.5343	30.0721	30.3254	30.4323	29.9581	30.191	30.1374	30.2331	30.3042	29.9111	30.1583
Q9H0X4	Protein ITFG3	ITFG3	28.0553	27.33	28.1578	27.9776	27.1654	27.5722	26.8461	27.1659	27.2657	23.7514	26.7588	26.6537	26.6595	24.6185	25.4071	26.6501
Q9H223	EH domain-containing protein 4	EHD4	32.2558	31.9359	32.608	32.0351	31.1339	31.4863	31.2203	31.1384	30.6019	30.1577	30.6269	30.2085	31.117	30.6382	30.6786	30.658
Q9H299	SH3 domain-binding glutamic acid-rich-like protein 3	SH3BGRL3	29.0363	28.7285	29.0096	28.2219	26.515	26.3456	25.1027	22.7287	27.722	27.6575	28.2152	27.4185	27.6766	27.2438	27.012	26.4231
Q9H2K8	Serine/threonine-protein kinase TAO3	TAOK3	27.5039	26.9677	26.3661	27.1176	22.6987	24.9825	24.6868	24.9023	24.5735	23.5411	24.7977	25.2811	26.226	22.9145	25.6615	24.6659
Q9H3K6	BolA-like protein 2	BOLA2	25.6124	24.9365	25.618	25.025	23.6188	24.8537	23.0949	23.4553	26.4269	22.9921	24.4713	25.0829	22.3911	24.2538	24.438	22.2909
Q9H3M7	Thioredoxin-interacting protein	TXNIP	26.438	26.1149	26.2738	25.8869	24.1818	24.2432	25.9311	24.0254	25.7639	24.0265	24.2861	22.5523	23.7338	24.1237	23.5779	24.2118
Q9H444	Charged multivesicular body protein 4b	CHMP4B	28.5086	27.7178	27.704	27.7338	27.4847	27.7029	27.4554	27.6293	27.0678	25.0254	23.497	24.6513	26.0618	25.9113	27.0291	24.6305
Q9H4G0	Band 4.1-like protein 1	EPB41L1	26.2371	25.9388	26.8791	26.3309	24.4963	23.6562	24.8348	23.8942	24.4126	23.4885	24.5699	23.8223	23.005	24.0875	22.8555	24.2051
Q9H4G4	Golgi-associated plant pathogenesis-related protein 1	GLIPR2	29.2112	28.9916	29.5282	29.5423	27.9619	28.3261	27.899	27.5016	28.2876	26.9463	27.4761	26.8924	28.0056	27.5766	27.8763	27.9389
Q9H4M9	EH domain-containing protein 1	EHD1	32.3162	32.0625	32.5249	32.1999	31.4132	31.6237	31.2834	31.5242	31.5041	30.61	30.8622	31.0665	31.218	31.0025	30.7829	30.9357
Q9H5V8	CUB domain-containing protein 1	CDCP1	30.1253	29.9912	30.2886	30.1672	28.3212	28.6229	28.1507	28.372	27.7485	26.9742	27.183	28.1784	28.4083	27.8621	28.0308	28.0934
Q9H6B4	CXADR-like membrane protein	CLMP	28.1267	27.3897	27.8272	27.6913	23.8587	23.7956	24.6857	24.4483	25.281	23.4252	24.0101	25.1149	26.2396	21.8049	22.6215	23.3757
Q9H6X2	Anthrax toxin receptor 1	ANTXR1	25.1146	23.5125	25.4842	24.9574	25.1967	24.1676	25.0818	24.5008	23.9807	24.3159	23.6324	24.6899	25.1395	25.0933	25.2257	25.4031
Q9H7F0	Probable cation-transporting ATPase 13A3	ATP13A3	25.8426	25.8667	26.7544	26.3459	24.135	26.676	23.9586	24.1905	24.0772	23.1817	24.3799	23.16	23.038	24.1895	25.0881	24.6853
Q9H7P6	Multivesicular body subunit 12B	MVB12B	24.3917	22.8128	26.2326	26.0298	29.021	28.9778	28.795	29.0763	23.543	24.0396	26.0383	24.9571	25.4453	23.7145	26.2783	26.28
Q9H832	Ubiquitin-conjugating enzyme E2 Z	UBE2Z	25.2531	25.393	25.0341	25.3084	24.6529	23.8104	23.3499	24.9325	26.4222	23.5505	24.9836	24.1064	25.6407	25.4528	25.8775	25.1824
Q9H8M9	Protein eva-1 homolog A	EVA1A	27.106	26.5663	26.8783	26.7691	26.6729	27.217	26.7479	26.4255	24.9341	23.0901	23.5123	25.3119	25.8129	25.2939	25.7961	25.4979
Q9H8S9;Q7L9L4	MOB kinase activator 1A;MOB kinase activator 1B	MOB1A;MOB1B	26.6064	26.2618	26.1977	26.0039	24.5449	22.2232	22.5512	23.5726	24.7873	25.346	24.9693	25.3418	25.5685	25.2288	25.7656	25.1287
Q9H993	Protein-glutamate O-methyltransferase	ARMT1	25.0241	25.0754	25.3012	23.722	25.0679	23.977	22.785	25.4892	25.4679	22.9665	24.3212	23.6355	23.4952	24.6537	23.4653	23.2873
Q9H9H4	Vacuolar protein sorting-associated protein 37B	VPS37B	27.9909	27.831	28.8575	28.3871	31.1746	31.3762	31.4131	31.5387	29.6635	28.8541	29.1536	29.4379	28.8005	28.6839	28.6655	28.9732
Q9HAC8	Ubiquitin domain-containing protein 1	UBTD1	27.0494	26.8297	27.0029	27.1415	26.0433	26.065	24.6651	24.0526	25.3521	24.167	24.0924	24.9787	24.1395	24.435	22.9405	25.414
Q9HAU4;Q9HCE7	E3 ubiquitin-protein ligase SMURF2;E3 ubiquitin-protein ligase SMURF1	SMURF2;SMURF1	24.7937	24.757	24.8363	24.8958	22.7744	23.945	24.6148	23.7003	25.0328	24.4407	24.0228	25.41	24.8289	23.5581	24.6979	23.2621
Q9HAV0	Guanine nucleotide-binding protein subunit beta-4	GNB4	31.3796	31.341	31.7513	30.9544	29.2715	29.9946	29.3301	29.516	30.5265	29.2238	28.9794	29.9008	29.7048	29.7579	29.5347	29.56
Q9HB71	Calcyclin-binding protein	CACYBP	26.712	27.4622	27.6475	27.165	24.5607	27.4758	27.2293	28.0519	27.7061	28.1889	28.0035	28.1058	27.1879	28.1295	27.7444	27.8508
Q9HBL0	Tensin-1	TNS1	28.0725	27.258	27.7942	28.1261	23.2009	24.4437	22.7712	23.5151	25.4296	24.8803	24.1617	25.0002	25.49	25.5732	24.5316	25.545
Q9HBW9	EGF, latrophilin and seven transmembrane domain-containing protein 1	ELTD1	25.8119	25.8018	26.2628	26.3422	23.6602	23.8871	23.646	24.5184	25.1006	23.3518	22.8793	24.7493	25.2222	22.2689	25.0267	24.1377
Q9HC38	Glyoxalase domain-containing protein 4	GLOD4	25.3328	25.5318	25.4087	24.7698	24.6482	24.5249	23.1231	24.6957	23.1566	24.1082	24.5485	25.3231	23.3457	24.3696	24.5486	23.6964
Q9HCM4	Band 4.1-like protein 5	EPB41L5	27.4376	27.5441	27.9334	27.3015	23.8251	22.7624	23.6458	24.4944	25.2945	24.0408	22.4468	25.3387	24.4743	23.046	23.8141	23.6784
Q9HCN3	Transmembrane protein 8A	TMEM8A	24.7231	24.8003	25.0181	23.092	23.5322	24.2396	24.5446	24.6056	25.0995	24.2948	23.9947	24.6039	23.709	23.5544	23.9866	23.6688
Q9HCP0	Casein kinase I isoform gamma-1	CSNK1G1	25.7486	26.2975	26.064	25.5706	25.7749	23.873	24.6824	24.3596	25.4136	23.378	24.2786	24.1434	22.2278	23.4328	24.0571	23.9676
Q9HD42	Charged multivesicular body protein 1a	CHMP1A	26.5528	25.5238	25.3401	25.917	23.4423	24.5857	22.8948	24.0886	24.1411	24.0726	24.7557	23.715	23.7249	24.9063	23.4772	22.9201
Q9NP72	Ras-related protein Rab-18	RAB18	27.8813	27.3017	27.4006	26.8381	23.7385	24.9437	23.7258	24.9831	25.2945	23.1285	22.7983	25.1363	25.5299	24.3037	25.4909	25.738
Q9NP79	Vacuolar protein sorting-associated protein VTA1 homolog	VTA1	26.8214	26.6747	27.0961	27.0527	25.8073	26.4978	26.0503	23.5569	24.05	23.3389	25.2525	25.2291	26.227	24.5305	26.135	25.7415
Q9NPH3	Interleukin-1 receptor accessory protein	IL1RAP	25.8925	25.9305	25.958	25.772	23.152	25.9376	25.4092	25.1521	24.865	24.0488	23.996	24.3274	24.1526	22.8203	23.6987	23.9461
Q9NPQ8	Synembryn-A	RIC8A	25.2583	24.9753	24.5967	24.9498	23.62	23.1838	24.7341	24.4043	24.0808	24.7631	23.9461	23.6617	22.576	22.9137	25.143	25.2452
Q9NQ84	G-protein coupled receptor family C group 5 member C	GPRC5C	26.4587	25.8894	26.1922	26.2539	22.8892	25.2669	24.4363	24.0197	24.9949	23.3654	22.775	26.1183	23.1603	24.5281	23.072	23.7786
Q9NQ88	Fructose-2,6-bisphosphatase TIGAR	TIGAR	24.6007	24.743	24.7813	24.2527	24.7797	24.4794	24.2409	23.7997	24.3466	23.508	23.673	23.8491	23.7963	23.0946	23.6592	23.3331
Q9NQE9	Histidine triad nucleotide-binding protein 3	HINT3	25.3962	23.1898	25.4192	25.4974	22.364	25.1229	26.0218	24.4612	23.6502	23.6346	22.2297	24.7774	23.7148	23.6111	23.4022	21.8755
Q9NQP4	Prefoldin subunit 4	PFDN4	25.1934	25.5031	25.5936	25.359	23.0118	23.7881	23.4882	24.3739	23.9928	24.0956	24.7908	23.2318	22.2434	23.1265	23.5912	23.9493
Q9NQR4	Omega-amidase NIT2	NIT2	25.6084	26.5571	25.9453	26.1697	23.6982	24.7792	25.9098	26.2145	24.3179	26.0963	25.5918	27.6337	24.3801	25.959	25.8357	26.3686
Q9NQS3	Nectin-3	PVRL3	26.6555	25.9499	27.0986	26.4783	24.1937	24.3251	24.7297	24.4138	23.8969	23.1681	23.2158	24.2521	25.8367	24.1247	24.048	22.9684
Q9NQW7	Xaa-Pro aminopeptidase 1	XPNPEP1	24.7319	24.9919	25.6987	24.9618	23.3602	23.1572	25.4351	25.4337	24.6482	25.9567	25.7386	25.1674	21.9448	23.8623	24.2411	24.5711
Q9NR31	GTP-binding protein SAR1a	SAR1A	23.5864	23.4298	24.074	24.1263	25.4867	23.9012	24.1958	24.1924	25.2531	26.4377	26.4853	27.0626	24.3392	24.2488	21.4082	24.6377
Q9NRA1	Platelet-derived growth factor C;Platelet-derived growth factor C, latent form;Platelet-derived growth factor C, receptor-binding form	PDGFC	24.0477	24.6656	25.5325	25.3981	24.0034	24.073	23.5309	25.341	25.1195	24.3905	24.4527	26.913	24.8635	24.5821	25.7271	25.5578
Q9NRN5	Olfactomedin-like protein 3	OLFML3	26.4295	27.7802	27.4037	28.0287	26.707	27.4926	27.4771	27.8683	26.9632	28.1859	28.2509	28.4039	27.9674	28.5032	28.3862	29.4275
Q9NRV9	Heme-binding protein 1	HEBP1	26.9139	26.7287	27.1297	24.3532	24.1712	25.6479	23.4533	24.3563	24.4716	24.3255	24.7777	24.4809	23.7151	24.9864	22.3722	23.0472
Q9NRX4	14 kDa phosphohistidine phosphatase	PHPT1	26.8803	26.9226	27.2909	26.6695	23.4741	23.234	23.5965	23.6642	25.1049	25.1284	23.3997	24.4893	24.2049	22.2019	23.2773	24.3844
Q9NRY6	Phospholipid scramblase 3	PLSCR3	28.7577	28.9438	29.7991	29.6711	31.8829	32.3292	32.2837	32.2437	30.8641	30.0335	30.3772	31.09	30.1169	30.0385	29.86	30.2332
Q9NS15	Latent-transforming growth factor beta-binding protein 3	LTBP3	25.0323	25.1885	24.4909	23.4682	24.0343	23.9365	24.5699	22.9654	24.545	25.1437	25.7267	25.0476	27.0665	26.2639	27.8109	26.5711
Q9NSD9	Phenylalanine--tRNA ligase beta subunit	FARSB	21.9764	25.2222	25.6458	24.8786	25.3854	24.7134	22.6098	25.7788	23.9955	26.3147	26.207	26.87	25.6712	26.1561	25.8531	26.1922
Q9NSI6	Bromodomain and WD repeat-containing protein 1	BRWD1	30.9892	23.8911	30.9309	30.608	34.0328	33.6022	33.9766	33.5095	24.3277	33.7335	33.4132	32.5795	30.686	33.58	33.6253	30.5391
Q9NTK5	Obg-like ATPase 1	OLA1	27.4742	27.9793	28.0754	27.509	26.8413	27.5768	27.1788	27.8925	28.003	28.0613	28.3172	28.9375	27.1797	27.9164	27.0718	27.7224
Q9NUM4	Transmembrane protein 106B	TMEM106B	23.7371	23.9313	23.9035	25.1954	27.4634	27.3636	27.2434	27.2215	24.2971	23.2303	25.5631	24.802	22.4102	23.9216	23.401	25.9585
Q9NUP9	Protein lin-7 homolog C	LIN7C	28.8367	28.2712	28.9458	28.0433	25.5748	24.9755	24.9414	23.5882	24.4167	24.1502	24.6247	24.5954	27.3104	25.1531	26.4511	25.7928
Q9NUQ9	Protein FAM49B	FAM49B	28.5992	27.4703	28.0234	27.3891	25.7357	25.7556	23.6566	24.8853	26.3503	24.9451	24.0702	25.3756	26.7749	24.2624	26.5243	24.3611
Q9NV96	Cell cycle control protein 50A	TMEM30A	26.1402	25.7156	25.5972	26.0198	24.9983	24.5758	23.3138	23.6088	24.5223	24.1174	24.6343	25.0261	24.7377	23.3154	23.2677	23.7804
Q9NVA2	Septin-11	2022-09-11	26.1629	26.7588	26.9241	26.5452	24.9422	26.6769	26.9047	27.2921	27.7688	27.2189	27.4747	27.1613	26.9335	27.3846	27.3818	27.2535
Q9NVD7	Alpha-parvin	PARVA	27.3681	27.9825	27.9735	27.6688	26.9283	27.618	24.8276	27.7854	27.6387	27.9021	24.2326	28.2798	26.6831	27.9447	24.6925	27.4792
Q9NVJ2;Q96BM9	ADP-ribosylation factor-like protein 8B;ADP-ribosylation factor-like protein 8A	ARL8B;ARL8A	26.939	27.1275	27.3422	27.6127	27.891	28.1662	27.9393	28.2846	27.5902	26.6174	26.5046	27.7405	23.1698	26.5652	26.0447	24.1126
Q9NVM1	Protein eva-1 homolog B	EVA1B	29.637	29.1229	30.0271	29.4577	29.8922	30.2636	30.0574	29.9198	29.5464	28.2826	27.5372	28.8973	28.8649	28.5817	28.5925	28.5825
Q9NXU5	ADP-ribosylation factor-like protein 15	ARL15	25.2815	25.0273	25.5206	25.1879	22.7938	24.744	24.2582	23.2261	26.3825	22.638	25.0127	24.4359	23.3491	22.5331	23.5634	22.8093
Q9NYB9	Abl interactor 2	ABI2	25.3207	25.1479	25.4035	25.387	23.9113	24.3461	24.2855	23.8943	25.3709	24.0438	24.7514	24.2076	24.4791	23.1004	23.6994	24.6996
Q9NYI0	PH and SEC7 domain-containing protein 3	PSD3	26.6484	26.1214	26.2395	26.159	22.3371	24.1432	24.3349	24.6848	24.9038	24.8082	23.7137	23.4685	23.2009	22.523	25.7253	23.3453
Q9NYU2	UDP-glucose:glycoprotein glucosyltransferase 1	UGGT1	23.3185	23.9496	25.1553	24.3405	23.6753	26.0037	26.4441	26.5585	27.8348	27.2388	27.4849	28.4005	23.391	26.3944	26.3972	26.8104
Q9NZH0	G-protein coupled receptor family C group 5 member B	GPRC5B	28.5387	28.3849	28.8603	28.7209	27.7692	27.8284	27.6617	26.7511	23.7907	24.9699	26.0833	24.8075	27.7374	27.0331	27.4436	26.9599
Q9NZM1	Myoferlin	MYOF	30.7792	30.6724	31.0166	30.6175	30.1809	30.5021	30.2607	30.5128	29.2391	26.7309	28.2562	28.8871	29.0931	28.627	28.8132	28.8765
Q9NZN3	EH domain-containing protein 3	EHD3	28.09	22.9677	28.9288	28.3642	28.4552	28.5578	28.2938	24.5899	28.8023	28.1455	28.207	25.2183	27.697	27.8959	28.0122	23.3564
Q9NZN4	EH domain-containing protein 2	EHD2	31.8716	31.5868	32.3381	31.7131	31.5684	31.8748	31.7044	31.7374	31.4393	30.3199	30.6396	30.8741	30.905	30.5479	30.47	30.5869
Q9NZQ7	Programmed cell death 1 ligand 1	CD274	25.6225	25.4189	25.5071	25.2276	24.7829	23.3379	24.0754	24.0536	24.5735	24.2239	24.6195	24.942	22.5819	22.4481	23.0744	22.8412
Q9NZW5	MAGUK p55 subfamily member 6	MPP6	28.0274	27.5037	27.7688	27.3788	25.0737	23.4855	23.3411	23.9941	25.4406	24.3928	23.5203	25.7502	23.7364	24.699	23.9178	23.5651
Q9NZZ3	Charged multivesicular body protein 5	CHMP5	27.7011	27.2689	27.4159	27.2341	26.3379	27.1495	26.2523	26.0352	25.5158	25.6827	25.7184	23.9102	26.6385	25.6729	26.5311	25.978
Q9P000	COMM domain-containing protein 9	COMMD9	23.7118	24.1971	24.6604	22.6942	23.6196	24.2477	24.2386	24.2435	24.0202	23.2187	24.7094	24.0472	23.0057	23.7214	23.2518	24.2753
Q9P0V3	SH3 domain-binding protein 4	SH3BP4	30.1815	29.4877	29.6147	29.1217	24.4569	26.6808	25.3725	25.0924	25.8161	25.2914	24.0195	24.3308	27.2021	25.0646	26.3944	26.2945
Q9P1F3	Costars family protein ABRACL	ABRACL	26.8021	26.7182	26.7169	26.4382	24.4966	25.2433	25.7784	24.0182	22.14	23.5682	25.3131	24.1555	26.1645	23.7831	23.6221	23.9052
Q9P265	Disco-interacting protein 2 homolog B	DIP2B	30.2866	29.3971	30.1941	29.6668	30.4251	30.6436	30.2318	30.5596	28.0087	26.9918	27.3514	27.7595	29.0288	27.8681	28.7545	28.7775
Q9P273	Teneurin-3	TENM3	28.8117	28.1809	28.8042	28.5703	26.6695	27.6585	27.5914	27.4261	28.3377	23.6639	23.3216	24.5397	26.0813	22.9528	23.9276	23.5406
Q9P289	Serine/threonine-protein kinase 26	STK26	26.4104	26.1649	26.0724	26.278	23.7082	25.0826	24.9816	24.3841	24.6214	23.2757	23.7223	24.7489	22.9686	25.4393	23.482	24.8309
Q9P2B2	Prostaglandin F2 receptor negative regulator	PTGFRN	34.8143	34.1923	34.5776	34.8401	34.9275	34.9034	34.8468	34.502	32.7269	32.9462	33.1035	32.1402	34.1754	33.3929	33.8796	33.5487
Q9UBG0	C-type mannose receptor 2	MRC2	22.9292	24.7475	24.3111	24.0072	24.048	23.5607	24.7793	25.7151	29.0715	32.3562	32.3698	29.9012	22.4711	29.1391	29.0475	23.9279
Q9UBI6	Guanine nucleotide-binding protein G(I)/G(S)/G(O) subunit gamma-12	GNG12	31.6971	31.5649	31.8914	31.4678	29.0414	29.8167	29.1762	29.036	29.2209	28.0286	28.9744	28.3413	30.3734	29.9168	29.8959	29.5684
Q9UBN6	Tumor necrosis factor receptor superfamily member 10D	TNFRSF10D	26.1406	25.845	25.7372	26.6534	25.752	25.0724	22.5731	24.3004	26.2936	24.0626	24.5089	24.0906	23.6886	23.3974	24.8046	24.0427
Q9UBQ0	Vacuolar protein sorting-associated protein 29	VPS29	25.6158	25.7535	25.2833	25.636	23.044	24.1129	23.8931	24.521	24.6958	25.6393	23.95	24.5262	23.144	25.7265	25.3859	25.8327
Q9UBQ5	Eukaryotic translation initiation factor 3 subunit K	EIF3K	25.6186	25.8363	26.3662	24.5017	24.4235	26.4816	26.1532	26.0421	25.4261	26.9282	27.01	26.2789	25.9778	27.1054	26.9623	26.4407
Q9UBQ7	Glyoxylate reductase/hydroxypyruvate reductase	GRHPR	25.9229	23.1488	26.7017	26.0488	23.2023	25.9474	25.0326	25.446	24.0245	26.2565	26.6782	23.0453	25.7731	26.6674	26.0744	21.5613
Q9UBS4	DnaJ homolog subfamily B member 11	DNAJB11	24.2026	25.5019	25.4783	25.6972	24.5588	23.7612	24.6648	22.8847	23.9641	24.4189	24.5955	24.1145	25.5108	26.4479	28.297	27.0691
Q9UBV8	Peflin	PEF1	26.5989	26.2898	27.0049	26.1755	27.4989	28.2577	27.8265	27.606	27.3603	26.1559	22.9985	26.864	25.7509	26.5445	24.7728	23.592
Q9UDY2	Tight junction protein ZO-2	TJP2	24.8276	24.9888	22.861	24.0753	25.0813	22.3968	24.1169	24.3897	26.0132	25.0194	23.772	25.4936	23.5103	23.2366	23.8818	21.8016
Q9UDY4	DnaJ homolog subfamily B member 4	DNAJB4	25.784	25.8777	26.5995	25.9019	24.2672	25.9768	23.1509	23.2573	23.292	24.4533	24.6942	24.3186	25.5244	24.127	23.5043	23.41
Q9UEY8	Gamma-adducin	ADD3	27.5956	26.5414	27.8479	27.0559	23.9984	24.7081	22.2219	24.4503	25.9478	24.386	23.7293	25.7366	25.7361	24.9496	24.0834	25.125
Q9UGM3	Deleted in malignant brain tumors 1 protein	DMBT1	25.3413	25.8794	26.5114	26.7571	28.076	28.0985	28.5983	28.5059	26.8737	27.9802	27.7031	26.5104	26.9945	26.7985	27.0615	27.2435
Q9UGV2	Protein NDRG3	NDRG3	25.5627	25.569	25.8921	24.3847	24.6351	24.9665	23.9789	23.4139	25.1625	23.2805	22.8941	25.5279	22.9885	25.7685	25.1898	23.7619
Q9UHD8	Septin-9	2022-09-09	25.3149	25.7937	25.3315	25.5316	24.7039	25.2504	24.0986	23.5966	25.1224	25.8365	25.2097	25.9136	25.7168	25.8899	26.3045	25.7085
Q9UHN6	Transmembrane protein 2	TMEM2	28.3141	28.3057	28.4464	28.1099	29.4231	29.421	29.3407	29.6755	28.2441	27.9559	27.9503	29.127	27.5541	27.6335	27.1208	27.9588
Q9UHV9	Prefoldin subunit 2	PFDN2	26.0538	25.5168	25.5527	24.7415	22.7847	24.5364	23.9097	23.9463	24.8352	22.5175	23.9564	24.0469	24.7906	24.6803	23.6564	23.925
Q9UIW2	Plexin-A1	PLXNA1	30.9792	30.5851	31.0488	30.662	27.4718	28.1095	27.0733	27.0827	27.8747	26.7603	27.5647	28.1764	28.0961	27.4184	27.5138	27.7618
Q9UJ70	N-acetyl-D-glucosamine kinase	NAGK	24.9797	25.599	26.1845	25.1282	23.9434	23.4387	24.472	25.7027	26.605	24.608	24.144	24.3571	24.039	21.9627	24.8316	23.1354
Q9UJU6	Drebrin-like protein	DBNL	24.9513	25.3084	25.3135	25.0429	23.6795	23.4637	24.7156	24.3853	24.1983	24.7899	23.6227	25.0749	22.4763	23.1359	23.025	23.8857
Q9UK41	Vacuolar protein sorting-associated protein 28 homolog	VPS28	28.8624	28.3922	29.1247	29.0085	31.0053	31.1101	31.0793	31.0964	29.084	28.6268	28.9552	28.9523	29.2152	28.9088	28.9973	29.0713
Q9UK76	Hematological and neurological expressed 1 protein;Hematological and neurological expressed 1 protein, N-terminally processed	HN1	25.3686	25.3241	25.8146	24.3036	23.4229	24.3243	23.5964	23.5982	23.7701	23.9285	24.6311	24.2669	22.7013	23.8043	23.2323	23.61
Q9UKE5	TRAF2 and NCK-interacting protein kinase	TNIK	26.7797	26.0128	25.565	26.244	23.2259	23.6305	22.521	24.4899	23.5141	24.5739	24.5267	24.2742	25.0728	22.9143	24.7501	25.2098
Q9UKK9	ADP-sugar pyrophosphatase	NUDT5	26.2208	26.1159	26.6802	23.6278	23.7776	23.6665	23.7798	24.0331	23.7444	24.6824	23.8044	24.4044	25.7502	23.4419	26.2374	23.8696
Q9UKP4	A disintegrin and metalloproteinase with thrombospondin motifs 7	ADAMTS7	23.868	24.2043	23.8599	23.914	27.5322	26.8291	27.7273	27.865	27.5198	28.1782	28.0209	27.8392	27.6612	27.4338	27.2928	27.2458
Q9UKS6	Protein kinase C and casein kinase substrate in neurons protein 3	PACSIN3	28.3351	27.3302	27.4257	27.9063	26.774	26.8135	25.922	26.0221	23.5039	23.7898	23.8325	25.501	26.9064	25.6417	26.2544	25.2267
Q9UKX5	Integrin alpha-11	ITGA11	29.6917	29.2196	30.0581	30.0313	27.0227	27.8367	27.3401	27.0649	26.4973	24.6073	25.1125	27.1123	27.7448	27.234	26.9832	27.4618
Q9UL25	Ras-related protein Rab-21	RAB21	27.4728	26.8192	27.4104	26.9154	26.3151	26.904	26.3825	23.4963	26.2579	24.8942	25.8094	26.3132	25.8591	26.026	25.6974	25.7941
Q9UL26	Ras-related protein Rab-22A	RAB22A	26.29	26.3779	26.6207	26.2047	23.5063	22.7062	23.4857	24.238	24.2213	23.6769	23.5805	23.7385	25.3649	24.2161	22.3535	23.6787
Q9UL46	Proteasome activator complex subunit 2	PSME2	28.104	27.9443	28.1267	27.9884	26.7436	27.8677	27.3127	28.2147	27.9143	28.0666	27.8006	29.2287	28.1983	28.4556	28.5208	28.4086
Q9ULC3	Ras-related protein Rab-23	RAB23	28.5423	28.218	28.6549	28.3864	24.4618	24.0357	24.3524	24.7236	24.5265	22.7235	23.1574	24.8948	26.7822	23.9435	26.0761	26.2809
Q9ULF5	Zinc transporter ZIP10	SLC39A10	29.4048	28.724	28.4408	29.3456	24.7309	24.6902	23.4008	23.5314	23.8626	24.894	23.6059	23.2985	26.9422	25.5717	26.1566	24.7173
Q9ULI3	Protein HEG homolog 1	HEG1	30.5205	30.0254	30.2242	30.5077	29.8468	29.9103	29.425	29.5482	27.9496	28.5725	28.2683	28.0917	29.2324	28.6612	28.8464	28.9058
Q9ULJ7	Ankyrin repeat domain-containing protein 50	ANKRD50	24.327	23.6243	22.9158	23.1472	24.7593	23.6781	24.7447	24.6157	23.4071	21.7861	24.6693	25.2398	23.1276	23.261	23.1781	24.3954
Q9ULV4	Coronin-1C	CORO1C	27.4275	27.3228	27.4079	26.826	23.828	24.7762	24.4208	24.0633	24.4094	26.6806	24.3045	27.005	26.6535	27.1182	26.9373	26.9114
Q9UM47	Neurogenic locus notch homolog protein 3;Notch 3 extracellular truncation;Notch 3 intracellular domain	NOTCH3	25.7936	25.6589	26.4031	25.3847	25.8527	26.712	22.8044	26.466	24.1788	22.7131	22.9908	24.3488	23.3171	22.1273	24.7832	23.248
Q9UMS4	Pre-mRNA-processing factor 19	PRPF19	24.5155	23.6554	23.0835	24.9495	24.0801	25.5588	22.5601	23.5921	23.2437	23.4721	23.1215	25.1637	25.0245	26.2801	25.3754	25.8474
Q9UN37	Vacuolar protein sorting-associated protein 4A	VPS4A	26.7234	26.5615	26.8304	26.7036	26.9725	26.9459	26.7908	26.4781	24.7885	23.2215	26.0897	24.9894	26.4514	25.8108	25.9438	26.138
Q9UNE7	E3 ubiquitin-protein ligase CHIP	STUB1	26.6878	26.5407	26.6406	26.2569	24.8444	23.7189	22.4729	24.5592	22.5274	24.0113	24.0749	23.5287	22.4303	23.9569	23.7787	22.4227
Q9UNF0	Protein kinase C and casein kinase substrate in neurons protein 2	PACSIN2	28.9986	28.3853	29.0879	28.5004	26.6706	27.4064	27.0892	26.9066	26.5213	26.2437	26.7081	25.5834	27.206	26.7253	26.811	26.833
Q9UNH7	Sorting nexin-6;Sorting nexin-6, N-terminally processed	SNX6	24.9184	25.1195	25.6535	25.3821	25.031	24.662	22.3113	24.4204	23.7272	24.4586	24.7032	24.2277	22.9838	25.2053	23.1806	25.4052
Q9UNM6	26S proteasome non-ATPase regulatory subunit 13	PSMD13	25.4079	25.9545	25.7382	25.889	26.1741	26.2089	26.7838	26.2563	26.5715	26.7389	26.1424	27.2671	26.0862	26.7169	26.3049	26.4164
Q9UNN8	Endothelial protein C receptor	PROCR	25.7701	26.6137	26.7867	26.6988	26.6647	27.1793	27.4439	27.882	27.8635	27.9111	28.3256	28.7051	26.3506	27.0198	26.5968	27.1412
Q9UNS2	COP9 signalosome complex subunit 3	COPS3	23.6694	26.2417	25.765	25.9797	24.5257	24.9488	23.7787	24.7955	25.1455	24.9736	24.392	25.0264	23.8925	26.4006	26.2664	24.837
Q9UP95	Solute carrier family 12 member 4	SLC12A4	24.2028	22.7628	23.4453	23.6483	23.7885	24.7891	24.9763	24.6388	23.9209	24.3881	23.086	24.6895	23.2204	23.1911	23.1359	23.4963
Q9UPY5	Cystine/glutamate transporter	SLC7A11	28.6137	28.222	28.6378	27.8435	25.9317	26.7542	21.991	24.0612	23.4058	23.8725	23.7358	23.9324	26.2375	26.1039	26.705	25.8681
Q9UQ53	Alpha-1,3-mannosyl-glycoprotein 4-beta-N-acetylglucosaminyltransferase B	MGAT4B	26.2197	26.6905	27.218	27.055	27.2865	27.4821	27.939	27.4254	24.7116	28.0144	27.4532	28.2629	27.5183	28.0289	27.7469	27.4659
Q9UQ80	Proliferation-associated protein 2G4	PA2G4	25.9886	26.3269	26.7363	26.0663	26.4946	25.1014	23.1939	25.4442	24.817	25.6457	24.4102	24.3227	26.3392	26.3399	26.5721	26.3081
Q9UQB8	Brain-specific angiogenesis inhibitor 1-associated protein 2	BAIAP2	28.0444	27.5899	28.057	27.6116	24.4115	24.208	24.0719	25.7105	24.7193	24.1181	23.6684	24.9697	24.2038	25.2292	23.729	23.6996
Q9Y224	UPF0568 protein C14orf166	C14orf166	25.0854	25.3278	25.55	25.0491	23.7758	23.4232	24.2573	24.4503	23.028	25.5808	25.352	24.0987	23.291	25.4704	25.2959	23.4739
Q9Y230	RuvB-like 2	RUVBL2	25.6273	25.5248	25.3363	25.5685	23.782	24.1399	24.185	24.5348	24.9484	24.6567	24.1997	24.9985	24.6716	23.3518	25.4586	24.6801
Q9Y240	C-type lectin domain family 11 member A	CLEC11A	27.5718	28.39	28.1015	28.5163	27.255	28.1361	28.0235	28.4336	27.9128	28.8021	28.755	27.7863	28.8234	29.2745	29.1943	29.3586
Q9Y262	Eukaryotic translation initiation factor 3 subunit L	EIF3L	25.7728	26.129	25.6697	25.538	24.3438	26.4653	26.2188	25.1235	24.3483	26.7217	27.0375	26.5611	26.1382	26.6078	27.1378	26.7455
Q9Y265	RuvB-like 1	RUVBL1	25.8903	26.1353	26.2845	24.572	24.8944	24.297	25.7408	23.4542	25.4881	26.5025	26.7605	24.036	25.656	26.1514	26.0251	23.6064
Q9Y266	Nuclear migration protein nudC	NUDC	25.3808	25.5464	25.1234	24.9786	23.8428	24.0847	24.2254	24.6149	24.6296	24.8928	24.9868	25.2662	25.4738	25.2725	25.7159	25.0868
Q9Y281	Cofilin-2	CFL2	27.2834	26.7762	26.8711	26.1503	24.596	23.5808	23.4078	24.2916	25.2392	24.1374	23.3075	25.2387	23.4348	23.8761	22.8562	23.1561
Q9Y285	Phenylalanine--tRNA ligase alpha subunit	FARSA	26.8441	26.3933	23.3451	26.892	24.3812	23.0695	24.2018	24.9984	24.2134	24.9459	24.0025	23.7126	25.3582	25.746	25.4528	22.3714
Q9Y287	Integral membrane protein 2B;BRI2, membrane form;BRI2 intracellular domain;BRI2C, soluble form;Bri23 peptide	ITM2B	26.4897	27.1335	27.6118	27.1812	27.2612	28.5218	28.242	28.5257	29.0911	28.9037	28.7706	29.5607	26.7378	28.4196	27.7567	28.3635
Q9Y289	Sodium-dependent multivitamin transporter	SLC5A6	26.3545	26.2492	26.6392	26.301	22.8632	23.2196	24.3005	24.8998	25.2757	22.9201	22.8758	24.5384	25.2365	23.7175	23.6078	23.0753
Q9Y2A7	Nck-associated protein 1	NCKAP1	28.0794	28.01	28.4978	27.8181	23.9575	26.6102	24.1236	24.9151	24.2872	26.1311	23.209	24.4796	26.6251	27.1168	26.38	26.9157
Q9Y2G1	Myelin regulatory factor;Myelin regulatory factor, N-terminal;Myelin regulatory factor, C-terminal	MYRF	26.9181	26.5745	26.3417	26.5829	25.9277	26.6999	25.5578	25.7433	24.5629	23.7909	24.465	23.4376	25.4027	23.4001	25.5394	23.0901
Q9Y2J2	Band 4.1-like protein 3;Band 4.1-like protein 3, N-terminally processed	EPB41L3	29.9261	29.0909	29.4636	29.2942	23.4453	23.3029	24.532	23.8068	25.1133	23.8397	24.2554	23.9439	27.6804	26.1315	27.1835	26.4141
Q9Y2Q5	Ragulator complex protein LAMTOR2	LAMTOR2	25.7555	25.558	26.2024	26.0577	23.4327	25.178	24.7082	24.9498	24.1011	24.8219	25.289	24.6521	23.4185	24.0613	24.3307	24.3794
Q9Y315	Deoxyribose-phosphate aldolase	DERA	25.3135	23.8342	24.5367	25.1123	26.3839	26.2528	26.0263	23.8128	25.3386	23.7032	23.9266	23.6756	24.3227	23.5842	23.3444	22.4692
Q9Y316	Protein MEMO1	MEMO1	25.1811	24.9183	25.1693	25.1251	22.8384	23.7588	24.4765	23.498	23.9721	24.0902	23.5102	24.219	22.814	23.6537	23.8514	23.5248
Q9Y376	Calcium-binding protein 39	CAB39	28.5185	27.6024	28.7649	27.129	25.1864	25.6908	22.4392	23.4511	24.3316	23.3033	25.8551	25.3945	25.7244	24.6526	26.3734	25.2911
Q9Y3B3	Transmembrane emp24 domain-containing protein 7	TMED7	25.2192	25.0138	25.5778	25.2726	23.5365	23.8019	25.7035	24.4789	24.6423	24.5989	23.6417	24.7588	24.6478	24.9048	24.6366	22.4447
Q9Y3E7	Charged multivesicular body protein 3	CHMP3	25.7986	25.0406	24.9922	24.5758	24.0379	23.5479	23.8204	25.673	24.2159	22.4895	22.6588	24.8454	24.6721	24.7019	24.1781	23.0393
Q9Y3F4	Serine-threonine kinase receptor-associated protein	STRAP	27.5416	27.7461	27.7104	27.2931	25.9887	27.0183	26.7799	26.9152	26.6855	27.7483	27.559	27.4957	27.4093	27.5941	27.5873	27.3238
Q9Y3I0	tRNA-splicing ligase RtcB homolog	RTCB	25.163	25.1167	25.6625	24.9164	23.6233	25.1548	22.762	23.73	23.7141	24.9118	24.1282	24.145	24.9793	25.1366	25.5517	25.3238
Q9Y3L5	Ras-related protein Rap-2c	RAP2C	29.1055	28.9385	29.6599	29.2056	28.8633	29.0282	28.885	29.4235	28.349	24.3395	27.5494	22.0166	27.9679	27.8657	27.6027	27.7371
Q9Y3U8	60S ribosomal protein L36	RPL36	23.7022	22.9822	24.5076	24.718	24.8965	25.3574	23.8533	24.2835	23.9894	23.6388	24.5279	24.5992	27.171	26.6882	26.5553	25.2416
Q9Y490	Talin-1	TLN1	32.7647	33.1692	33.1921	33.0664	31.7408	32.5525	32.2494	32.3909	32.3361	32.6678	32.5939	32.7048	32.7124	33.2235	33.1245	33.2207
Q9Y4D1	Disheveled-associated activator of morphogenesis 1	DAAM1	24.999	25.5982	25.4901	25.5311	23.2363	22.4133	23.7294	22.2526	23.6709	23.8237	24.3647	25.2176	23.8861	22.5781	22.9216	24.1446
Q9Y4D7	Plexin-D1	PLXND1	29.5179	28.6339	29.034	29.5985	25.6286	26.1198	25.1515	25.3346	24.6902	23.714	24.3022	25.6725	25.8862	25.081	26.3968	26.6313
Q9Y4F1	FERM, RhoGEF and pleckstrin domain-containing protein 1	FARP1	30.487	29.7885	31.7492	30.0937	27.1226	28.7622	27.773	28.3646	28.2781	26.7233	26.8291	24.8238	27.7818	27.3283	27.4005	27.5669
Q9Y4K0	Lysyl oxidase homolog 2	LOXL2	27.8046	28.2452	28.0089	28.0864	32.3704	31.1928	31.1934	31.0375	32.0227	30.8638	30.9751	30.7869	31.7388	30.9129	30.8965	30.9354
Q9Y4L1	Hypoxia up-regulated protein 1	HYOU1	27.0613	29.2733	29.2781	28.9625	29.3647	30.0483	30.3833	30.7534	29.9379	30.9114	30.885	31.6191	29.5519	30.5546	30.2751	30.694
Q9Y5J5	Pleckstrin homology-like domain family A member 3	PHLDA3	26.1618	25.9188	24.5434	25.5832	22.5397	22.6945	21.7806	24.4268	25.0385	24.7192	23.187	23.1066	22.8832	24.5275	24.8034	24.5519
Q9Y5P6	Mannose-1-phosphate guanyltransferase beta	GMPPB	25.8372	23.562	23.9026	25.9354	26.0785	24.625	26.1412	26.3498	25.8863	25.9409	26.1092	27.2982	25.8778	25.8594	26.1733	26.4854
Q9Y5S2	Serine/threonine-protein kinase MRCK beta	CDC42BPB	27.0171	26.9889	27.3833	27.0458	24.1472	24.4866	24.7865	24.8068	24.6474	23.8129	25.2571	25.3032	23.6811	23.6164	22.7029	23.2395
Q9Y5W8	Sorting nexin-13	SNX13	28.6167	24.1411	24.1142	23.8634	28.4213	23.516	23.1321	24.8655	27.8409	22.6772	23.9325	24.5378	28.1389	28.6799	28.7242	28.8895
Q9Y5X1	Sorting nexin-9	SNX9	25.4498	25.2944	25.9082	25.632	24.236	25.1628	22.8316	24.1182	25.8513	23.6346	24.1285	23.0722	24.024	24.3247	24.1895	23.584
Q9Y5X9	Endothelial lipase	LIPG	30.1628	30.9956	30.9635	30.8394	31.3468	31.7722	31.7718	31.7077	32.0985	32.3568	32.2939	32.3431	31.9328	32.5264	32.1988	32.1205
Q9Y617	Phosphoserine aminotransferase	PSAT1	28.2411	27.5345	28.1812	26.9708	24.5785	26.3479	26.6344	24.6094	23.8066	27.5038	27.6354	27.6199	26.5886	25.3658	26.1677	26.4469
Q9Y624	Junctional adhesion molecule A	F11R	29.1913	28.5166	29.1767	29.0289	27.8206	28.3521	28.0531	28.2182	25.0244	26.4451	23.3236	27.2104	27.528	27.1024	27.3369	27.0501
Q9Y625	Glypican-6;Secreted glypican-6	GPC6	27.1641	27.7613	28.1543	28.0872	27.5379	27.6312	27.9281	28.4464	28.9394	28.6256	28.3036	29.3865	23.2906	27.3185	27.242	27.1315
Q9Y639	Neuroplastin	NPTN	28.2174	28.2285	28.7248	28.6754	23.8685	23.411	22.3161	23.307	25.4791	24.4742	24.239	25.8601	27.4427	26.6549	26.929	26.8957
Q9Y678	Coatomer subunit gamma-1	COPG1	26.9638	27.7427	28.1678	27.2547	27.2918	28.6169	28.7557	28.7844	28.6883	29.2856	29.2573	29.6085	27.6581	28.9688	28.0605	28.3415
Q9Y696	Chloride intracellular channel protein 4	CLIC4	31.865	31.5926	31.991	31.6764	29.4869	29.8984	29.4411	29.5359	30.5466	29.7612	29.6673	31.2379	30.4013	30.0512	30.231	30.0368
Q9Y6C2	EMILIN-1	EMILIN1	32.6093	32.1667	32.3875	33.0811	35.274	34.4231	34.7533	34.8927	34.3932	34.2763	34.2583	33.8657	34.4305	33.7629	33.9321	34.0964
Q9Y6E0	Serine/threonine-protein kinase 24;Serine/threonine-protein kinase 24 36 kDa subunit;Serine/threonine-protein kinase 24 12 kDa subunit	STK24	28.7852	28.2129	28.7275	28.1834	23.7246	26.6092	23.8555	24.0875	21.9268	25.5617	25.6858	25.5307	27.04	26.717	27.1341	26.434
Q9Y6I3	Epsin-1	EPN1	24.3842	24.4109	24.5238	24.3017	25.1164	24.3733	24.3416	24.6957	24.6634	22.691	25.0144	24.9495	22.7492	22.2901	23.6209	23.0863
Q9Y6M4	Casein kinase I isoform gamma-3	CSNK1G3	27.1756	26.5869	27.3519	26.437	25.7511	23.7567	23.1676	24.585	23.9111	23.8886	25.2707	23.4875	23.2297	23.8701	23.6049	23.638
Q9Y6M5	Zinc transporter 1	SLC30A1	26.7403	26.1823	26.6443	26.5408	23.8388	24.0753	22.5102	24.9573	24.632	24.3706	23.8699	23.489	25.3098	23.8841	24.8217	23.3202
Q9Y6M7	Sodium bicarbonate cotransporter 3	SLC4A7	27.8714	28.0023	28.3102	27.7996	25.8405	26.6457	24.7607	26.4259	23.949	23.7258	26.1265	26.9768	26.7515	26.4085	26.0508	26.0926
Q9Y6R0	Numb-like protein	NUMBL	25.4504	25.0395	24.372	21.9662	24.5345	24.0154	23.4228	23.641	26.3775	23.9153	24.787	24.1225	22.7096	24.332	24.4407	23.4418
Q9Y6W5	Wiskott-Aldrich syndrome protein family member 2	WASF2	28.0002	27.7904	28.1239	27.736	23.5209	24.1181	24.9656	23.2314	24.5747	24.8943	23.7792	25.4277	26.8023	24.0158	26.6765	23.1179
