# Supplementary material for: Size matters: Functional differences of small extracellular vesicle subpopulations in cardiac repair responses
Source: J Extracell Vesicles. 2024 Jan 5;13(1):12396. doi: 10.1002/jev2.12396 (PMC10767609; doi:10.1002/jev2.12396)
Supplement: Supplementary file 3 — Supporting Information [file JEV2-13-12396-s002.xlsx]

## Sheet: Cluster 1
	ID	Description	GeneRatio	BgRatio	pvalue	p.adjust	qvalue	geneID	Count
GO:0005604	GO:0005604	basement membrane	13/160	181/30411	1.56023e-11	5.07075e-09	3.51463e-09	P35443/P29400/Q86XX4/P09486/P01033/Q15582/P02462/P24043/P02751/P35442/P35555/P08572/Q92626	13
GO:0031091	GO:0031091	platelet alpha granule	12/160	175/30411	1.66001e-10	2.69752e-08	1.8697e-08	P05121/P01137/P09486/P01033/Q14393/P07093/O00391/P02751/P05067/P35442/P10909/P61812	12
GO:0031093	GO:0031093	platelet alpha granule lumen	10/160	123/30411	1.10287e-09	1.19478e-07	8.28121e-08	P05121/P01137/P09486/P01033/Q14393/O00391/P02751/P05067/P10909/P61812	10
GO:0005832	GO:0005832	chaperonin-containing T-complex	6/160	23/30411	1.80945e-09	1.47018e-07	1.01901e-07	P17987/P40227/P49368/P50991/Q99832/P78371	6
GO:0005775	GO:0005775	vacuolar lumen	14/160	351/30411	5.80095e-09	3.77062e-07	2.61348e-07	P21810/Q14204/P53396/P31151/P30041/P51884/P01024/P50897/P04062/P07339/P07858/P46976/P07585/P78371	14
GO:0022626	GO:0022626	cytosolic ribosome	9/160	160/30411	1.88464e-07	9.70117e-06	6.72405e-06	P62906/P23396/P62081/P08865/P05388/P62701/P30050/P62269/P62277	9
GO:0042470	GO:0042470	melanosome	10/160	216/30411	2.38798e-07	9.70117e-06	6.72405e-06	Q14697/P49327/P11021/P21281/P14625/P07339/P07858/Q00610/P07237/P50991	10
GO:0048770	GO:0048770	pigment granule	10/160	216/30411	2.38798e-07	9.70117e-06	6.72405e-06	Q14697/P49327/P11021/P21281/P14625/P07339/P07858/Q00610/P07237/P50991	10
GO:0101002	GO:0101002	ficolin-1-rich granule	12/160	360/30411	5.06186e-07	1.8279e-05	1.26695e-05	P16035/Q9UNM6/P12956/O75787/P17980/P53396/Q14974/P06737/P07339/P53618/P07858/P46976	12
GO:0002199	GO:0002199	zona pellucida receptor complex	4/160	14/30411	7.08959e-07	2.30412e-05	1.59702e-05	P17987/P49368/P50991/P78371	4
GO:1904813	GO:1904813	ficolin-1-rich granule lumen	10/160	246/30411	7.86607e-07	2.32406e-05	1.61085e-05	P16035/Q9UNM6/P12956/P17980/P53396/Q14974/P06737/P07339/P07858/P46976	10
GO:0022627	GO:0022627	cytosolic small ribosomal subunit	6/160	68/30411	1.61386e-06	4.37087e-05	3.02953e-05	P23396/P62081/P08865/P62701/P62269/P62277	6
GO:0034663	GO:0034663	endoplasmic reticulum chaperone complex	4/160	19/30411	2.6894e-06	6.37969e-05	4.42187e-05	Q9Y4L1/P11021/P14625/P07237	4
GO:0022624	GO:0022624	proteasome accessory complex	5/160	42/30411	2.75206e-06	6.37969e-05	4.42187e-05	Q9UNM6/P43686/P17980/Q06323/P61289	5
GO:0101031	GO:0101031	chaperone complex	6/160	76/30411	3.11367e-06	6.37969e-05	4.42187e-05	P17987/P40227/P49368/P50991/Q99832/P78371	6
GO:0044391	GO:0044391	ribosomal subunit	10/160	287/30411	3.14077e-06	6.37969e-05	4.42187e-05	P06748/P62906/P23396/P62081/P08865/P05388/P62701/P30050/P62269/P62277	10
GO:0015935	GO:0015935	small ribosomal subunit	7/160	121/30411	3.73678e-06	7.14384e-05	4.95152e-05	P06748/P23396/P62081/P08865/P62701/P62269/P62277	7
GO:0005840	GO:0005840	ribosome	10/160	336/30411	1.24861e-05	0.000225444	0.000156259	P06748/P62906/P23396/P62081/P08865/P05388/P62701/P30050/P62269/P62277	10
GO:0043202	GO:0043202	lysosomal lumen	8/160	206/30411	1.43111e-05	0.000244795	0.000169672	P21810/P51884/P50897/P04062/P07339/P07858/P46976/P07585	8
GO:0000502	GO:0000502	proteasome complex	6/160	111/30411	2.77175e-05	0.000450409	0.000312186	Q9UNM6/P43686/P17980/P49720/Q06323/P61289	6
GO:0005793	GO:0005793	endoplasmic reticulum-Golgi intermediate compartment	8/160	243/30411	4.65266e-05	0.000720054	0.000499082	P50454/Q9Y678/Q9NYU2/P11021/P26572/P53618/P07237/P02751	8
GO:0098644	GO:0098644	complex of collagen trimers	4/160	43/30411	7.76107e-05	0.00114652	0.000794674	P29400/P51884/P02462/P08572	4
GO:0005587	GO:0005587	collagen type IV trimer	3/160	18/30411	0.000110048	0.00155502	0.00107781	P29400/P02462/P08572	3
GO:0098642	GO:0098642	network-forming collagen trimer	3/160	20/30411	0.000152559	0.00198327	0.00137464	P29400/P02462/P08572	3
GO:0098645	GO:0098645	collagen network	3/160	20/30411	0.000152559	0.00198327	0.00137464	P29400/P02462/P08572	3
GO:0017101	GO:0017101	aminoacyl-tRNA synthetase multienzyme complex	3/160	21/30411	0.000177299	0.00213416	0.00147922	P54136/Q15046/Q12904	3
GO:0098651	GO:0098651	basement membrane collagen trimer	3/160	21/30411	0.000177299	0.00213416	0.00147922	P29400/P02462/P08572	3
GO:1905369	GO:1905369	endopeptidase complex	6/160	158/30411	0.000196195	0.00227726	0.00157841	Q9UNM6/P43686/P17980/P49720/Q06323/P61289	6
GO:0005798	GO:0005798	Golgi-associated vesicle	6/160	166/30411	0.000256137	0.0028705	0.00198959	Q9Y678/Q9Y287/P53618/Q8WVM8/Q00610/P05067	6
GO:0035578	GO:0035578	azurophil granule lumen	6/160	174/30411	0.000329624	0.00357093	0.00247507	Q14204/P53396/P31151/P30041/P01024/P78371	6
GO:0005844	GO:0005844	polysome	5/160	115/30411	0.000364709	0.00382356	0.00265018	P62906/P23396/P35580/P08670/P62701	5
GO:0043564	GO:0043564	Ku70:Ku80 complex	2/160	6/30411	0.000406946	0.00413305	0.00286469	P12956/P13010	2
GO:0070418	GO:0070418	DNA-dependent protein kinase complex	2/160	7/30411	0.000567755	0.00529339	0.00366894	P12956/P13010	2
GO:0097513	GO:0097513	myosin II filament	2/160	7/30411	0.000567755	0.00529339	0.00366894	P35580/P35579	2
GO:0005838	GO:0005838	proteasome regulatory particle	3/160	31/30411	0.000576534	0.00529339	0.00366894	Q9UNM6/P43686/P17980	3
GO:0005796	GO:0005796	Golgi lumen	6/160	194/30411	0.000586344	0.00529339	0.00366894	P21810/P01137/P51884/Q14393/P05067/P07585	6
GO:0032580	GO:0032580	Golgi cisterna membrane	5/160	129/30411	0.000616637	0.0054164	0.0037542	O60512/Q9BYC5/Q8NBZ7/Q8WVM8/P15291	5
GO:0005766	GO:0005766	primary lysosome	7/160	288/30411	0.000864116	0.00702341	0.00486804	Q14204/P53396/P31151/P30041/P01024/P15291/P78371	7
GO:0042582	GO:0042582	azurophil granule	7/160	288/30411	0.000864116	0.00702341	0.00486804	Q14204/P53396/P31151/P30041/P01024/P15291/P78371	7
GO:0072562	GO:0072562	blood microparticle	6/160	209/30411	0.000864419	0.00702341	0.00486804	P01137/P09871/P01024/P00736/P02751/P10909	6
GO:0005581	GO:0005581	collagen trimer	5/160	141/30411	0.000920903	0.00729984	0.00505965	P29400/P51884/P02462/P08572/Q96CG8	5
GO:1905368	GO:1905368	peptidase complex	6/160	214/30411	0.0009767	0.0075578	0.00523844	Q9UNM6/P43686/P17980/P49720/Q06323/P61289	6
GO:0031594	GO:0031594	neuromuscular junction	5/160	146/30411	0.00107608	0.0081332	0.00563726	P29400/P07093/P35579/P24043/P05067	5
GO:0008537	GO:0008537	proteasome activator complex	2/160	10/30411	0.00120405	0.00883059	0.00612063	Q06323/P61289	2
GO:0001725	GO:0001725	stress fiber	5/160	151/30411	0.00124987	0.00883059	0.00612063	O75369/Q9NVA2/P35580/P19105/P35579	5
GO:0097517	GO:0097517	contractile actin filament bundle	5/160	151/30411	0.00124987	0.00883059	0.00612063	O75369/Q9NVA2/P35580/P19105/P35579	5
GO:0016460	GO:0016460	myosin II complex	3/160	42/30411	0.00141139	0.00975961	0.00676456	P35580/P19105/P35579	3
GO:0042564	GO:0042564	NLS-dependent protein nuclear import complex	2/160	11/30411	0.00146653	0.00992966	0.00688242	O00629/Q14974	2
GO:0030660	GO:0030660	Golgi-associated vesicle membrane	4/160	97/30411	0.00174886	0.0115996	0.00803986	Q9Y678/Q9Y287/P53618/Q00610	4
GO:0042641	GO:0042641	actomyosin	5/160	164/30411	0.00179832	0.011689	0.00810188	O75369/Q9NVA2/P35580/P19105/P35579	5
GO:0032432	GO:0032432	actin filament bundle	5/160	166/30411	0.00189616	0.0120834	0.00837521	O75369/Q9NVA2/P35580/P19105/P35579	5
GO:0031074	GO:0031074	nucleocytoplasmic transport complex	2/160	14/30411	0.00240142	0.0148251	0.0102755	O00629/Q14974	2
GO:0030120	GO:0030120	vesicle coat	4/160	106/30411	0.00241763	0.0148251	0.0102755	Q9Y678/O94855/P53618/Q00610	4
GO:0071682	GO:0071682	endocytic vesicle lumen	3/160	54/30411	0.00291221	0.0174928	0.0121246	Q9Y4L1/P09486/P14625	3
GO:0031985	GO:0031985	Golgi cisterna	5/160	184/30411	0.00296032	0.0174928	0.0121246	O60512/Q9BYC5/Q8NBZ7/Q8WVM8/P15291	5
GO:0035580	GO:0035580	specific granule lumen	4/160	113/30411	0.00304603	0.0176779	0.0122528	P16035/Q14974/O00391/P07339	4
GO:0008540	GO:0008540	proteasome regulatory particle, base subcomplex	2/160	17/30411	0.00355197	0.0202525	0.0140373	P43686/P17980	2
GO:0005790	GO:0005790	smooth endoplasmic reticulum	3/160	59/30411	0.00374443	0.0209817	0.0145428	Q9Y4L1/P11021/P05067	3
GO:0005903	GO:0005903	brush border	5/160	196/30411	0.00387476	0.021344	0.0147939	O00429/O75369/Q15149/P15291/P35579	5
GO:0000782	GO:0000782	telomere cap complex	2/160	19/30411	0.0044354	0.0236312	0.0163792	P12956/P13010	2
GO:0000783	GO:0000783	nuclear telomere cap complex	2/160	19/30411	0.0044354	0.0236312	0.0163792	P12956/P13010	2
GO:0140445	GO:0140445	chromosome, telomeric repeat region	2/160	20/30411	0.00491127	0.0257445	0.017844	P12956/P13010	2
GO:0070419	GO:0070419	nonhomologous end joining complex	2/160	21/30411	0.00540958	0.0279066	0.0193425	P12956/P13010	2
GO:0030126	GO:0030126	COPI vesicle coat	2/160	23/30411	0.00647254	0.0328684	0.0227817	Q9Y678/P53618	2
GO:0140534	GO:0140534	endoplasmic reticulum protein-containing complex	5/160	224/30411	0.00676673	0.0338337	0.0234507	Q9Y4L1/Q14697/P11021/P14625/P07237	5
GO:0005852	GO:0005852	eukaryotic translation initiation factor 3 complex	2/160	25/30411	0.00762235	0.0369741	0.0256274	Q7L2H7/Q9UBQ5	2
GO:0033290	GO:0033290	eukaryotic 48S preinitiation complex	2/160	25/30411	0.00762235	0.0369741	0.0256274	Q7L2H7/Q9UBQ5	2
GO:1904090	GO:1904090	peptidase inhibitor complex	2/160	27/30411	0.00885707	0.0423316	0.0293408	P05121/P07858	2
GO:0005905	GO:0005905	clathrin-coated pit	4/160	154/30411	0.00903646	0.0425631	0.0295012	O00429/Q07954/Q00610/P05067	4
GO:0016282	GO:0016282	eukaryotic 43S preinitiation complex	2/160	28/30411	0.00950568	0.0441335	0.0305897	Q7L2H7/Q9UBQ5	2
GO:0001527	GO:0001527	microfibril	2/160	29/30411	0.0101748	0.0465749	0.0322819	P35555/P35556	2
GO:0005795	GO:0005795	Golgi stack	5/160	250/30411	0.0105687	0.047706	0.0330658	O60512/Q9BYC5/Q8NBZ7/Q8WVM8/P15291	5
GO:0070993	GO:0070993	translation preinitiation complex	2/160	30/30411	0.0108643	0.0483683	0.0335249	Q7L2H7/Q9UBQ5	2
GO:0030663	GO:0030663	COPI-coated vesicle membrane	2/160	31/30411	0.0115738	0.0508307	0.0352316	Q9Y678/P53618	2
GO:0030117	GO:0030117	membrane coat	4/160	167/30411	0.011898	0.0508795	0.0352654	Q9Y678/O94855/P53618/Q00610	4
GO:0048475	GO:0048475	coated membrane	4/160	167/30411	0.011898	0.0508795	0.0352654	Q9Y678/O94855/P53618/Q00610	4
GO:0016459	GO:0016459	myosin complex	3/160	91/30411	0.0123857	0.0522773	0.0362343	P35580/P19105/P35579	3
GO:0022625	GO:0022625	cytosolic large ribosomal subunit	3/160	93/30411	0.0131299	0.0547079	0.037919	P62906/P05388/P30050	3
GO:0015934	GO:0015934	large ribosomal subunit	4/160	176/30411	0.0141847	0.0583547	0.0404467	P06748/P62906/P05388/P30050	4
GO:0016528	GO:0016528	sarcoplasm	4/160	178/30411	0.014728	0.0598325	0.041471	P35443/P14625/Q15149/Q96CG8	4
GO:0009328	GO:0009328	phenylalanine-tRNA ligase complex	1/160	3/30411	0.0157014	0.0607494	0.0421065	Q9NSD9	1
GO:0043511	GO:0043511	inhibin complex	1/160	3/30411	0.0157014	0.0607494	0.0421065	P08476	1
GO:0043512	GO:0043512	inhibin A complex	1/160	3/30411	0.0157014	0.0607494	0.0421065	P08476	1
GO:1990682	GO:1990682	CSF1-CSF1R complex	1/160	3/30411	0.0157014	0.0607494	0.0421065	P09603	1
GO:1904724	GO:1904724	tertiary granule lumen	3/160	100/30411	0.0159325	0.0609185	0.0422237	P16035/O00391/P07339	3
GO:0030662	GO:0030662	coated vesicle membrane	6/160	390/30411	0.0174802	0.066059	0.0457867	O75787/Q9Y678/P21281/O94855/P53618/Q00610	6
GO:0030137	GO:0030137	COPI-coated vesicle	2/160	40/30411	0.0188252	0.070324	0.0487428	Q9Y678/P53618	2
GO:0032982	GO:0032982	myosin filament	2/160	42/30411	0.0206387	0.0749864	0.0519744	P35580/P35579	2
GO:1990391	GO:1990391	DNA repair complex	2/160	42/30411	0.0206387	0.0749864	0.0519744	P12956/P13010	2
GO:0016222	GO:0016222	procollagen-proline 4-dioxygenase complex	1/160	4/30411	0.0208805	0.0749864	0.0519744	P07237	1
GO:0098862	GO:0098862	cluster of actin-based cell projections	5/160	298/30411	0.0209962	0.0749864	0.0519744	O00429/O75369/Q15149/P15291/P35579	5
GO:0034364	GO:0034364	high-density lipoprotein particle	2/160	44/30411	0.022522	0.0795615	0.0551455	P55058/P10909	2
GO:0070820	GO:0070820	tertiary granule	5/160	308/30411	0.0237917	0.0831431	0.0576279	P16035/O75787/O00391/P07339/P53618	5
GO:0016471	GO:0016471	vacuolar proton-transporting V-type ATPase complex	2/160	47/30411	0.0254743	0.0880761	0.0610471	O75787/P21281	2
GO:0030173	GO:0030173	integral component of Golgi membrane	3/160	121/30411	0.0262112	0.08967	0.0621518	Q6ZRP7/O00391/O60507	3
GO:0033176	GO:0033176	proton-transporting V-type ATPase complex	2/160	49/30411	0.027525	0.0931836	0.0645872	O75787/P21281	2
GO:0032040	GO:0032040	small-subunit processome	2/160	50/30411	0.0285745	0.0957394	0.0663586	P62081/P13010	2
GO:0031228	GO:0031228	intrinsic component of Golgi membrane	3/160	127/30411	0.0296655	0.0983804	0.0681892	Q6ZRP7/O00391/O60507	3
GO:0071159	GO:0071159	NF-kappaB complex	1/160	6/30411	0.0311577	0.0992771	0.0688107	P23396	1
GO:0072379	GO:0072379	ER membrane insertion complex	1/160	6/30411	0.0311577	0.0992771	0.0688107	O43765	1
GO:0099073	GO:0099073	mitochondrion-derived vesicle	1/160	6/30411	0.0311577	0.0992771	0.0688107	O00429	1
GO:1990761	GO:1990761	growth cone lamellipodium	1/160	6/30411	0.0311577	0.0992771	0.0688107	P05067	1
GO:0034358	GO:0034358	plasma lipoprotein particle	2/160	56/30411	0.0351976	0.109993	0.0762378	P55058/P10909	2
GO:1990777	GO:1990777	lipoprotein particle	2/160	56/30411	0.0351976	0.109993	0.0762378	P55058/P10909	2
GO:0032153	GO:0032153	cell division site	3/160	142/30411	0.0392967	0.121633	0.0843056	Q9NVA2/P35580/P35579	3
GO:0036019	GO:0036019	endolysosome	2/160	60/30411	0.0399097	0.122365	0.0848131	P07858/Q00610	2
GO:0005642	GO:0005642	annulate lamellae	1/160	9/30411	0.0463729	0.135776	0.094109	O14980	1
GO:0031597	GO:0031597	cytosolic proteasome complex	1/160	9/30411	0.0463729	0.135776	0.094109	P43686	1
GO:0042587	GO:0042587	glycogen granule	1/160	9/30411	0.0463729	0.135776	0.094109	P49327	1
GO:0071439	GO:0071439	clathrin complex	1/160	9/30411	0.0463729	0.135776	0.094109	Q00610	1
GO:1990812	GO:1990812	growth cone filopodium	1/160	9/30411	0.0463729	0.135776	0.094109	P05067	1
GO:0017177	GO:0017177	glucosidase II complex	1/160	10/30411	0.0513916	0.146511	0.10155	Q14697	1
GO:0060473	GO:0060473	cortical granule	1/160	10/30411	0.0513916	0.146511	0.10155	P35579	1
GO:0071541	GO:0071541	eukaryotic translation initiation factor 3 complex, eIF3m	1/160	10/30411	0.0513916	0.146511	0.10155	Q7L2H7	1
GO:0008541	GO:0008541	proteasome regulatory particle, lid subcomplex	1/160	11/30411	0.0563842	0.157973	0.109494	Q9UNM6	1
GO:0036021	GO:0036021	endolysosome lumen	1/160	11/30411	0.0563842	0.157973	0.109494	P07858	1
GO:0031904	GO:0031904	endosome lumen	2/160	75/30411	0.0594817	0.164102	0.113742	P07858/P05067	2
GO:0032994	GO:0032994	protein-lipid complex	2/160	76/30411	0.0608842	0.164102	0.113742	P55058/P10909	2
GO:0005688	GO:0005688	U6 snRNP	1/160	12/30411	0.0613506	0.164102	0.113742	Q13838	1
GO:0005826	GO:0005826	actomyosin contractile ring	1/160	12/30411	0.0613506	0.164102	0.113742	P35579	1
GO:0034366	GO:0034366	spherical high-density lipoprotein particle	1/160	12/30411	0.0613506	0.164102	0.113742	P10909	1
GO:0005882	GO:0005882	intermediate filament	4/160	281/30411	0.0616013	0.164102	0.113742	P31944/P08670/Q15149/P05783	4
GO:0008091	GO:0008091	spectrin	1/160	13/30411	0.066291	0.172357	0.119463	Q01082	1
GO:0032437	GO:0032437	cuticular plate	1/160	13/30411	0.066291	0.172357	0.119463	Q01082	1
GO:0097418	GO:0097418	neurofibrillary tangle	1/160	13/30411	0.066291	0.172357	0.119463	P10909	1
GO:0031232	GO:0031232	extrinsic component of external side of plasma membrane	1/160	14/30411	0.0712056	0.183665	0.127302	P07093	1
GO:0016469	GO:0016469	proton-transporting two-sector ATPase complex	2/160	84/30411	0.0724982	0.185527	0.128592	O75787/P21281	2
GO:0098858	GO:0098858	actin-based cell projection	5/160	423/30411	0.0733929	0.186349	0.129162	Q14204/P01137/P21281/P15291/P05067	5
GO:0030017	GO:0030017	sarcomere	5/160	424/30411	0.0739693	0.186357	0.129167	O75369/P08253/P19105/Q15149/Q01082	5
GO:0014731	GO:0014731	spectrin-associated cytoskeleton	1/160	15/30411	0.0760944	0.188774	0.130842	Q01082	1
GO:0097443	GO:0097443	sorting endosome	1/160	15/30411	0.0760944	0.188774	0.130842	Q07960	1
GO:0030658	GO:0030658	transport vesicle membrane	5/160	429/30411	0.0768883	0.188774	0.130842	O00429/O75787/P21281/O94855/Q00610	5
GO:0042581	GO:0042581	specific granule	4/160	304/30411	0.077252	0.188774	0.130842	P16035/Q14974/O00391/P07339	4
GO:0000346	GO:0000346	transcription export complex	1/160	16/30411	0.0809577	0.190946	0.132348	Q13838	1
GO:0001652	GO:0001652	granular component	1/160	16/30411	0.0809577	0.190946	0.132348	P06748	1
GO:0005577	GO:0005577	fibrinogen complex	1/160	16/30411	0.0809577	0.190946	0.132348	P02751	1
GO:0005687	GO:0005687	U4 snRNP	1/160	16/30411	0.0809577	0.190946	0.132348	Q13838	1
GO:0008021	GO:0008021	synaptic vesicle	5/160	436/30411	0.0810785	0.190946	0.132348	O00429/O75787/P21281/P50897/P05067	5
GO:0097180	GO:0097180	serine protease inhibitor complex	1/160	17/30411	0.0857956	0.200601	0.13904	P05121	1
GO:0000220	GO:0000220	vacuolar proton-transporting V-type ATPase, V0 domain	1/160	18/30411	0.0906081	0.21034	0.145791	O75787	1
GO:0030684	GO:0030684	preribosome	2/160	98/30411	0.0943333	0.217435	0.150708	P62081/P13010	2
GO:0033018	GO:0033018	sarcoplasmic reticulum lumen	1/160	19/30411	0.0953955	0.218335	0.151332	P14625	1
GO:0030016	GO:0030016	myofibril	5/160	462/30411	0.0976829	0.22137	0.153435	O75369/P08253/P19105/Q15149/Q01082	5
GO:0005744	GO:0005744	TIM23 mitochondrial import inner membrane translocase complex	1/160	20/30411	0.100158	0.22137	0.153435	P38646	1
GO:0030056	GO:0030056	hemidesmosome	1/160	20/30411	0.100158	0.22137	0.153435	Q15149	1
GO:0032154	GO:0032154	cleavage furrow	2/160	102/30411	0.100882	0.22137	0.153435	P35580/P35579	2
GO:0070382	GO:0070382	exocytic vesicle	5/160	472/30411	0.104496	0.22137	0.153435	O00429/O75787/P21281/P50897/P05067	5
GO:0001401	GO:0001401	SAM complex	1/160	21/30411	0.104895	0.22137	0.153435	P38646	1
GO:0005583	GO:0005583	fibrillar collagen trimer	1/160	21/30411	0.104895	0.22137	0.153435	P51884	1
GO:0033179	GO:0033179	proton-transporting V-type ATPase, V0 domain	1/160	21/30411	0.104895	0.22137	0.153435	O75787	1
GO:0097179	GO:0097179	protease inhibitor complex	1/160	21/30411	0.104895	0.22137	0.153435	P05121	1
GO:0098643	GO:0098643	banded collagen fibril	1/160	21/30411	0.104895	0.22137	0.153435	P51884	1
GO:0140275	GO:0140275	MIB complex	1/160	21/30411	0.104895	0.22137	0.153435	P38646	1
GO:1990498	GO:1990498	mitotic spindle microtubule	1/160	21/30411	0.104895	0.22137	0.153435	Q00610	1
GO:0030175	GO:0030175	filopodium	3/160	216/30411	0.105912	0.222073	0.153922	Q14204/P15291/P05067	3
GO:0043292	GO:0043292	contractile fiber	5/160	477/30411	0.107989	0.222641	0.154316	O75369/P08253/P19105/Q15149/Q01082	5
GO:0000138	GO:0000138	Golgi trans cisterna	1/160	22/30411	0.109608	0.222641	0.154316	P15291	1
GO:0000221	GO:0000221	vacuolar proton-transporting V-type ATPase, V1 domain	1/160	22/30411	0.109608	0.222641	0.154316	P21281	1
GO:0033180	GO:0033180	proton-transporting V-type ATPase, V1 domain	1/160	22/30411	0.109608	0.222641	0.154316	P21281	1
GO:0070938	GO:0070938	contractile ring	1/160	22/30411	0.109608	0.222641	0.154316	P35579	1
GO:0036464	GO:0036464	cytoplasmic ribonucleoprotein granule	5/160	483/30411	0.112256	0.225128	0.15604	P17980/Q14974/P05388/P61978/P62701	5
GO:0030672	GO:0030672	synaptic vesicle membrane	3/160	223/30411	0.113647	0.225128	0.15604	O00429/O75787/P21281	3
GO:0099501	GO:0099501	exocytic vesicle membrane	3/160	223/30411	0.113647	0.225128	0.15604	O00429/O75787/P21281	3
GO:0005641	GO:0005641	nuclear envelope lumen	1/160	23/30411	0.114296	0.225128	0.15604	P05067	1
GO:0019774	GO:0019774	proteasome core complex, beta-subunit complex	1/160	23/30411	0.114296	0.225128	0.15604	P49720	1
GO:0001931	GO:0001931	uropod	1/160	24/30411	0.118959	0.23013	0.159507	P35579	1
GO:0031254	GO:0031254	cell trailing edge	1/160	24/30411	0.118959	0.23013	0.159507	P35579	1
GO:0034709	GO:0034709	methylosome	1/160	24/30411	0.118959	0.23013	0.159507	Q99873	1
GO:0101003	GO:0101003	ficolin-1-rich granule membrane	2/160	114/30411	0.121229	0.233133	0.161588	O75787/P53618	2
GO:0031616	GO:0031616	spindle pole centrosome	1/160	25/30411	0.123598	0.233543	0.161873	P06748	1
GO:0032591	GO:0032591	dendritic spine membrane	1/160	25/30411	0.123598	0.233543	0.161873	O75787	1
GO:0097524	GO:0097524	sperm plasma membrane	1/160	25/30411	0.123598	0.233543	0.161873	P14625	1
GO:0045111	GO:0045111	intermediate filament cytoskeleton	4/160	363/30411	0.125353	0.23549	0.163222	P31944/P08670/Q15149/P05783	4
GO:0045095	GO:0045095	keratin filament	2/160	119/30411	0.129983	0.242784	0.168278	P31944/P05783	2
GO:0005869	GO:0005869	dynactin complex	1/160	27/30411	0.132804	0.243849	0.169016	P61163	1
GO:0030127	GO:0030127	COPII vesicle coat	1/160	27/30411	0.132804	0.243849	0.169016	O94855	1
GO:0042583	GO:0042583	chromaffin granule	1/160	27/30411	0.132804	0.243849	0.169016	P10909	1
GO:0032589	GO:0032589	neuron projection membrane	2/160	123/30411	0.137089	0.24803	0.171914	O75787/Q01082	2
GO:0043083	GO:0043083	synaptic cleft	1/160	28/30411	0.13737	0.24803	0.171914	P24043	1
GO:0098637	GO:0098637	protein complex involved in cell-matrix adhesion	1/160	28/30411	0.13737	0.24803	0.171914	P24043	1
GO:0016281	GO:0016281	eukaryotic translation initiation factor 4F complex	1/160	31/30411	0.150927	0.269513	0.186804	P60842	1
GO:0035253	GO:0035253	ciliary rootlet	1/160	31/30411	0.150927	0.269513	0.186804	P05067	1
GO:0016363	GO:0016363	nuclear matrix	3/160	257/30411	0.153995	0.272998	0.18922	P27708/P09486/P08670	3
GO:0070821	GO:0070821	tertiary granule membrane	2/160	133/30411	0.155206	0.272998	0.18922	O75787/P53618	2
GO:0097440	GO:0097440	apical dendrite	1/160	32/30411	0.155399	0.272998	0.18922	P10909	1
GO:0005742	GO:0005742	mitochondrial outer membrane translocase complex	1/160	33/30411	0.159847	0.274096	0.18998	P38646	1
GO:0005940	GO:0005940	septin ring	1/160	33/30411	0.159847	0.274096	0.18998	Q9NVA2	1
GO:0030132	GO:0030132	clathrin coat of coated pit	1/160	33/30411	0.159847	0.274096	0.18998	Q00610	1
GO:0031105	GO:0031105	septin complex	1/160	33/30411	0.159847	0.274096	0.18998	Q9NVA2	1
GO:0030057	GO:0030057	desmosome	1/160	34/30411	0.164272	0.274096	0.18998	P15291	1
GO:0030130	GO:0030130	clathrin coat of trans-Golgi network vesicle	1/160	34/30411	0.164272	0.274096	0.18998	Q00610	1
GO:0031430	GO:0031430	M band	1/160	34/30411	0.164272	0.274096	0.18998	Q01082	1
GO:0033178	GO:0033178	proton-transporting two-sector ATPase complex, catalytic domain	1/160	34/30411	0.164272	0.274096	0.18998	P21281	1
GO:0030665	GO:0030665	clathrin-coated vesicle membrane	3/160	267/30411	0.166626	0.274096	0.18998	O75787/P21281/Q00610	3
GO:0016234	GO:0016234	inclusion body	2/160	140/30411	0.168147	0.274096	0.18998	P43686/P10909	2
GO:0031092	GO:0031092	platelet alpha granule membrane	1/160	35/30411	0.168674	0.274096	0.18998	P09486	1
GO:0032156	GO:0032156	septin cytoskeleton	1/160	35/30411	0.168674	0.274096	0.18998	Q9NVA2	1
GO:0043034	GO:0043034	costamere	1/160	35/30411	0.168674	0.274096	0.18998	Q15149	1
GO:0097038	GO:0097038	perinuclear endoplasmic reticulum	1/160	35/30411	0.168674	0.274096	0.18998	P10909	1
GO:0098799	GO:0098799	outer mitochondrial membrane protein complex	1/160	35/30411	0.168674	0.274096	0.18998	P38646	1
GO:0030018	GO:0030018	Z disc	3/160	273/30411	0.174347	0.281403	0.195045	O75369/P19105/Q15149	3
GO:0005868	GO:0005868	cytoplasmic dynein complex	1/160	37/30411	0.177409	0.281403	0.195045	Q14204	1
GO:0012510	GO:0012510	trans-Golgi network transport vesicle membrane	1/160	37/30411	0.177409	0.281403	0.195045	Q00610	1
GO:0036020	GO:0036020	endolysosome membrane	1/160	37/30411	0.177409	0.281403	0.195045	Q00610	1
GO:0016529	GO:0016529	sarcoplasmic reticulum	2/160	145/30411	0.1775	0.281403	0.195045	P35443/P14625	2
GO:0044304	GO:0044304	main axon	2/160	151/30411	0.188828	0.297909	0.206486	Q01082/P05067	2
GO:0030673	GO:0030673	axolemma	1/160	40/30411	0.190341	0.298844	0.207134	Q01082	1
GO:0034399	GO:0034399	nuclear periphery	3/160	287/30411	0.19274	0.301156	0.208736	P27708/P09486/P08670	3
GO:0005643	GO:0005643	nuclear pore	2/160	154/30411	0.194529	0.302498	0.209666	Q14974/O95373	2
GO:0005791	GO:0005791	rough endoplasmic reticulum	2/160	155/30411	0.196435	0.304006	0.210712	O00469/P05067	2
GO:0033177	GO:0033177	proton-transporting two-sector ATPase complex, proton-transporting domain	1/160	42/30411	0.198849	0.304839	0.211289	O75787	1
GO:0097449	GO:0097449	astrocyte projection	1/160	42/30411	0.198849	0.304839	0.211289	P05067	1
GO:0030867	GO:0030867	rough endoplasmic reticulum membrane	1/160	43/30411	0.20307	0.308996	0.21417	O00469	1
GO:0031674	GO:0031674	I band	3/160	295/30411	0.203462	0.308996	0.21417	O75369/P19105/Q15149	3
GO:0042383	GO:0042383	sarcolemma	3/160	296/30411	0.204812	0.3096	0.214589	P21810/Q15149/P24043	3
GO:0044322	GO:0044322	endoplasmic reticulum quality control compartment	1/160	44/30411	0.207269	0.311863	0.216157	Q9NYU2	1
GO:0000242	GO:0000242	pericentriolar material	1/160	45/30411	0.211446	0.31425	0.217812	P17987	1
GO:0005839	GO:0005839	proteasome core complex	1/160	45/30411	0.211446	0.31425	0.217812	P49720	1
GO:0030864	GO:0030864	cortical actin cytoskeleton	2/160	163/30411	0.211756	0.31425	0.217812	P35579/Q01082	2
GO:0005881	GO:0005881	cytoplasmic microtubule	2/160	166/30411	0.217533	0.321355	0.222737	Q14204/P68363	2
GO:0005902	GO:0005902	microvillus	2/160	167/30411	0.219461	0.322737	0.223695	P01137/P21281	2
GO:0071782	GO:0071782	endoplasmic reticulum tubular network	1/160	48/30411	0.223845	0.327701	0.227135	Q14974	1
GO:0010494	GO:0010494	cytoplasmic stress granule	2/160	172/30411	0.229126	0.332902	0.23074	Q14974/P61978	2
GO:0032993	GO:0032993	protein-DNA complex	3/160	314/30411	0.229446	0.332902	0.23074	P06748/P12956/P13010	3
GO:0042788	GO:0042788	polysomal ribosome	1/160	52/30411	0.240077	0.346226	0.239975	P62906	1
GO:0031970	GO:0031970	organelle envelope lumen	2/160	178/30411	0.24076	0.346226	0.239975	Q96AY3/P05067	2
GO:0030134	GO:0030134	COPII-coated ER to Golgi transport vesicle	2/160	183/30411	0.250477	0.358613	0.248561	O94855/P05067	2
GO:0030125	GO:0030125	clathrin vesicle coat	1/160	57/30411	0.259893	0.370462	0.256774	Q00610	1
GO:0031672	GO:0031672	A band	1/160	59/30411	0.267675	0.378237	0.262163	Q01082	1
GO:0070971	GO:0070971	endoplasmic reticulum exit site	1/160	59/30411	0.267675	0.378237	0.262163	O94855	1
GO:0001726	GO:0001726	ruffle	3/160	348/30411	0.277276	0.390108	0.27039	P23396/P21281/P35579	3
GO:0031256	GO:0031256	leading edge membrane	3/160	350/30411	0.280126	0.392419	0.271992	P23396/O75787/Q01082	3
GO:0043197	GO:0043197	dendritic spine	3/160	352/30411	0.282979	0.39305	0.27243	O75787/Q9NVA2/P05067	3
GO:0002102	GO:0002102	podosome	1/160	63/30411	0.282996	0.39305	0.27243	P61978	1
GO:0044309	GO:0044309	neuron spine	3/160	353/30411	0.284407	0.393328	0.272623	O75787/Q9NVA2/P05067	3
GO:0030140	GO:0030140	trans-Golgi network transport vesicle	1/160	66/30411	0.294277	0.405255	0.280889	Q00610	1
GO:0051233	GO:0051233	spindle midzone	1/160	67/30411	0.297998	0.408435	0.283093	P05067	1
GO:0032588	GO:0032588	trans-Golgi network membrane	2/160	208/30411	0.2991	0.408435	0.283093	Q00610/P05067	2
GO:0044815	GO:0044815	DNA packaging complex	2/160	209/30411	0.301039	0.409363	0.283736	P12956/P13010	2
GO:0030496	GO:0030496	midbody	3/160	371/30411	0.310186	0.419933	0.291063	P11021/P14625/P35580	3
GO:0030863	GO:0030863	cortical cytoskeleton	2/160	215/30411	0.312654	0.419933	0.291063	P35579/Q01082	2
GO:0099738	GO:0099738	cell cortex region	1/160	71/30411	0.312689	0.419933	0.291063	P61163	1
GO:0032590	GO:0032590	dendrite membrane	1/160	75/30411	0.327073	0.437444	0.3032	O75787	1
GO:1902554	GO:1902554	serine/threonine protein kinase complex	2/160	227/30411	0.335754	0.447214	0.309972	P12956/P13010	2
GO:0001533	GO:0001533	cornified envelope	1/160	80/30411	0.344634	0.455343	0.315606	P31944	1
GO:0005741	GO:0005741	mitochondrial outer membrane	3/160	395/30411	0.344659	0.455343	0.315606	O00429/P38646/Q15149	3
GO:0097386	GO:0097386	glial cell projection	1/160	83/30411	0.354952	0.465611	0.322723	P05067	1
GO:0005777	GO:0005777	peroxisome	2/160	238/30411	0.356729	0.465611	0.322723	O00429/P08670	2
GO:0042579	GO:0042579	microbody	2/160	238/30411	0.356729	0.465611	0.322723	O00429/P08670	2
GO:0043195	GO:0043195	terminal bouton	1/160	84/30411	0.358355	0.465861	0.322896	P27708	1
GO:0030136	GO:0030136	clathrin-coated vesicle	3/160	406/30411	0.360429	0.466529	0.32336	O75787/P21281/Q00610	3
GO:0000421	GO:0000421	autophagosome membrane	1/160	85/30411	0.36174	0.466529	0.32336	O75787	1
GO:0001772	GO:0001772	immunological synapse	1/160	87/30411	0.368457	0.473314	0.328062	P35579	1
GO:0030027	GO:0030027	lamellipodium	3/160	413/30411	0.370439	0.473986	0.328528	P35580/P07237/P05067	3
GO:0009295	GO:0009295	nucleoid	1/160	89/30411	0.375104	0.474353	0.328783	P38646	1
GO:0030118	GO:0030118	clathrin coat	1/160	89/30411	0.375104	0.474353	0.328783	Q00610	1
GO:0042645	GO:0042645	mitochondrial nucleoid	1/160	89/30411	0.375104	0.474353	0.328783	P38646	1
GO:1902911	GO:1902911	protein kinase complex	2/160	249/30411	0.377466	0.475491	0.329571	P12956/P13010	2
GO:0043198	GO:0043198	dendritic shaft	1/160	91/30411	0.381682	0.478944	0.331964	P05067	1
GO:0031305	GO:0031305	integral component of mitochondrial inner membrane	1/160	92/30411	0.384944	0.481181	0.333515	P38646	1
GO:0031304	GO:0031304	intrinsic component of mitochondrial inner membrane	1/160	93/30411	0.38819	0.483379	0.335038	P38646	1
GO:0043209	GO:0043209	myelin sheath	1/160	96/30411	0.397826	0.493486	0.342044	Q15149	1
GO:0098636	GO:0098636	protein complex involved in cell adhesion	1/160	97/30411	0.401004	0.495537	0.343466	P24043	1
GO:0030286	GO:0030286	dynein complex	1/160	98/30411	0.404166	0.497552	0.344862	Q14204	1
GO:0045335	GO:0045335	phagocytic vesicle	2/160	265/30411	0.407124	0.499303	0.346075	O75369/P08670	2
GO:0035577	GO:0035577	azurophil granule membrane	1/160	100/30411	0.410439	0.50071	0.347051	P15291	1
GO:0031968	GO:0031968	organelle outer membrane	3/160	443/30411	0.412956	0.50071	0.347051	O00429/P38646/Q15149	3
GO:0015030	GO:0015030	Cajal body	1/160	101/30411	0.413551	0.50071	0.347051	O14980	1
GO:0000781	GO:0000781	chromosome, telomeric region	2/160	269/30411	0.414434	0.50071	0.347051	P12956/P13010	2
GO:0019867	GO:0019867	outer membrane	3/160	449/30411	0.421361	0.507194	0.351545	O00429/P38646/Q15149	3
GO:0060076	GO:0060076	excitatory synapse	1/160	105/30411	0.425837	0.508813	0.352667	O60687	1
GO:0097525	GO:0097525	spliceosomal snRNP complex	1/160	105/30411	0.425837	0.508813	0.352667	Q13838	1
GO:0005801	GO:0005801	cis-Golgi network	1/160	107/30411	0.431884	0.512271	0.355064	Q8WVM8	1
GO:0019005	GO:0019005	SCF ubiquitin ligase complex	1/160	107/30411	0.431884	0.512271	0.355064	Q96K76	1
GO:0031526	GO:0031526	brush border membrane	1/160	110/30411	0.440835	0.520987	0.361105	P15291	1
GO:0030532	GO:0030532	small nuclear ribonucleoprotein complex	1/160	117/30411	0.461181	0.5427	0.376155	Q13838	1
GO:0005875	GO:0005875	microtubule associated complex	2/160	296/30411	0.462547	0.5427	0.376155	Q14204/P61163	2
GO:0012507	GO:0012507	ER to Golgi transport vesicle membrane	1/160	128/30411	0.491676	0.574801	0.398405	O94855	1
GO:1904115	GO:1904115	axon cytoplasm	1/160	133/30411	0.504964	0.58822	0.407705	Q14204	1
GO:0000792	GO:0000792	heterochromatin	1/160	137/30411	0.515346	0.596041	0.413126	P17987	1
GO:0120114	GO:0120114	Sm-like protein family complex	1/160	137/30411	0.515346	0.596041	0.413126	Q13838	1
GO:0048786	GO:0048786	presynaptic active zone	1/160	140/30411	0.52299	0.602737	0.417767	P05067	1
GO:0005876	GO:0005876	spindle microtubule	1/160	141/30411	0.525511	0.603502	0.418298	Q00610	1
GO:0072686	GO:0072686	mitotic spindle	2/160	336/30411	0.529402	0.604972	0.419317	P23396/Q00610	2
GO:0033116	GO:0033116	endoplasmic reticulum-Golgi intermediate compartment membrane	1/160	143/30411	0.530514	0.604972	0.419317	P26572	1
GO:0005681	GO:0005681	spliceosomal complex	2/160	344/30411	0.542086	0.616007	0.426965	Q13838/P61978	2
GO:0032592	GO:0032592	integral component of mitochondrial membrane	1/160	149/30411	0.54521	0.617398	0.42793	P38646	1
GO:0045171	GO:0045171	intercellular bridge	1/160	150/30411	0.547615	0.617968	0.428325	O00391	1
GO:0098573	GO:0098573	intrinsic component of mitochondrial membrane	1/160	151/30411	0.550007	0.61852	0.428707	P38646	1
GO:0030669	GO:0030669	clathrin-coated endocytic vesicle membrane	1/160	152/30411	0.552386	0.619053	0.429077	Q00610	1
GO:0005912	GO:0005912	adherens junction	2/160	354/30411	0.557609	0.622675	0.431587	P35579/P05783	2
GO:0005758	GO:0005758	mitochondrial intermembrane space	1/160	155/30411	0.559449	0.622675	0.431587	Q96AY3	1
GO:0071013	GO:0071013	catalytic step 2 spliceosome	1/160	157/30411	0.564097	0.625704	0.433687	P61978	1
GO:0090734	GO:0090734	site of DNA damage	1/160	179/30411	0.61211	0.675517	0.468212	P13010	1
GO:0030666	GO:0030666	endocytic vesicle membrane	2/160	392/30411	0.613161	0.675517	0.468212	Q07954/Q00610	2
GO:0045334	GO:0045334	clathrin-coated endocytic vesicle	1/160	181/30411	0.616204	0.676576	0.468947	Q00610	1
GO:0000932	GO:0000932	P-body	1/160	183/30411	0.620256	0.678646	0.470382	P17980	1
GO:0034451	GO:0034451	centriolar satellite	1/160	184/30411	0.622266	0.678646	0.470382	P05783	1
GO:0034708	GO:0034708	methyltransferase complex	1/160	189/30411	0.632159	0.687129	0.476261	Q99873	1
GO:0032587	GO:0032587	ruffle membrane	1/160	194/30411	0.641794	0.695015	0.481727	P23396	1
GO:0005776	GO:0005776	autophagosome	1/160	195/30411	0.643691	0.695015	0.481727	O75787	1
GO:0120111	GO:0120111	neuron projection cytoplasm	1/160	198/30411	0.649321	0.698773	0.484332	Q14204	1
GO:1990204	GO:1990204	oxidoreductase complex	1/160	215/30411	0.679597	0.728941	0.505241	P07237	1
GO:0016323	GO:0016323	basolateral plasma membrane	2/160	447/30411	0.683945	0.731192	0.506802	Q07954/P15291	2
GO:0043679	GO:0043679	axon terminus	1/160	221/30411	0.68965	0.734873	0.509353	P27708	1
GO:0001669	GO:0001669	acrosomal vesicle	1/160	241/30411	0.72095	0.765715	0.530731	P17987	1
GO:0098800	GO:0098800	inner mitochondrial membrane protein complex	1/160	251/30411	0.735403	0.778521	0.539607	P38646	1
GO:0044306	GO:0044306	neuron projection terminus	1/160	257/30411	0.743715	0.784764	0.543934	P27708	1
GO:0000776	GO:0000776	kinetochore	1/160	272/30411	0.763377	0.802905	0.556507	O14980	1
GO:0043204	GO:0043204	perikaryon	1/160	288/30411	0.7827	0.820572	0.568753	P05067	1
GO:0000779	GO:0000779	condensed chromosome, centromeric region	1/160	291/30411	0.786144	0.821533	0.569419	O14980	1
GO:0031461	GO:0031461	cullin-RING ubiquitin ligase complex	1/160	299/30411	0.795066	0.826678	0.572985	Q96K76	1
GO:0000922	GO:0000922	spindle pole	1/160	300/30411	0.796155	0.826678	0.572985	P06748	1
GO:0030176	GO:0030176	integral component of endoplasmic reticulum membrane	1/160	317/30411	0.813811	0.84232	0.583827	P11021	1
GO:0031227	GO:0031227	intrinsic component of endoplasmic reticulum membrane	1/160	330/30411	0.826279	0.852511	0.59089	P11021	1
GO:0009898	GO:0009898	cytoplasmic side of plasma membrane	1/160	342/30411	0.837051	0.860891	0.596698	P35579	1
GO:0019897	GO:0019897	extrinsic component of plasma membrane	1/160	350/30411	0.84386	0.863285	0.598358	P07093	1
GO:0030426	GO:0030426	growth cone	1/160	351/30411	0.844691	0.863285	0.598358	P05067	1
GO:0030427	GO:0030427	site of polarized growth	1/160	360/30411	0.851976	0.868	0.601626	P05067	1
GO:0055037	GO:0055037	recycling endosome	1/160	370/30411	0.859672	0.873104	0.605164	P05067	1
GO:0098562	GO:0098562	cytoplasmic side of membrane	1/160	394/30411	0.876559	0.887481	0.615129	P35579	1
GO:0000775	GO:0000775	chromosome, centromeric region	1/160	404/30411	0.882984	0.89121	0.617713	O14980	1
GO:0032838	GO:0032838	plasma membrane bounded cell projection cytoplasm	1/160	440/30411	0.903482	0.909076	0.630097	Q14204	1
GO:0098798	GO:0098798	mitochondrial protein-containing complex	1/160	470/30411	0.917807	0.918683	0.636755	P38646	1
GO:0000793	GO:0000793	condensed chromosome	1/160	472/30411	0.918683	0.918683	0.636755	O14980	1

## Sheet: Cluster 2
	ID	Description	GeneRatio	BgRatio	pvalue	p.adjust	qvalue	geneID	Count
GO:0005604	GO:0005604	basement membrane	15/89	181/30411	6.01e-18	9.44e-16	5.82e-16	P55268/P39060/P20908/Q14112/Q16363/P14543/P11047/P07942/O00468/O15230/Q9Y4K0/Q6PCB0/P25391/P24821/P98160	15
GO:0005581	GO:0005581	collagen trimer	1989-12-01	141/30411	1.07e-14	8.42e-13	5.19e-13	P02452/P08123/P02461/Q6UXH8/P05997/Q99715/P39060/P20908/P12111/P12110/P12109/Q9Y6C2	12
GO:0098637	GO:0098637	protein complex involved in cell-matrix adhesion	1989-07-01	28/30411	1.63e-12	8.52e-11	5.25e-11	P55268/P14543/P11047/P07942/P25391/P24821/Q9Y6C2	7
GO:0000813	GO:0000813	ESCRT I complex	1989-05-01	17/30411	1.15e-09	4.53e-08	2.79e-08	Q9H7P6/Q9UK41/Q96EY5/Q9H9H4/Q99816	5
GO:0036452	GO:0036452	ESCRT complex	1989-06-01	41/30411	2.19e-09	6.88e-08	4.25e-08	Q9BRG1/Q9H7P6/Q9UK41/Q96EY5/Q9H9H4/Q99816	6
GO:0005583	GO:0005583	fibrillar collagen trimer	1989-05-01	21/30411	3.76e-09	8.43e-08	5.2e-08	P02452/P08123/P02461/P05997/P20908	5
GO:0098643	GO:0098643	banded collagen fibril	1989-05-01	21/30411	3.76e-09	8.43e-08	5.2e-08	P02452/P08123/P02461/P05997/P20908	5
GO:0098636	GO:0098636	protein complex involved in cell adhesion	1989-07-01	97/30411	1.5e-08	2.94e-07	1.82e-07	P55268/P14543/P11047/P07942/P25391/P24821/Q9Y6C2	7
GO:0043256	GO:0043256	laminin complex	1989-05-01	29/30411	2.15e-08	3.75e-07	2.32e-07	P55268/P11047/P07942/O15230/P25391	5
GO:0000786	GO:0000786	nucleosome	1989-07-01	130/30411	1.14e-07	1.79e-06	1.11e-06	Q8IUE6/O75367/Q71DI3/Q99879/Q93077/P62805/Q16778	7
GO:0098644	GO:0098644	complex of collagen trimers	1989-05-01	43/30411	1.69e-07	2.41e-06	1.49e-06	P02452/P08123/P02461/P05997/P20908	5
GO:0005606	GO:0005606	laminin-1 complex	1989-03-01	5/30411	2.41e-07	2.71e-06	1.67e-06	P11047/P07942/P25391	3
GO:0043259	GO:0043259	laminin-10 complex	1989-03-01	5/30411	2.41e-07	2.71e-06	1.67e-06	P11047/P07942/O15230	3
GO:0043260	GO:0043260	laminin-11 complex	1989-03-01	5/30411	2.41e-07	2.71e-06	1.67e-06	P55268/P11047/O15230	3
GO:0044815	GO:0044815	DNA packaging complex	1989-07-01	209/30411	2.8e-06	2.93e-05	1.81e-05	Q8IUE6/O75367/Q71DI3/Q99879/Q93077/P62805/Q16778	7
GO:0005584	GO:0005584	collagen type I trimer	1989-02-01	3/30411	2.54e-05	0.000248827	0.000153484	P02452/P08123	2
GO:0032993	GO:0032993	protein-DNA complex	1989-07-01	314/30411	3.91e-05	0.000361012	0.000222682	Q8IUE6/O75367/Q71DI3/Q99879/Q93077/P62805/Q16778	7
GO:0031902	GO:0031902	late endosome membrane	1989-06-01	257/30411	0.000111099	0.000969031	0.000597726	Q9H7P6/Q9NUM4/Q9UK41/Q96EY5/Q9H9H4/Q99816	6
GO:0005589	GO:0005589	collagen type VI trimer	1989-02-01	6/30411	0.000126067	0.000989626	0.00061043	P12111/P12109	2
GO:0098647	GO:0098647	collagen beaded filament	1989-02-01	6/30411	0.000126067	0.000989626	0.00061043	P12111/P12109	2
GO:0005608	GO:0005608	laminin-3 complex	1989-02-01	7/30411	0.000176157	0.00131699	0.000812355	P55268/P25391	2
GO:0005588	GO:0005588	collagen type V trimer	1989-02-01	8/30411	0.000234429	0.00167297	0.00103194	P05997/P20908	2
GO:0005592	GO:0005592	collagen type XI trimer	1989-02-01	13/30411	0.000646859	0.00441551	0.00272362	P05997/P20908	2
GO:0005614	GO:0005614	interstitial matrix	1989-02-01	17/30411	0.0011193	0.00732208	0.00451647	Q6PCB0/P24821	2
GO:0031091	GO:0031091	platelet alpha granule	1989-04-01	175/30411	0.00176815	0.011104	0.00684924	P02679/P10124/P04275/Q06481	4
GO:0005796	GO:0005796	Golgi lumen	1989-04-01	194/30411	0.00256929	0.0151175	0.00932488	P31431/P35052/O00468/P98160	4
GO:0022625	GO:0022625	cytosolic large ribosomal subunit	1989-03-01	93/30411	0.00259982	0.0151175	0.00932488	P18077/P18124/Q02543	3
GO:0043083	GO:0043083	synaptic cleft	1989-02-01	28/30411	0.00304662	0.0170828	0.0105372	P55268/O15230	2
GO:0043202	GO:0043202	lysosomal lumen	1989-04-01	206/30411	0.00318686	0.017253	0.0106421	P31431/P35052/O00468/P98160	4
GO:0005775	GO:0005775	vacuolar lumen	1989-05-01	351/30411	0.00374476	0.0195976	0.0120883	P31431/O00560/P35052/O00468/P98160	5
GO:0031093	GO:0031093	platelet alpha granule lumen	1989-03-01	123/30411	0.00569328	0.0288337	0.0177855	P02679/P10124/P04275	3
GO:0005607	GO:0005607	laminin-2 complex	1989-01-01	3/30411	0.00875434	0.0404244	0.0249349	P07942	1
GO:0034668	GO:0034668	integrin alpha4-beta1 complex	1989-01-01	3/30411	0.00875434	0.0404244	0.0249349	Q9Y6C2	1
GO:0044308	GO:0044308	axonal spine	1989-01-01	3/30411	0.00875434	0.0404244	0.0249349	Q15075	1
GO:0000814	GO:0000814	ESCRT II complex	1989-01-01	4/30411	0.0116556	0.0436101	0.0269	Q9BRG1	1
GO:0005895	GO:0005895	interleukin-5 receptor complex	1989-01-01	4/30411	0.0116556	0.0436101	0.0269	O00560	1
GO:0016222	GO:0016222	procollagen-proline 4-dioxygenase complex	1989-01-01	4/30411	0.0116556	0.0436101	0.0269	P13674	1
GO:0030934	GO:0030934	anchoring collagen complex	1989-01-01	4/30411	0.0116556	0.0436101	0.0269	Q99715	1
GO:0042629	GO:0042629	mast cell granule	1989-01-01	4/30411	0.0116556	0.0436101	0.0269	P10124	1
GO:0055028	GO:0055028	cortical microtubule	1989-01-01	4/30411	0.0116556	0.0436101	0.0269	Q14980	1
GO:1905720	GO:1905720	cytoplasmic microtubule bundle	1989-01-01	4/30411	0.0116556	0.0436101	0.0269	Q14980	1
GO:0022626	GO:0022626	cytosolic ribosome	1989-03-01	160/30411	0.0116664	0.0436101	0.0269	P18077/P18124/Q02543	3
GO:0015934	GO:0015934	large ribosomal subunit	1989-03-01	176/30411	0.0150455	0.0549334	0.0338845	P18077/P18124/Q02543	3
GO:0030981	GO:0030981	cortical microtubule cytoskeleton	1989-01-01	6/30411	0.0174329	0.0608214	0.0375164	Q14980	1
GO:1990733	GO:1990733	titin-telethonin complex	1989-01-01	6/30411	0.0174329	0.0608214	0.0375164	Q8WZ42	1
GO:0090543	GO:0090543	Flemming body	1989-02-01	71/30411	0.0184656	0.0613176	0.0378224	Q99816/Q8WUM4	2
GO:0001740	GO:0001740	Barr body	1989-01-01	7/30411	0.020309	0.0613176	0.0378224	O75367	1
GO:0005593	GO:0005593	FACIT collagen trimer	1989-01-01	7/30411	0.020309	0.0613176	0.0378224	Q99715	1
GO:0005610	GO:0005610	laminin-5 complex	1989-01-01	7/30411	0.020309	0.0613176	0.0378224	O15230	1
GO:0043505	GO:0043505	CENP-A containing nucleosome	1989-01-01	7/30411	0.020309	0.0613176	0.0378224	P62805	1
GO:0061638	GO:0061638	CENP-A containing chromatin	1989-01-01	7/30411	0.020309	0.0613176	0.0378224	P62805	1
GO:0097575	GO:0097575	lateral cell cortex	1989-01-01	7/30411	0.020309	0.0613176	0.0378224	Q14980	1
GO:0001739	GO:0001739	sex chromatin	1989-01-01	8/30411	0.0231768	0.0673443	0.0415399	O75367	1
GO:0090733	GO:0090733	tenascin complex	1989-01-01	8/30411	0.0231768	0.0673443	0.0415399	P24821	1
GO:0072562	GO:0072562	blood microparticle	1989-03-01	209/30411	0.023592	0.0673443	0.0415399	P02679/O00560/Q08380	3
GO:0034506	GO:0034506	chromosome, centromeric core domain	1989-01-01	9/30411	0.0260363	0.0729946	0.0450252	P62805	1
GO:0098966	GO:0098966	perisynaptic extracellular matrix	1989-01-01	10/30411	0.0288875	0.0781955	0.0482332	P24821	1
GO:0099535	GO:0099535	synapse-associated extracellular matrix	1989-01-01	10/30411	0.0288875	0.0781955	0.0482332	P24821	1
GO:0033093	GO:0033093	Weibel-Palade body	1989-01-01	11/30411	0.0317305	0.0844354	0.0520822	P04275	1
GO:0097574	GO:0097574	lateral part of cell	1989-01-01	12/30411	0.0345652	0.0904457	0.0557895	Q14980	1
GO:0008091	GO:0008091	spectrin	1989-01-01	13/30411	0.0373918	0.0946856	0.0584048	Q13813	1
GO:0036449	GO:0036449	microtubule minus-end	1989-01-01	13/30411	0.0373918	0.0946856	0.0584048	Q14980	1
GO:0061673	GO:0061673	mitotic spindle astral microtubule	1989-01-01	14/30411	0.0402101	0.100206	0.06181	Q14980	1
GO:0097427	GO:0097427	microtubule bundle	1989-01-01	15/30411	0.0430203	0.105534	0.0650965	Q14980	1
GO:0005577	GO:0005577	fibrinogen complex	1989-01-01	16/30411	0.0458223	0.110679	0.0682697	P02679	1
GO:0000235	GO:0000235	astral microtubule	1989-01-01	18/30411	0.0514021	0.12045	0.0742969	Q14980	1
GO:0005818	GO:0005818	aster	1989-01-01	18/30411	0.0514021	0.12045	0.0742969	Q14980	1
GO:0044391	GO:0044391	ribosomal subunit	1989-03-01	287/30411	0.0522352	0.120602	0.0743907	P18077/P18124/Q02543	3
GO:0042589	GO:0042589	zymogen granule membrane	1989-01-01	19/30411	0.0541799	0.123279	0.076042	Q9UGM3	1
GO:0042383	GO:0042383	sarcolemma	1989-03-01	296/30411	0.0562778	0.126223	0.077858	P12111/P12110/P12109	3
GO:0000805	GO:0000805	X chromosome	1989-01-01	21/30411	0.0597114	0.132038	0.0814447	O75367	1
GO:0031089	GO:0031089	platelet dense granule lumen	1989-01-01	22/30411	0.0624651	0.136209	0.0840174	Q08380	1
GO:0042588	GO:0042588	zymogen granule	1989-01-01	23/30411	0.0652109	0.138353	0.08534	Q9UGM3	1
GO:0044194	GO:0044194	cytolytic granule	1989-01-01	23/30411	0.0652109	0.138353	0.08534	P10124	1
GO:0031594	GO:0031594	neuromuscular junction	1989-02-01	146/30411	0.068391	0.143165	0.0883083	P55268/O15230	2
GO:0031616	GO:0031616	spindle pole centrosome	1989-01-01	25/30411	0.0706785	0.146007	0.0900613	Q14980	1
GO:0005791	GO:0005791	rough endoplasmic reticulum	1989-02-01	155/30411	0.0758428	0.151266	0.093305	Q02809/O60568	2
GO:0005840	GO:0005840	ribosome	1989-03-01	336/30411	0.0759636	0.151266	0.093305	P18077/P18124/Q02543	3
GO:1990023	GO:1990023	mitotic spindle midzone	1989-01-01	27/30411	0.0761146	0.151266	0.093305	Q14980	1
GO:0005697	GO:0005697	telomerase holoenzyme complex	1989-01-01	34/30411	0.0948943	0.184515	0.113814	P07910	1
GO:0030496	GO:0030496	midbody	1989-03-01	371/30411	0.0953399	0.184515	0.113814	Q9H9H4/Q99816/Q8WUM4	3
GO:0031092	GO:0031092	platelet alpha granule membrane	1989-01-01	35/30411	0.0975461	0.184515	0.113814	Q06481	1
GO:0043034	GO:0043034	costamere	1989-01-01	35/30411	0.0975461	0.184515	0.113814	P31431	1
GO:0000228	GO:0000228	nuclear chromosome	1989-03-01	392/30411	0.107845	0.199624	0.123134	O75367/P62805/Q8WZ42	3
GO:0042827	GO:0042827	platelet dense granule	1989-01-01	39/30411	0.108077	0.199624	0.123134	Q08380	1
GO:0030867	GO:0030867	rough endoplasmic reticulum membrane	1989-01-01	43/30411	0.118486	0.216306	0.133424	Q02809	1
GO:0030863	GO:0030863	cortical cytoskeleton	1989-02-01	215/30411	0.130981	0.232792	0.143593	Q14980/Q13813	2
GO:0042470	GO:0042470	melanosome	1989-02-01	216/30411	0.131965	0.232792	0.143593	O00560/Q8WUM4	2
GO:0048770	GO:0048770	pigment granule	1989-02-01	216/30411	0.131965	0.232792	0.143593	O00560/Q8WUM4	2
GO:0005721	GO:0005721	pericentric heterochromatin	1989-01-01	50/30411	0.136414	0.237966	0.146784	O75367	1
GO:0042788	GO:0042788	polysomal ribosome	1989-01-01	52/30411	0.141469	0.244074	0.150552	Q02543	1
GO:0035371	GO:0035371	microtubule plus-end	1989-01-01	54/30411	0.146496	0.249998	0.154206	Q14980	1
GO:0000803	GO:0000803	sex chromosome	1989-01-01	56/30411	0.151493	0.255747	0.157752	O75367	1
GO:0070971	GO:0070971	endoplasmic reticulum exit site	1989-01-01	59/30411	0.158935	0.263958	0.162817	Q8WUM4	1
GO:0000793	GO:0000793	condensed chromosome	1989-03-01	472/30411	0.160617	0.263958	0.162817	O75531/O75367/Q8WZ42	3
GO:0008305	GO:0008305	integrin complex	1989-01-01	60/30411	0.161401	0.263958	0.162817	Q9Y6C2	1
GO:0051233	GO:0051233	spindle midzone	1989-01-01	67/30411	0.178466	0.285909	0.176357	Q14980	1
GO:1990752	GO:1990752	microtubule end	1989-01-01	67/30411	0.178466	0.285909	0.176357	Q14980	1
GO:0000781	GO:0000781	chromosome, telomeric region	1989-02-01	269/30411	0.186172	0.295242	0.182114	O75367/P62805	2
GO:0099738	GO:0099738	cell cortex region	1989-01-01	71/30411	0.188062	0.295258	0.182123	Q14980	1
GO:0097431	GO:0097431	mitotic spindle pole	1989-01-01	73/30411	0.192819	0.299728	0.184881	Q14980	1
GO:0001772	GO:0001772	immunological synapse	1989-01-01	87/30411	0.225352	0.346866	0.213957	Q8WUM4	1
GO:0031901	GO:0031901	early endosome membrane	1989-02-01	324/30411	0.245057	0.373534	0.230406	Q15075/Q99816	2
GO:1904724	GO:1904724	tertiary granule lumen	1989-01-01	100/30411	0.254399	0.384045	0.23689	Q13813	1
GO:0098802	GO:0098802	plasma membrane signaling receptor complex	1989-02-01	345/30411	0.267813	0.400444	0.247005	O00560/Q9Y6C2	2
GO:0046658	GO:0046658	anchored component of plasma membrane	1989-01-01	108/30411	0.271736	0.400914	0.247295	P35052	1
GO:0019897	GO:0019897	extrinsic component of plasma membrane	1989-02-01	350/30411	0.273234	0.400914	0.247295	Q15075/Q14980	2
GO:0035580	GO:0035580	specific granule lumen	1989-01-01	113/30411	0.282369	0.410481	0.253196	Q13813	1
GO:0005844	GO:0005844	polysome	1989-01-01	115/30411	0.286579	0.412779	0.254614	Q02543	1
GO:0060170	GO:0060170	ciliary membrane	1989-01-01	119/30411	0.294926	0.419222	0.258588	A8K855	1
GO:0005771	GO:0005771	multivesicular body	1989-01-01	121/30411	0.299063	0.419222	0.258588	Q99816	1
GO:0030173	GO:0030173	integral component of Golgi membrane	1989-01-01	121/30411	0.299063	0.419222	0.258588	Q10471	1
GO:0031228	GO:0031228	intrinsic component of Golgi membrane	1989-01-01	127/30411	0.311331	0.430552	0.265577	Q10471	1
GO:0016328	GO:0016328	lateral plasma membrane	1989-01-01	129/30411	0.315373	0.430552	0.265577	Q14980	1
GO:0032580	GO:0032580	Golgi cisterna membrane	1989-01-01	129/30411	0.315373	0.430552	0.265577	Q10471	1
GO:0000792	GO:0000792	heterochromatin	1989-01-01	137/30411	0.331307	0.444844	0.274393	O75367	1
GO:0000775	GO:0000775	chromosome, centromeric region	1989-02-01	404/30411	0.331508	0.444844	0.274393	O75367/P62805	2
GO:0005876	GO:0005876	spindle microtubule	1989-01-01	141/30411	0.339136	0.451223	0.278328	Q14980	1
GO:0000794	GO:0000794	condensed nuclear chromosome	1989-01-01	147/30411	0.35071	0.462702	0.285408	Q8WZ42	1
GO:0030670	GO:0030670	phagocytic vesicle membrane	1989-01-01	149/30411	0.354523	0.463835	0.286107	Q9UGM3	1
GO:0005643	GO:0005643	nuclear pore	1989-01-01	154/30411	0.36396	0.472246	0.291295	Q14764	1
GO:0071013	GO:0071013	catalytic step 2 spliceosome	1989-01-01	157/30411	0.369556	0.475577	0.293349	P07910	1
GO:0030864	GO:0030864	cortical actin cytoskeleton	1989-01-01	163/30411	0.380603	0.484201	0.298669	Q13813	1
GO:0042641	GO:0042641	actomyosin	1989-01-01	164/30411	0.382426	0.484201	0.298669	Q8WUM4	1
GO:0005881	GO:0005881	cytoplasmic microtubule	1989-01-01	166/30411	0.386055	0.484885	0.299091	Q14980	1
GO:0030016	GO:0030016	myofibril	1989-02-01	462/30411	0.392627	0.489225	0.301768	P31431/Q8WZ42	2
GO:0055038	GO:0055038	recycling endosome membrane	1989-01-01	172/30411	0.396816	0.490552	0.302587	Q96CS7	1
GO:0035578	GO:0035578	azurophil granule lumen	1989-01-01	174/30411	0.400362	0.491069	0.302905	O00560	1
GO:0043292	GO:0043292	contractile fiber	1989-02-01	477/30411	0.408051	0.496621	0.30633	P31431/Q8WZ42	2
GO:0031985	GO:0031985	Golgi cisterna	1989-01-01	184/30411	0.417782	0.504552	0.311222	Q10471	1
GO:0005923	GO:0005923	bicellular tight junction	1989-01-01	198/30411	0.441333	0.528926	0.326257	Q8WUM4	1
GO:0070160	GO:0070160	tight junction	1989-01-01	208/30411	0.457576	0.544238	0.335702	Q8WUM4	1
GO:1990204	GO:1990204	oxidoreductase complex	1989-01-01	215/30411	0.468667	0.553239	0.341253	P13674	1
GO:0140534	GO:0140534	endoplasmic reticulum protein-containing complex	1989-01-01	224/30411	0.482598	0.565432	0.348775	P13674	1
GO:1904813	GO:1904813	ficolin-1-rich granule lumen	1989-01-01	246/30411	0.51515	0.596347	0.367844	Q14764	1
GO:0043296	GO:0043296	apical junction complex	1989-01-01	247/30411	0.516581	0.596347	0.367844	Q8WUM4	1
GO:0005795	GO:0005795	Golgi stack	1989-01-01	250/30411	0.520848	0.596884	0.368175	Q10471	1
GO:0016363	GO:0016363	nuclear matrix	1989-01-01	257/30411	0.530659	0.60372	0.372392	Q14980	1
GO:0045335	GO:0045335	phagocytic vesicle	1989-01-01	265/30411	0.541628	0.608915	0.375596	Q9UGM3	1
GO:0031225	GO:0031225	anchored component of membrane	1989-01-01	266/30411	0.542981	0.608915	0.375596	P35052	1
GO:0030018	GO:0030018	Z disc	1989-01-01	273/30411	0.552344	0.615022	0.379363	Q8WZ42	1
GO:0034399	GO:0034399	nuclear periphery	1989-01-01	287/30411	0.570505	0.623392	0.384526	Q14980	1
GO:0005766	GO:0005766	primary lysosome	1989-01-01	288/30411	0.571773	0.623392	0.384526	O00560	1
GO:0042582	GO:0042582	azurophil granule	1989-01-01	288/30411	0.571773	0.623392	0.384526	O00560	1
GO:0031674	GO:0031674	I band	1989-01-01	295/30411	0.580553	0.628598	0.387738	Q8WZ42	1
GO:0000922	GO:0000922	spindle pole	1989-01-01	300/30411	0.586714	0.630919	0.389169	Q14980	1
GO:0042581	GO:0042581	specific granule	1989-01-01	304/30411	0.591579	0.631823	0.389726	Q13813	1
GO:0070820	GO:0070820	tertiary granule	1989-01-01	308/30411	0.596388	0.632654	0.390239	Q13813	1
GO:0072686	GO:0072686	mitotic spindle	1989-01-01	336/30411	0.628513	0.662259	0.4085	Q14980	1
GO:0005681	GO:0005681	spliceosomal complex	1989-01-01	344/30411	0.637218	0.666955	0.411397	P07910	1
GO:0044309	GO:0044309	neuron spine	1989-01-01	353/30411	0.646771	0.669126	0.412736	Q15075	1
GO:0005912	GO:0005912	adherens junction	1989-01-01	354/30411	0.647817	0.669126	0.412736	O00560	1
GO:0101002	GO:0101002	ficolin-1-rich granule	1989-01-01	360/30411	0.654028	0.671127	0.41397	Q14764	1
GO:0055037	GO:0055037	recycling endosome	1989-01-01	370/30411	0.66414	0.677078	0.417641	Q96CS7	1
GO:0030666	GO:0030666	endocytic vesicle membrane	1989-01-01	392/30411	0.68537	0.694214	0.428211	Q9UGM3	1
GO:0030136	GO:0030136	clathrin-coated vesicle	1989-01-01	406/30411	0.698184	0.702659	0.43342	P04275	1
GO:0030017	GO:0030017	sarcomere	1989-01-01	424/30411	0.713903	0.713903	0.440356	Q8WZ42	1

## Sheet: Cluster 3
	ID	Description	GeneRatio	BgRatio	pvalue	p.adjust	qvalue	geneID	Count
GO:0019773	GO:0019773	proteasome core complex, alpha-subunit complex	1972-06-01	18/30411	2.58e-12	5.5e-10	3.34e-10	P60900/P25789/O14818/P25788/P25786/P25787	6
GO:0005839	GO:0005839	proteasome core complex	1972-07-01	45/30411	1.31e-11	1.39e-09	8.45e-10	P60900/P25789/O14818/P25788/P25786/P25787/P20618	7
GO:0000502	GO:0000502	proteasome complex	1972-08-01	111/30411	2.4e-10	1.71e-08	1.04e-08	P60900/P25789/O14818/P55072/P25788/P25786/P25787/P20618	8
GO:1905369	GO:1905369	endopeptidase complex	1972-08-01	158/30411	4.01e-09	2.14e-07	1.3e-07	P60900/P25789/O14818/P55072/P25788/P25786/P25787/P20618	8
GO:0101002	GO:0101002	ficolin-1-rich granule	1972-10-01	360/30411	1.33e-08	5.68e-07	3.45e-07	P0DMV9/P13473/P11279/P68402/P00491/P55072/Q13488/P25787/P20618/P61160	10
GO:1905368	GO:1905368	peptidase complex	1972-08-01	214/30411	4.29e-08	1.52e-06	9.26e-07	P60900/P25789/O14818/P55072/P25788/P25786/P25787/P20618	8
GO:1904813	GO:1904813	ficolin-1-rich granule lumen	1972-07-01	246/30411	1.96e-06	5.96e-05	3.62e-05	P0DMV9/P68402/P00491/P55072/P25787/P20618/P61160	7
GO:0044194	GO:0044194	cytolytic granule	1972-03-01	23/30411	2.18e-05	0.000579916	0.000352507	Q9NVJ2/P11279/P27797	3
GO:0044754	GO:0044754	autolysosome	1972-03-01	24/30411	2.49e-05	0.000588121	0.000357494	P13473/P11279/Q13501	3
GO:0045335	GO:0045335	phagocytic vesicle	1972-06-01	265/30411	3.99e-05	0.000850658	0.000517079	P13473/P11279/P61106/Q13488/P27797/P30101	6
GO:0101004	GO:0101004	cytolytic granule membrane	1972-02-01	5/30411	5.5e-05	0.00106544	0.000647637	Q9NVJ2/P11279	2
GO:0005767	GO:0005767	secondary lysosome	1972-03-01	32/30411	6.01e-05	0.00106634	0.00064818	P13473/P11279/Q13501	3
GO:0030670	GO:0030670	phagocytic vesicle membrane	1972-04-01	149/30411	0.000439586	0.00720245	0.00437806	P13473/P11279/Q13488/P27797	4
GO:0070820	GO:0070820	tertiary granule	1972-05-01	308/30411	0.000829028	0.0126131	0.00766695	P13473/P11279/P61106/Q13488/P00738	5
GO:0000932	GO:0000932	P-body	1972-04-01	183/30411	0.000948798	0.0133544	0.00811756	P60900/P25789/Q13501/P25787	4
GO:0036464	GO:0036464	cytoplasmic ribonucleoprotein granule	1972-06-01	483/30411	0.00100315	0.0133544	0.00811756	P60900/P25789/Q13501/P67809/P55072/P25787	6
GO:0042824	GO:0042824	MHC class I peptide loading complex	1972-02-01	23/30411	0.00135419	0.0169673	0.0103137	P27797/P30101	2
GO:0005775	GO:0005775	vacuolar lumen	1972-05-01	351/30411	0.00147942	0.0175064	0.0106414	P13473/Q9Y625/P55072/Q6UVK1/P61160	5
GO:0030120	GO:0030120	vesicle coat	1972-03-01	106/30411	0.00206144	0.0231099	0.0140475	Q9Y6I3/Q9NR31/Q96CW1	3
GO:0030666	GO:0030666	endocytic vesicle membrane	1972-05-01	392/30411	0.00239285	0.0251587	0.0152929	P13473/P11279/Q13488/P27797/Q96CW1	5
GO:0101003	GO:0101003	ficolin-1-rich granule membrane	1972-03-01	114/30411	0.00253503	0.0251587	0.0152929	P13473/P11279/Q13488	3
GO:0005844	GO:0005844	polysome	1972-03-01	115/30411	0.00259855	0.0251587	0.0152929	P60900/P25786/P27797	3
GO:0030136	GO:0030136	clathrin-coated vesicle	1972-05-01	406/30411	0.00278263	0.0257696	0.0156642	Q9BVK6/Q9Y6I3/P61106/Q8WUJ3/Q96CW1	5
GO:0030027	GO:0030027	lamellipodium	1972-05-01	413/30411	0.00299391	0.0265709	0.0161513	Q9BR76/Q5VT25/Q6UVK1/Q14517/P61160	5
GO:0033116	GO:0033116	endoplasmic reticulum-Golgi intermediate compartment membrane	1972-03-01	143/30411	0.0047909	0.0385943	0.0234599	Q9BVK6/P27797/Q02388	3
GO:0005766	GO:0005766	primary lysosome	1972-04-01	288/30411	0.00489224	0.0385943	0.0234599	P13473/P11279/P55072/P61160	4
GO:0042582	GO:0042582	azurophil granule	1972-04-01	288/30411	0.00489224	0.0385943	0.0234599	P13473/P11279/P55072/P61160	4
GO:0005905	GO:0005905	clathrin-coated pit	1972-03-01	154/30411	0.00588302	0.044753	0.0272034	Q9Y6I3/Q8WUJ3/Q96CW1	3
GO:0042641	GO:0042641	actomyosin	1972-03-01	164/30411	0.00699519	0.0489333	0.0297445	Q9BR76/Q5VT25/P09493	3
GO:0071682	GO:0071682	endocytic vesicle lumen	1972-02-01	54/30411	0.00730548	0.0489333	0.0297445	P27797/P00738	2
GO:0030117	GO:0030117	membrane coat	1972-03-01	167/30411	0.00735149	0.0489333	0.0297445	Q9Y6I3/Q9NR31/Q96CW1	3
GO:0048475	GO:0048475	coated membrane	1972-03-01	167/30411	0.00735149	0.0489333	0.0297445	Q9Y6I3/Q9NR31/Q96CW1	3
GO:0030125	GO:0030125	clathrin vesicle coat	1972-02-01	57/30411	0.00811072	0.052351	0.031822	Q9Y6I3/Q96CW1	2
GO:0030134	GO:0030134	COPII-coated ER to Golgi transport vesicle	1972-03-01	183/30411	0.00943234	0.0543273	0.0330233	Q9BVK6/Q02388/Q9NR31	3
GO:0030934	GO:0030934	anchoring collagen complex	1972-01-01	4/30411	0.00943714	0.0543273	0.0330233	Q02388	1
GO:0031372	GO:0031372	UBC13-MMS2 complex	1972-01-01	4/30411	0.00943714	0.0543273	0.0330233	Q15819	1
GO:1990730	GO:1990730	VCP-NSFL1C complex	1972-01-01	4/30411	0.00943714	0.0543273	0.0330233	P55072	1
GO:0016235	GO:0016235	aggresome	1972-02-01	66/30411	0.0107525	0.0587254	0.0356967	P0DMV9/Q13501	2
GO:0030140	GO:0030140	trans-Golgi network transport vesicle	1972-02-01	66/30411	0.0107525	0.0587254	0.0356967	Q9BVK6/P61106	2
GO:0005776	GO:0005776	autophagosome	1972-03-01	195/30411	0.0111966	0.0596221	0.0362418	P13473/P11279/Q13501	3
GO:0008247	GO:0008247	1-alkyl-2-acetylglycerophosphocholine esterase complex	1972-01-01	5/30411	0.0117827	0.0612124	0.0372084	P68402	1
GO:0043202	GO:0043202	lysosomal lumen	1972-03-01	206/30411	0.0129705	0.0657791	0.0399843	P13473/Q9Y625/Q6UVK1	3
GO:0030662	GO:0030662	coated vesicle membrane	1972-04-01	390/30411	0.0138257	0.0683668	0.0415573	Q9Y6I3/Q8WUJ3/Q9NR31/Q96CW1	4
GO:0061779	GO:0061779	Tapasin-ERp57 complex	1972-01-01	6/30411	0.0141227	0.0683668	0.0415573	P30101	1
GO:0140534	GO:0140534	endoplasmic reticulum protein-containing complex	1972-03-01	224/30411	0.0162017	0.0766879	0.0466154	P55072/P27797/P30101	3
GO:0000421	GO:0000421	autophagosome membrane	1972-02-01	85/30411	0.0173875	0.0787986	0.0478983	P13473/P11279	2
GO:0008287	GO:0008287	protein serine/threonine phosphatase complex	1972-02-01	85/30411	0.0173875	0.0787986	0.0478983	P67775/P62136	2
GO:0030017	GO:0030017	sarcomere	1972-04-01	424/30411	0.0182213	0.0807591	0.04909	P60900/Q13501/P09493/P84077	4
GO:0030478	GO:0030478	actin cap	1972-01-01	8/30411	0.0187864	0.0807591	0.04909	P61160	1
GO:0030118	GO:0030118	clathrin coat	1972-02-01	89/30411	0.0189575	0.0807591	0.04909	Q9Y6I3/Q96CW1	2
GO:1903293	GO:1903293	phosphatase complex	1972-02-01	91/30411	0.0197642	0.0817538	0.0496947	P67775/P62136	2
GO:0005793	GO:0005793	endoplasmic reticulum-Golgi intermediate compartment	1972-03-01	243/30411	0.0200605	0.0817538	0.0496947	Q9BVK6/P27797/Q02388	3
GO:0032010	GO:0032010	phagolysosome	1972-01-01	9/30411	0.0211101	0.0817538	0.0496947	P11279	1
GO:0042587	GO:0042587	glycogen granule	1972-01-01	9/30411	0.0211101	0.0817538	0.0496947	P62136	1
GO:0070724	GO:0070724	BMP receptor complex	1972-01-01	9/30411	0.0211101	0.0817538	0.0496947	Q04771	1
GO:0031902	GO:0031902	late endosome membrane	1972-03-01	257/30411	0.0232007	0.0865515	0.052611	Q9NVJ2/P13473/P11279	3
GO:0060473	GO:0060473	cortical granule	1972-01-01	10/30411	0.0234284	0.0865515	0.052611	P27797	1
GO:0035577	GO:0035577	azurophil granule membrane	1972-02-01	100/30411	0.023568	0.0865515	0.052611	P13473/P11279	2
GO:0030016	GO:0030016	myofibril	1972-04-01	462/30411	0.0240639	0.0868748	0.0528075	P60900/Q13501/P09493/P84077	4
GO:0031225	GO:0031225	anchored component of membrane	1972-03-01	266/30411	0.0253527	0.0884337	0.0537551	Q6YHK3/Q9Y625/P20337	3
GO:0030665	GO:0030665	clathrin-coated vesicle membrane	1972-03-01	267/30411	0.0255983	0.0884337	0.0537551	Q9Y6I3/Q8WUJ3/Q96CW1	3
GO:0048179	GO:0048179	activin receptor complex	1972-01-01	11/30411	0.0257413	0.0884337	0.0537551	Q04771	1
GO:0043292	GO:0043292	contractile fiber	1972-04-01	477/30411	0.0266497	0.0901012	0.0547687	P60900/Q13501/P09493/P84077	4
GO:0045252	GO:0045252	oxoglutarate dehydrogenase complex	1972-01-01	12/30411	0.0280487	0.0905209	0.0550238	P36957	1
GO:0070937	GO:0070937	CRD-mediated mRNA stability complex	1972-01-01	12/30411	0.0280487	0.0905209	0.0550238	P67809	1
GO:0097413	GO:0097413	Lewy body	1972-01-01	12/30411	0.0280487	0.0905209	0.0550238	Q13501	1
GO:0072357	GO:0072357	PTW/PP1 phosphatase complex	1972-01-01	13/30411	0.0303508	0.0964884	0.0586512	P62136	1
GO:0030122	GO:0030122	AP-2 adaptor complex	1972-01-01	14/30411	0.0326475	0.0993416	0.0603856	Q96CW1	1
GO:0031088	GO:0031088	platelet dense granule membrane	1972-01-01	14/30411	0.0326475	0.0993416	0.0603856	P13473	1
GO:0034098	GO:0034098	VCP-NPL4-UFD1 AAA ATPase complex	1972-01-01	14/30411	0.0326475	0.0993416	0.0603856	P55072	1
GO:0030128	GO:0030128	clathrin coat of endocytic vesicle	1972-01-01	15/30411	0.0349388	0.103361	0.0628286	Q96CW1	1
GO:0071204	GO:0071204	histone pre-mRNA 3'end processing complex	1972-01-01	15/30411	0.0349388	0.103361	0.0628286	P67809	1
GO:0035861	GO:0035861	site of double-strand break	1972-02-01	128/30411	0.0371008	0.104327	0.0634162	P55072/P61160	2
GO:0005885	GO:0005885	Arp2/3 protein complex	1972-01-01	16/30411	0.0372248	0.104327	0.0634162	P61160	1
GO:0031371	GO:0031371	ubiquitin conjugating enzyme complex	1972-01-01	16/30411	0.0372248	0.104327	0.0634162	Q15819	1
GO:0036513	GO:0036513	Derlin-1 retrotranslocation complex	1972-01-01	16/30411	0.0372248	0.104327	0.0634162	P55072	1
GO:0098691	GO:0098691	dopaminergic synapse	1972-01-01	17/30411	0.0395054	0.107223	0.0651762	P20337	1
GO:0098993	GO:0098993	anchored component of synaptic vesicle membrane	1972-01-01	17/30411	0.0395054	0.107223	0.0651762	P20337	1
GO:1904115	GO:1904115	axon cytoplasm	1972-02-01	133/30411	0.0397681	0.107223	0.0651762	Q9NVJ2/P00441	2
GO:0000220	GO:0000220	vacuolar proton-transporting V-type ATPase, V0 domain	1972-01-01	18/30411	0.0417807	0.111241	0.0676188	Q13488	1
GO:0016234	GO:0016234	inclusion body	1972-02-01	140/30411	0.0436205	0.113046	0.0687158	P0DMV9/Q13501	2
GO:0033018	GO:0033018	sarcoplasmic reticulum lumen	1972-01-01	19/30411	0.0440507	0.113046	0.0687158	P27797	1
GO:0044753	GO:0044753	amphisome	1972-01-01	19/30411	0.0440507	0.113046	0.0687158	Q13501	1
GO:0031166	GO:0031166	integral component of vacuolar membrane	1972-01-01	20/30411	0.0463154	0.114711	0.0697282	P13473	1
GO:0031310	GO:0031310	intrinsic component of vacuolar membrane	1972-01-01	20/30411	0.0463154	0.114711	0.0697282	P13473	1
GO:0031838	GO:0031838	haptoglobin-hemoglobin complex	1972-01-01	20/30411	0.0463154	0.114711	0.0697282	P00738	1
GO:0033179	GO:0033179	proton-transporting V-type ATPase, V0 domain	1972-01-01	21/30411	0.0485748	0.11768	0.0715327	Q13488	1
GO:0045171	GO:0045171	intercellular bridge	1972-02-01	150/30411	0.0493538	0.11768	0.0715327	Q53H96/Q9BUF5	2
GO:0001725	GO:0001725	stress fiber	1972-02-01	151/30411	0.0499414	0.11768	0.0715327	Q9BR76/P09493	2
GO:0097517	GO:0097517	contractile actin filament bundle	1972-02-01	151/30411	0.0499414	0.11768	0.0715327	Q9BR76/P09493	2
GO:0045240	GO:0045240	dihydrolipoyl dehydrogenase complex	1972-01-01	22/30411	0.0508289	0.11768	0.0715327	P36957	1
GO:1990229	GO:1990229	iron-sulfur cluster assembly complex	1972-01-01	22/30411	0.0508289	0.11768	0.0715327	Q9H3K6	1
GO:0005912	GO:0005912	adherens junction	1972-03-01	354/30411	0.051813	0.118668	0.0721335	Q96TA1/Q9UDY2/P62136	3
GO:0005862	GO:0005862	muscle thin filament tropomyosin	1972-01-01	23/30411	0.0530778	0.119006	0.0723387	P09493	1
GO:0019774	GO:0019774	proteasome core complex, beta-subunit complex	1972-01-01	23/30411	0.0530778	0.119006	0.0723387	P20618	1
GO:0000164	GO:0000164	protein phosphatase type 1 complex	1972-01-01	24/30411	0.0553214	0.122744	0.074611	P62136	1
GO:0000159	GO:0000159	protein phosphatase type 2A complex	1972-01-01	25/30411	0.0575597	0.126394	0.0768296	P67775	1
GO:0005798	GO:0005798	Golgi-associated vesicle	1972-02-01	166/30411	0.0590542	0.127056	0.077232	Q9BVK6/P61106	2
GO:0032432	GO:0032432	actin filament bundle	1972-02-01	166/30411	0.0590542	0.127056	0.077232	Q9BR76/P09493	2
GO:0030127	GO:0030127	COPII vesicle coat	1972-01-01	27/30411	0.0620207	0.131243	0.0797772	Q9NR31	1
GO:0010494	GO:0010494	cytoplasmic stress granule	1972-02-01	172/30411	0.0628489	0.131243	0.0797772	P67809/P55072	2
GO:0055038	GO:0055038	recycling endosome membrane	1972-02-01	172/30411	0.0628489	0.131243	0.0797772	P61106/P30101	2
GO:0035578	GO:0035578	azurophil granule lumen	1972-02-01	174/30411	0.0641319	0.132622	0.0806155	P55072/P61160	2
GO:0031091	GO:0031091	platelet alpha granule	1972-02-01	175/30411	0.0647767	0.132668	0.0806431	Q6YHK3/Q9NTK5	2
GO:0032059	GO:0032059	bleb	1972-01-01	29/30411	0.0664609	0.134821	0.0819518	P09493	1
GO:0090734	GO:0090734	site of DNA damage	1972-02-01	179/30411	0.067378	0.135392	0.0822988	P55072/P61160	2
GO:1990124	GO:1990124	messenger ribonucleoprotein complex	1972-01-01	30/30411	0.0686733	0.135475	0.0823495	P67809	1
GO:0045334	GO:0045334	clathrin-coated endocytic vesicle	1972-02-01	181/30411	0.0686916	0.135475	0.0823495	Q8WUJ3/Q96CW1	2
GO:0030132	GO:0030132	clathrin coat of coated pit	1972-01-01	33/30411	0.0752793	0.145768	0.0886062	Q96CW1	1
GO:0031258	GO:0031258	lamellipodium membrane	1972-01-01	33/30411	0.0752793	0.145768	0.0886062	Q6UVK1	1
GO:0005796	GO:0005796	Golgi lumen	1972-02-01	194/30411	0.0774321	0.148586	0.0903191	Q9Y625/Q6UVK1	2
GO:0031092	GO:0031092	platelet alpha granule membrane	1972-01-01	35/30411	0.0796576	0.149827	0.0910736	Q6YHK3	1
GO:0005923	GO:0005923	bicellular tight junction	1972-02-01	198/30411	0.0801892	0.149827	0.0910736	P56749/Q9UDY2	2
GO:0120111	GO:0120111	neuron projection cytoplasm	1972-02-01	198/30411	0.0801892	0.149827	0.0910736	Q9NVJ2/P00441	2
GO:0045239	GO:0045239	tricarboxylic acid cycle enzyme complex	1972-01-01	36/30411	0.081839	0.15158	0.0921392	P36957	1
GO:0036020	GO:0036020	endolysosome membrane	1972-01-01	37/30411	0.0840154	0.15427	0.093774	Q96CW1	1
GO:0008021	GO:0008021	synaptic vesicle	1972-03-01	436/30411	0.0847755	0.154335	0.0938137	Q9BVK6/P11279/P20337	3
GO:0070160	GO:0070160	tight junction	1972-02-01	208/30411	0.0872133	0.156826	0.0953282	P56749/Q9UDY2	2
GO:0072562	GO:0072562	blood microparticle	1972-02-01	209/30411	0.0879257	0.156826	0.0953282	P0DMV9/P00738	2
GO:0042827	GO:0042827	platelet dense granule	1972-01-01	39/30411	0.0883529	0.156826	0.0953282	P13473	1
GO:0005689	GO:0005689	U12-type spliceosomal complex	1972-01-01	41/30411	0.0926702	0.160982	0.0978539	P67809	1
GO:0042470	GO:0042470	melanosome	1972-02-01	216/30411	0.0929612	0.160982	0.0978539	P11279/P30101	2
GO:0048770	GO:0048770	pigment granule	1972-02-01	216/30411	0.0929612	0.160982	0.0978539	P11279/P30101	2
GO:0033177	GO:0033177	proton-transporting two-sector ATPase complex, proton-transporting domain	1972-01-01	42/30411	0.0948213	0.162878	0.0990069	Q13488	1
GO:0031045	GO:0031045	dense core granule	1972-01-01	43/30411	0.0969673	0.163261	0.0992392	P00441	1
GO:0098644	GO:0098644	complex of collagen trimers	1972-01-01	43/30411	0.0969673	0.163261	0.0992392	Q02388	1
GO:0005884	GO:0005884	actin filament	1972-02-01	222/30411	0.0973432	0.163261	0.0992392	Q9BR76/P09493	2
GO:0044322	GO:0044322	endoplasmic reticulum quality control compartment	1972-01-01	44/30411	0.0991083	0.164922	0.100249	P27797	1
GO:0005865	GO:0005865	striated muscle thin filament	1972-01-01	45/30411	0.101244	0.166294	0.101083	P09493	1
GO:0070382	GO:0070382	exocytic vesicle	1972-03-01	472/30411	0.101494	0.166294	0.101083	Q9BVK6/P11279/P20337	3
GO:0016471	GO:0016471	vacuolar proton-transporting V-type ATPase complex	1972-01-01	47/30411	0.105501	0.17154	0.104272	Q13488	1
GO:0033176	GO:0033176	proton-transporting V-type ATPase complex	1972-01-01	49/30411	0.109739	0.177078	0.107638	Q13488	1
GO:0030131	GO:0030131	clathrin adaptor complex	1972-01-01	50/30411	0.11185	0.179128	0.108884	Q96CW1	1
GO:0036379	GO:0036379	myofilament	1972-01-01	51/30411	0.113956	0.181139	0.110107	P09493	1
GO:0043296	GO:0043296	apical junction complex	1972-02-01	247/30411	0.116199	0.183336	0.111442	P56749/Q9UDY2	2
GO:0005790	GO:0005790	smooth endoplasmic reticulum	1972-01-01	59/30411	0.130629	0.203095	0.123453	P27797	1
GO:0070971	GO:0070971	endoplasmic reticulum exit site	1972-01-01	59/30411	0.130629	0.203095	0.123453	Q9NR31	1
GO:0036019	GO:0036019	endolysosome	1972-01-01	60/30411	0.132692	0.204807	0.124493	Q96CW1	1
GO:0002102	GO:0002102	podosome	1972-01-01	63/30411	0.13885	0.212769	0.129334	P61160	1
GO:0051233	GO:0051233	spindle midzone	1972-01-01	67/30411	0.146993	0.22364	0.135941	Q9NVJ2	1
GO:0071556	GO:0071556	integral component of lumenal side of endoplasmic reticulum membrane	1972-01-01	69/30411	0.151036	0.226388	0.137612	P27797	1
GO:0098553	GO:0098553	lumenal side of endoplasmic reticulum membrane	1972-01-01	69/30411	0.151036	0.226388	0.137612	P27797	1
GO:0030119	GO:0030119	AP-type membrane coat adaptor complex	1972-01-01	70/30411	0.153051	0.226388	0.137612	Q96CW1	1
GO:0098563	GO:0098563	intrinsic component of synaptic vesicle membrane	1972-01-01	70/30411	0.153051	0.226388	0.137612	P20337	1
GO:0000407	GO:0000407	phagophore assembly site	1972-01-01	72/30411	0.157066	0.230724	0.140248	Q13501	1
GO:0032839	GO:0032839	dendrite cytoplasm	1972-01-01	73/30411	0.159066	0.232063	0.141061	P00441	1
GO:0030176	GO:0030176	integral component of endoplasmic reticulum membrane	1972-02-01	317/30411	0.172964	0.250621	0.152342	P27797/P30101	2
GO:0098576	GO:0098576	lumenal side of membrane	1972-01-01	81/30411	0.174902	0.251717	0.153008	P27797	1
GO:0016469	GO:0016469	proton-transporting two-sector ATPase complex	1972-01-01	84/30411	0.180765	0.258408	0.157076	Q13488	1
GO:0031227	GO:0031227	intrinsic component of endoplasmic reticulum membrane	1972-02-01	330/30411	0.18397	0.261238	0.158796	P27797/P30101	2
GO:0097225	GO:0097225	sperm midpiece	1972-01-01	88/30411	0.188517	0.264969	0.161063	Q13501	1
GO:0072686	GO:0072686	mitotic spindle	1972-02-01	336/30411	0.189086	0.264969	0.161063	Q53H96/Q9BUF5	2
GO:0001726	GO:0001726	ruffle	1972-02-01	348/30411	0.199375	0.277561	0.168718	Q6UVK1/P09493	2
GO:0031256	GO:0031256	leading edge membrane	1972-02-01	350/30411	0.201097	0.27814	0.16907	Q6UVK1/P09493	2
GO:1904724	GO:1904724	tertiary granule lumen	1972-01-01	100/30411	0.211343	0.290427	0.176538	P00738	1
GO:0055037	GO:0055037	recycling endosome	1972-02-01	370/30411	0.218406	0.298208	0.181268	P61106/P30101	2
GO:0046658	GO:0046658	anchored component of plasma membrane	1972-01-01	108/30411	0.226208	0.306894	0.186548	Q9Y625	1
GO:0035580	GO:0035580	specific granule lumen	1972-01-01	113/30411	0.235358	0.317286	0.192865	P00738	1
GO:0005771	GO:0005771	multivesicular body	1972-01-01	121/30411	0.249776	0.334605	0.203392	P11279	1
GO:0031093	GO:0031093	platelet alpha granule lumen	1972-01-01	123/30411	0.253338	0.337256	0.205004	Q9NTK5	1
GO:0012507	GO:0012507	ER to Golgi transport vesicle membrane	1972-01-01	128/30411	0.262171	0.346848	0.210834	Q9NR31	1
GO:0016328	GO:0016328	lateral plasma membrane	1972-01-01	129/30411	0.263926	0.347013	0.210935	P56749	1
GO:0030658	GO:0030658	transport vesicle membrane	1972-02-01	429/30411	0.270047	0.349709	0.212573	P20337/Q9NR31	2
GO:0070821	GO:0070821	tertiary granule membrane	1972-01-01	133/30411	0.270901	0.349709	0.212573	P61106	1
GO:0098685	GO:0098685	Schaffer collateral - CA1 synapse	1972-01-01	133/30411	0.270901	0.349709	0.212573	Q02952	1
GO:0032838	GO:0032838	plasma membrane bounded cell projection cytoplasm	1972-02-01	440/30411	0.279705	0.358712	0.218046	Q9NVJ2/P00441	2
GO:0044291	GO:0044291	cell-cell contact zone	1972-01-01	139/30411	0.281243	0.358712	0.218046	Q9UDY2	1
GO:0005581	GO:0005581	collagen trimer	1972-01-01	141/30411	0.284658	0.360906	0.21938	Q02388	1
GO:0016529	GO:0016529	sarcoplasmic reticulum	1972-01-01	145/30411	0.29144	0.367318	0.223277	P27797	1
GO:0030669	GO:0030669	clathrin-coated endocytic vesicle membrane	1972-01-01	152/30411	0.303157	0.379838	0.230887	Q96CW1	1
GO:0005758	GO:0005758	mitochondrial intermembrane space	1972-01-01	155/30411	0.30812	0.381567	0.231938	P00441	1
GO:0005791	GO:0005791	rough endoplasmic reticulum	1972-01-01	155/30411	0.30812	0.381567	0.231938	P61106	1
GO:0030864	GO:0030864	cortical actin cytoskeleton	1972-01-01	163/30411	0.321184	0.395446	0.240375	P61160	1
GO:0016528	GO:0016528	sarcoplasm	1972-01-01	178/30411	0.345026	0.41756	0.253817	P27797	1
GO:0031970	GO:0031970	organelle envelope lumen	1972-01-01	178/30411	0.345026	0.41756	0.253817	P00441	1
GO:1904949	GO:1904949	ATPase complex	1972-01-01	178/30411	0.345026	0.41756	0.253817	P55072	1
GO:0005604	GO:0005604	basement membrane	1972-01-01	181/30411	0.349695	0.420308	0.255488	Q02388	1
GO:0005811	GO:0005811	lipid droplet	1972-01-01	182/30411	0.351244	0.420308	0.255488	P55072	1
GO:0032587	GO:0032587	ruffle membrane	1972-01-01	194/30411	0.369549	0.439742	0.267301	P09493	1
GO:0016605	GO:0016605	PML body	1972-01-01	215/30411	0.400365	0.467662	0.284272	Q13501	1
GO:0030863	GO:0030863	cortical cytoskeleton	1972-01-01	215/30411	0.400365	0.467662	0.284272	P61160	1
GO:1990204	GO:1990204	oxidoreductase complex	1972-01-01	215/30411	0.400365	0.467662	0.284272	P36957	1
GO:0030175	GO:0030175	filopodium	1972-01-01	216/30411	0.401794	0.467662	0.284272	Q14517	1
GO:0030672	GO:0030672	synaptic vesicle membrane	1972-01-01	223/30411	0.411709	0.474022	0.288138	P20337	1
GO:0099501	GO:0099501	exocytic vesicle membrane	1972-01-01	223/30411	0.411709	0.474022	0.288138	P20337	1
GO:1902554	GO:1902554	serine/threonine protein kinase complex	1972-01-01	227/30411	0.417302	0.477878	0.290482	Q04771	1
GO:0005777	GO:0005777	peroxisome	1972-01-01	238/30411	0.432413	0.489914	0.297798	P00441	1
GO:0042579	GO:0042579	microbody	1972-01-01	238/30411	0.432413	0.489914	0.297798	P00441	1
GO:0001669	GO:0001669	acrosomal vesicle	1972-01-01	241/30411	0.436466	0.491891	0.299	P27797	1
GO:1902911	GO:1902911	protein kinase complex	1972-01-01	249/30411	0.447137	0.500112	0.303997	Q04771	1
GO:0005795	GO:0005795	Golgi stack	1972-01-01	250/30411	0.448457	0.500112	0.303997	P61106	1
GO:0016363	GO:0016363	nuclear matrix	1972-01-01	257/30411	0.457608	0.507659	0.308585	P60900	1
GO:0000781	GO:0000781	chromosome, telomeric region	1972-01-01	269/30411	0.47295	0.513971	0.312421	P62136	1
GO:0001650	GO:0001650	fibrillar center	1972-01-01	269/30411	0.47295	0.513971	0.312421	P68402	1
GO:0005814	GO:0005814	centriole	1972-01-01	269/30411	0.47295	0.513971	0.312421	P0DMV9	1
GO:0036126	GO:0036126	sperm flagellum	1972-01-01	269/30411	0.47295	0.513971	0.312421	Q13501	1
GO:0034399	GO:0034399	nuclear periphery	1972-01-01	287/30411	0.495163	0.533973	0.32458	P60900	1
GO:0043204	GO:0043204	perikaryon	1972-01-01	288/30411	0.49637	0.533973	0.32458	P62136	1
GO:0097729	GO:0097729	9+2 motile cilium	1972-01-01	293/30411	0.50236	0.537702	0.326846	Q13501	1
GO:0042383	GO:0042383	sarcolemma	1972-01-01	296/30411	0.505921	0.538806	0.327517	P11279	1
GO:0000922	GO:0000922	spindle pole	1972-01-01	300/30411	0.510629	0.541114	0.328921	P67775	1
GO:0042581	GO:0042581	specific granule	1972-01-01	304/30411	0.515293	0.543354	0.330282	P00738	1
GO:0031901	GO:0031901	early endosome membrane	1972-01-01	324/30411	0.537964	0.564465	0.343114	P61106	1
GO:0009898	GO:0009898	cytoplasmic side of plasma membrane	1972-01-01	342/30411	0.557472	0.579695	0.352372	Q96CW1	1
GO:0005681	GO:0005681	spliceosomal complex	1972-01-01	344/30411	0.559589	0.579695	0.352372	P67809	1
GO:0098802	GO:0098802	plasma membrane signaling receptor complex	1972-01-01	345/30411	0.560644	0.579695	0.352372	Q04771	1
GO:0043197	GO:0043197	dendritic spine	1972-01-01	352/30411	0.567957	0.582669	0.35418	P62136	1
GO:0044309	GO:0044309	neuron spine	1972-01-01	353/30411	0.568991	0.582669	0.35418	P62136	1
GO:0030496	GO:0030496	midbody	1972-01-01	371/30411	0.587207	0.598445	0.363769	Q9NVJ2	1
GO:0098562	GO:0098562	cytoplasmic side of membrane	1972-01-01	394/30411	0.60938	0.618086	0.375708	Q96CW1	1
GO:0000775	GO:0000775	chromosome, centromeric region	1972-01-01	404/30411	0.618651	0.624515	0.379616	P67775	1
GO:0031514	GO:0031514	motile cilium	1972-01-01	417/30411	0.630379	0.633352	0.384988	Q13501	1
GO:0098858	GO:0098858	actin-based cell projection	1972-01-01	423/30411	0.635671	0.635671	0.386397	Q14517	1

## Sheet: Cluster 4
	ID	Description	GeneRatio	BgRatio	pvalue	p.adjust	qvalue	geneID	Count
GO:0016323	GO:0016323	basolateral plasma membrane	27/251	447/30411	9.78e-16	4.26e-13	2.48e-13	P11166/P78310/P05026/P23634/P35613/P05023/P54709/P00533/O15427/P20020/P26038/P35222/Q9NUP9/Q01650/Q12959/Q12846/P07355/O14936/P53985/Q9Y6W5/P16070/Q9Y6M7/O00186/Q15043/P08195/P30825/Q8NBI5	27
GO:0042470	GO:0042470	melanosome	19/251	216/30411	2.55e-14	3.7e-12	2.16e-12	P11166/P09543/P05556/P35613/P05023/P27105/P54709/P63000/P62820/P07355/Q14344/P50281/P51148/P08195/P61019/P49755/P43007/P05106/P11142	19
GO:0048770	GO:0048770	pigment granule	19/251	216/30411	2.55e-14	3.7e-12	2.16e-12	P11166/P09543/P05556/P35613/P05023/P27105/P54709/P63000/P62820/P07355/Q14344/P50281/P51148/P08195/P61019/P49755/P43007/P05106/P11142	19
GO:0044291	GO:0044291	cell-cell contact zone	15/251	139/30411	7.26e-13	7.9e-11	4.61e-11	P11166/P17302/P78310/P05556/P05026/P35221/Q14126/P35222/P14923/Q12959/Q09666/O15431/Q92692/Q9NQS3/Q9BX67	15
GO:1905360	GO:1905360	GTPase complex	12/251	75/30411	1.27e-12	1.1e-10	6.42e-11	P04899/Q9UBI6/P63096/P62873/P62879/Q5JWF2/P50151/P50148/Q14344/P61952/P01112/P63218	12
GO:0019897	GO:0019897	extrinsic component of plasma membrane	21/251	350/30411	1.96e-12	1.42e-10	8.27e-11	P04899/P35221/O60716/Q9UBI6/P61586/P63000/P63096/P62873/P62879/P35222/P14923/Q5JWF2/P07355/P50151/P50148/Q14344/P07947/Q9Y4F1/P61952/P60903/P63218	21
GO:0005834	GO:0005834	heterotrimeric G-protein complex	11/251	66/30411	7e-12	4.35e-10	2.54e-10	P04899/Q9UBI6/P63096/P62873/P62879/Q5JWF2/P50151/P50148/Q14344/P61952/P63218	11
GO:0031256	GO:0031256	leading edge membrane	20/251	350/30411	1.62e-11	8.81e-10	5.14e-10	Q9Y2A7/P29317/P05556/P61586/P63000/P00533/P04216/Q9Y4D7/P20020/Q12913/Q9Y2J2/Q12846/P23528/P16070/Q15262/P50552/Q9UNF0/O00159/P18085/P05106	20
GO:0030027	GO:0030027	lamellipodium	21/251	413/30411	4.39e-11	2.12e-09	1.24e-09	Q9Y2A7/P29317/P05556/P51153/P35221/O60716/P61586/P63000/Q9Y4D7/Q8IZP0/P35222/P15153/Q12846/P23528/Q9Y6W5/P16070/O15511/P50552/O75044/P35241/P05106	21
GO:0009898	GO:0009898	cytoplasmic side of plasma membrane	19/251	342/30411	8.56e-11	3.72e-09	2.17e-09	P04899/Q9UBI6/P61586/P63000/P20020/P63096/P62873/P62879/P14923/Q12959/Q5JWF2/P50151/P50148/Q14344/P07947/Q9Y4F1/P61952/Q9UL25/P63218	19
GO:0098562	GO:0098562	cytoplasmic side of membrane	20/251	394/30411	1.34e-10	5.28e-09	3.08e-09	P62942/P04899/Q9UBI6/P61586/P63000/P20020/P63096/P62873/P62879/P14923/Q12959/Q5JWF2/P50151/P50148/Q14344/P07947/Q9Y4F1/P61952/Q9UL25/P63218	20
GO:0005912	GO:0005912	adherens junction	19/251	354/30411	1.54e-10	5.57e-09	3.25e-09	P31949/P78310/P35221/O60716/O00161/P15151/Q92597/P26038/P35222/P14923/Q9NUP9/Q12959/P07355/Q15262/P35611/Q96HC4/Q92692/P35241/Q9NQS3	19
GO:0031234	GO:0031234	extrinsic component of cytoplasmic side of plasma membrane	15/251	204/30411	1.84e-10	6.16e-09	3.59e-09	P04899/Q9UBI6/P61586/P63000/P63096/P62873/P62879/Q5JWF2/P50151/P50148/Q14344/P07947/Q9Y4F1/P61952/P63218	15
GO:0014704	GO:0014704	intercalated disc	11/251	94/30411	3.67e-10	1.14e-08	6.65e-09	P11166/P17302/P78310/P05556/P05026/P35221/Q14126/P35222/P14923/Q12959/O15431	11
GO:0098858	GO:0098858	actin-based cell projection	20/251	423/30411	4.63e-10	1.34e-08	7.83e-09	P09543/P78310/P05556/P08134/Q8IZP0/O43795/O43520/Q00013/P26038/P35222/Q01650/P16070/P50552/Q9Y6M7/Q9Y4F1/O00159/P35241/P62330/P05106/Q9BX67	20
GO:0045335	GO:0045335	phagocytic vesicle	15/251	265/30411	6.75e-09	1.83e-07	1.06e-07	P04439/O00161/Q9C0B5/Q9ULC3/P15153/Q12846/Q15907/O14964/O00186/Q13636/P10321/P61769/O00159/O75044/Q15836	15
GO:0070820	GO:0070820	tertiary granule	16/251	308/30411	7.14e-09	1.83e-07	1.06e-07	P13987/O00161/P27105/P61586/P63000/P11169/P04080/P63167/P00749/Q7Z5G4/O00186/P08174/P01111/P26022/P61769/Q4KMQ2	16
GO:0031258	GO:0031258	lamellipodium membrane	7/251	33/30411	8.54e-09	2.06e-07	1.2e-07	Q9Y2A7/P29317/Q9Y4D7/P23528/P16070/P50552/P05106	7
GO:0055038	GO:0055038	recycling endosome membrane	12/251	172/30411	2.26e-08	5.18e-07	3.02e-07	P51153/P04439/P63000/Q92597/Q15907/Q9H223/Q9UNF0/Q9H7F0/P10321/P61769/Q15836/P62330	12
GO:0055037	GO:0055037	recycling endosome	16/251	370/30411	9.13e-08	1.99e-06	1.16e-06	P05556/P51153/P04439/P63000/Q92597/Q15907/Q9UKE5/Q9H223/Q9UNF0/P08582/Q9H7F0/O15431/P10321/P61769/Q15836/P62330	16
GO:0043296	GO:0043296	apical junction complex	13/251	247/30411	1.62e-07	3.37e-06	1.96e-06	P78310/P51153/P35221/O60716/P61586/P35222/P14923/Q9NUP9/Q12959/P50552/Q92692/Q9NQS3/Q9BX67	13
GO:0001726	GO:0001726	ruffle	15/251	348/30411	2.42e-07	4.78e-06	2.79e-06	Q9Y2A7/P31949/P29317/P05556/P61586/P63000/P00533/Q12913/P23528/Q9Y6W5/Q9UNF0/O00159/P18085/P62330/P05106	15
GO:0042581	GO:0042581	specific granule	14/251	304/30411	2.77e-07	5.24e-06	3.06e-06	P13987/O00161/P27105/P49184/Q12913/P14923/Q12846/P11169/P00749/O00186/P26022/P61769/Q4KMQ2/Q10588	14
GO:0101002	GO:0101002	ficolin-1-rich granule	15/251	360/30411	3.72e-07	6.75e-06	3.94e-06	P61586/P63000/P62937/P14923/P14174/Q9Y376/P11169/P04080/Q14019/O15511/P63167/P08174/Q96G03/P17066/P11142	15
GO:0030670	GO:0030670	phagocytic vesicle membrane	10/251	149/30411	4.91e-07	8.54e-06	4.98e-06	P04439/O00161/Q9ULC3/P15153/Q12846/Q15907/Q13636/P10321/P61769/Q15836	10
GO:0016328	GO:0016328	lateral plasma membrane	9/251	129/30411	1.33e-06	2.23e-05	1.3e-05	P51153/P05026/P05023/O15427/P35222/P14923/Q12959/P53985/O00159	9
GO:0005902	GO:0005902	microvillus	10/251	167/30411	1.39e-06	2.25e-05	1.31e-05	P09543/O43795/P26038/P35222/Q01650/P16070/O00159/P35241/P05106/Q9BX67	10
GO:0098636	GO:0098636	protein complex involved in cell adhesion	8/251	97/30411	1.48e-06	2.3e-05	1.34e-05	P05556/P09382/P00749/P17301/Q9UKX5/P18564/P05106/Q9BX67	8
GO:0032587	GO:0032587	ruffle membrane	10/251	194/30411	5.34e-06	8.02e-05	4.68e-05	P29317/P05556/P61586/P63000/P00533/Q12913/P23528/Q9UNF0/P18085/P05106	10
GO:0005915	GO:0005915	zonula adherens	4/251	18/30411	1.27e-05	0.000183544	0.00010704	P35221/O60716/P14923/Q92692	4
GO:0030175	GO:0030175	filopodium	10/251	216/30411	1.37e-05	0.000192112	0.000112036	P78310/P05556/Q8IZP0/O43795/P26038/P50552/Q9Y4F1/P35241/P62330/P05106	10
GO:0030496	GO:0030496	midbody	13/251	371/30411	1.46e-05	0.000198007	0.000115474	P11166/P04899/O60716/P61586/Q9NZZ3/P63096/P07355/Q96FZ7/P11233/P06493/P35241/P62330/Q7LBR1	13
GO:0070821	GO:0070821	tertiary granule membrane	8/251	133/30411	1.55e-05	0.000198706	0.000115882	P13987/O00161/P27105/P11169/P63167/P00749/P01111/Q4KMQ2	8
GO:0098685	GO:0098685	Schaffer collateral - CA1 synapse	8/251	133/30411	1.55e-05	0.000198706	0.000115882	P05556/O60716/P18433/P35222/O14936/Q9Y639/O14908/Q9Y6M5	8
GO:0005884	GO:0005884	actin filament	10/251	222/30411	1.73e-05	0.000215607	0.000125738	Q9Y2A7/P63000/O43795/P15153/Q14019/P07947/Q96HC4/O00159/P06753/Q9BX67	10
GO:0031901	GO:0031901	early endosome membrane	12/251	324/30411	1.81e-05	0.000218457	0.0001274	P04439/P00533/O14964/Q9H223/P51148/Q15043/Q13636/Q9H7F0/P10321/P61769/Q9UL25/P62330	12
GO:0032154	GO:0032154	cleavage furrow	7/251	102/30411	2.28e-05	0.000267483	0.000155991	P05556/P61586/P08134/P11233/Q9UL25/P35241/P62330	7
GO:0042383	GO:0042383	sarcolemma	11/251	296/30411	3.92e-05	0.000448555	0.000261589	P11166/P05556/P05026/P23634/P35613/P05023/Q12959/Q09666/P07355/Q9Y6M5/P35241	11
GO:1904813	GO:1904813	ficolin-1-rich granule lumen	10/251	246/30411	4.16e-05	0.000464073	0.000270639	P62937/P14923/P14174/Q9Y376/P04080/Q14019/O15511/Q96G03/P17066/P11142	10
GO:0070160	GO:0070160	tight junction	9/251	208/30411	6.25e-05	0.00067918	0.000396085	P17302/P78310/P29317/P51153/P35222/Q9NUP9/Q12959/P50552/Q9BX67	9
GO:0005901	GO:0005901	caveola	8/251	173/30411	0.000100925	0.00107079	0.000624468	P11166/P05026/P23634/P35221/P35222/Q9UNF0/Q8WTV0/Q6NZI2	8
GO:0030666	GO:0030666	endocytic vesicle membrane	12/251	392/30411	0.000112795	0.00116823	0.000681293	P04439/O00161/P00533/Q9ULC3/P15153/Q12846/Q15907/Q13636/P10321/P61769/Q8WTV0/Q15836	12
GO:0035749	GO:0035749	myelin sheath adaxonal region	3/251	12/30411	0.000115676	0.00117021	0.000682443	P09543/Q12846/P07355	3
GO:0035579	GO:0035579	specific granule membrane	8/251	179/30411	0.000127797	0.00126345	0.000736822	P13987/O00161/P27105/Q12913/P11169/P00749/Q4KMQ2/Q10588	8
GO:0008305	GO:0008305	integrin complex	5/251	60/30411	0.000138811	0.00134184	0.000782537	P05556/P17301/Q9UKX5/P18564/P05106	5
GO:0043209	GO:0043209	myelin sheath	6/251	96/30411	0.000148461	0.00138331	0.000806725	P09543/P05556/Q12959/Q12846/P07355/Q9BX67	6
GO:0035748	GO:0035748	myelin sheath abaxonal region	3/251	13/30411	0.000149462	0.00138331	0.000806725	P09543/P05556/Q12959	3
GO:0048786	GO:0048786	presynaptic active zone	7/251	140/30411	0.000169757	0.00153842	0.000897181	P23634/O60716/P20020/P35222/Q12846/Q86W92/Q9Y639	7
GO:0032153	GO:0032153	cell division site	7/251	142/30411	0.00018529	0.00164486	0.000959255	P05556/P61586/P08134/P11233/Q9UL25/P35241/P62330	7
GO:0099092	GO:0099092	postsynaptic density, intracellular component	3/251	14/30411	0.000189065	0.00164486	0.000959255	O60716/P35222/Q9UKE5	3
GO:0034681	GO:0034681	integrin alpha11-beta1 complex	2/251	3/30411	0.000202447	0.00166159	0.00096901	P05556/Q9UKX5	2
GO:1990184	GO:1990184	amino acid transport complex	2/251	3/30411	0.000202447	0.00166159	0.00096901	Q01650/P08195	2
GO:1990665	GO:1990665	AnxA2-p11 complex	2/251	3/30411	0.000202447	0.00166159	0.00096901	P07355/P60903	2
GO:0005890	GO:0005890	sodium:potassium-exchanging ATPase complex	3/251	15/30411	0.000234892	0.00189218	0.00110349	P05026/P05023/P54709	3
GO:1904930	GO:1904930	amphisome membrane	3/251	16/30411	0.000287337	0.00227258	0.00132533	Q9NZZ3/Q96FZ7/Q7LBR1	3
GO:0035370	GO:0035370	UBC13-UEV1A complex	2/251	4/30411	0.000402684	0.003128	0.00182419	P61088/Q13404	2
GO:0099091	GO:0099091	postsynaptic specialization, intracellular component	3/251	18/30411	0.000413612	0.00315651	0.00184082	O60716/P35222/Q9UKE5	3
GO:0030018	GO:0030018	Z disc	9/251	273/30411	0.000474662	0.00352579	0.00205618	P11166/P62942/P23634/P35222/P14923/Q14192/Q9Y376/Q96HC4/P21291	9
GO:0044753	GO:0044753	amphisome	3/251	19/30411	0.000488177	0.00352579	0.00205618	Q9NZZ3/Q96FZ7/Q7LBR1	3
GO:0030315	GO:0030315	T-tubule	6/251	120/30411	0.000496392	0.00352579	0.00205618	P05026/P23634/P05023/Q09666/Q9Y6M5/P35241	6
GO:0030016	GO:0030016	myofibril	12/251	462/30411	0.000501916	0.00352579	0.00205618	P11166/P62942/P23634/P35222/P14923/Q09666/Q14192/Q9Y376/P06733/Q96HC4/P06753/P21291	12
GO:0032585	GO:0032585	multivesicular body membrane	4/251	45/30411	0.000517479	0.00352579	0.00205618	Q9NZZ3/Q96FZ7/O14964/Q7LBR1	4
GO:0048787	GO:0048787	presynaptic active zone membrane	4/251	45/30411	0.000517479	0.00352579	0.00205618	P23634/P20020/Q12846/Q9Y639	4
GO:0005771	GO:0005771	multivesicular body	6/251	121/30411	0.000518736	0.00352579	0.00205618	P00533/Q9NZZ3/Q96FZ7/O14964/Q9NP79/Q7LBR1	6
GO:0043292	GO:0043292	contractile fiber	12/251	477/30411	0.000664102	0.00433365	0.00252731	P11166/P62942/P23634/P35222/P14923/Q09666/Q14192/Q9Y376/P06733/Q96HC4/P06753/P21291	12
GO:0034666	GO:0034666	integrin alpha2-beta1 complex	2/251	5/30411	0.000667482	0.00433365	0.00252731	P05556/P17301	2
GO:0070449	GO:0070449	elongin complex	2/251	5/30411	0.000667482	0.00433365	0.00252731	Q15369/Q15370	2
GO:0044853	GO:0044853	plasma membrane raft	8/251	230/30411	0.000687528	0.00439815	0.00256493	P11166/P05026/P23634/P35221/P35222/Q9UNF0/Q8WTV0/Q6NZI2	8
GO:0043197	GO:0043197	dendritic spine	10/251	352/30411	0.000742625	0.00453941	0.0026473	P05556/O60716/P61586/P63000/P20020/Q12846/O14908/Q9Y4F1/O75044/P18085	10
GO:0031201	GO:0031201	SNARE complex	5/251	86/30411	0.000743946	0.00453941	0.0026473	O00161/Q12846/P54920/Q15836/O15498	5
GO:0044309	GO:0044309	neuron spine	10/251	353/30411	0.000758852	0.00453941	0.0026473	P05556/O60716/P61586/P63000/P20020/Q12846/O14908/Q9Y4F1/O75044/P18085	10
GO:0031209	GO:0031209	SCAR complex	3/251	22/30411	0.000761786	0.00453941	0.0026473	Q9Y2A7/Q8IZP0/Q9Y6W5	3
GO:0099059	GO:0099059	integral component of presynaptic active zone membrane	3/251	22/30411	0.000761786	0.00453941	0.0026473	P23634/P20020/Q9Y639	3
GO:0001772	GO:0001772	immunological synapse	5/251	87/30411	0.000784063	0.00460902	0.0026879	P20020/Q12913/Q12959/Q9Y639/P52565	5
GO:0031674	GO:0031674	I band	9/251	295/30411	0.000824244	0.00478062	0.00278797	P11166/P62942/P23634/P35222/P14923/Q14192/Q9Y376/Q96HC4/P21291	9
GO:0030017	GO:0030017	sarcomere	11/251	424/30411	0.000862085	0.00487301	0.00284185	P11166/P62942/P23634/P35222/P14923/Q14192/Q9Y376/P06733/Q96HC4/P06753/P21291	11
GO:0042612	GO:0042612	MHC class I protein complex	3/251	23/30411	0.000870735	0.00487301	0.00284185	P04439/P10321/P61769	3
GO:0098862	GO:0098862	cluster of actin-based cell projections	9/251	298/30411	0.000884984	0.00487301	0.00284185	P08134/O43795/O43520/Q00013/Q9UPY5/Q9Y6M7/Q14344/P08473/O00159	9
GO:0099699	GO:0099699	integral component of synaptic membrane	9/251	298/30411	0.000884984	0.00487301	0.00284185	P05556/P23634/O15427/P18433/P20020/Q9Y639/Q9Y6M5/Q9NQS3/P05106	9
GO:0031941	GO:0031941	filamentous actin	4/251	54/30411	0.00103648	0.00563588	0.00328675	Q9Y2A7/Q96HC4/O00159/Q9BX67	4
GO:0031528	GO:0031528	microvillus membrane	4/251	56/30411	0.00118837	0.00638196	0.00372185	P26038/P35222/Q01650/P05106	4
GO:0090533	GO:0090533	cation-transporting ATPase complex	3/251	26/30411	0.0012552	0.00665868	0.00388322	P05026/P05023/P54709	3
GO:0005923	GO:0005923	bicellular tight junction	7/251	198/30411	0.00134418	0.00704481	0.0041084	P78310/P51153/P35222/Q9NUP9/Q12959/P50552/Q9BX67	7
GO:0097025	GO:0097025	MPP7-DLG1-LIN7 complex	2/251	7/30411	0.00138649	0.00718001	0.00418726	Q9NUP9/Q12959	2
GO:0005828	GO:0005828	kinetochore microtubule	3/251	27/30411	0.00140354	0.00718282	0.00418889	Q9NZZ3/Q96FZ7/Q7LBR1	3
GO:0099240	GO:0099240	intrinsic component of synaptic membrane	9/251	322/30411	0.00151374	0.00765603	0.00446486	P05556/P23634/O15427/P18433/P20020/Q9Y639/Q9Y6M5/Q9NQS3/P05106	9
GO:0032420	GO:0032420	stereocilium	5/251	101/30411	0.00153121	0.00765603	0.00446486	P08134/O43520/Q00013/Q9Y6M7/O00159	5
GO:0098945	GO:0098945	intrinsic component of presynaptic active zone membrane	3/251	29/30411	0.00173216	0.00856241	0.00499344	P23634/P20020/Q9Y639	3
GO:0005643	GO:0005643	nuclear pore	6/251	154/30411	0.00180964	0.00884487	0.00515817	Q9NZZ3/P63241/Q96FZ7/O00159/P43487/Q7LBR1	6
GO:0016342	GO:0016342	catenin complex	4/251	63/30411	0.00184248	0.00890534	0.00519343	P35221/O60716/P35222/P14923	4
GO:0099634	GO:0099634	postsynaptic specialization membrane	7/251	211/30411	0.00193052	0.00922832	0.00538179	O15427/Q9NUP9/Q12959/Q9Y639/Q9Y6M5/Q9NQS3/P11142	7
GO:0030863	GO:0030863	cortical cytoskeleton	7/251	215/30411	0.00214585	0.0101461	0.00591704	P11166/Q00013/P60981/O43491/O75083/Q14019/P35241	7
GO:0098839	GO:0098839	postsynaptic density membrane	6/251	160/30411	0.00219338	0.0102594	0.00598308	O15427/Q9NUP9/Q12959/Q9Y639/Q9Y6M5/Q9NQS3	6
GO:0032421	GO:0032421	stereocilium bundle	5/251	111/30411	0.00231838	0.0107287	0.00625677	P08134/O43520/Q00013/Q9Y6M7/O00159	5
GO:0031466	GO:0031466	Cul5-RING ubiquitin ligase complex	2/251	9/30411	0.00235105	0.0107653	0.00627814	Q15369/Q15370	2
GO:0030864	GO:0030864	cortical actin cytoskeleton	6/251	163/30411	0.00240682	0.0109059	0.00636013	P11166/P60981/O43491/O75083/Q14019/P35241	6
GO:0098533	GO:0098533	ATPase dependent transmembrane transport complex	3/251	33/30411	0.00252436	0.0113206	0.00660197	P05026/P05023/P54709	3
GO:0101003	GO:0101003	ficolin-1-rich granule membrane	5/251	114/30411	0.00260322	0.0115551	0.00673872	P61586/P63000/P11169/P63167/P08174	5
GO:0030057	GO:0030057	desmosome	3/251	34/30411	0.00275192	0.0120918	0.0070517	Q14126/P14923/Q9BX67	3
GO:0043219	GO:0043219	lateral loop	2/251	10/30411	0.00292284	0.0127144	0.00741479	Q12959/Q12846	2
GO:0032589	GO:0032589	neuron projection membrane	5/251	123/30411	0.00360976	0.015547	0.00906672	P04216/P20020/Q9Y2J2/Q12846/O00159	5
GO:0101031	GO:0101031	chaperone complex	4/251	76/30411	0.00365117	0.0155712	0.00908082	Q16543/P31948/Q9UHV9/P11142	4
GO:0016327	GO:0016327	apicolateral plasma membrane	3/251	39/30411	0.00407749	0.0172205	0.0100427	P78310/P35222/P14923	3
GO:0012507	GO:0012507	ER to Golgi transport vesicle membrane	5/251	128/30411	0.00427613	0.0178857	0.0104306	P13987/P04439/P10321/P61769/P49755	5
GO:0031527	GO:0031527	filopodium membrane	3/251	40/30411	0.00438152	0.018152	0.0105859	P50552/P62330/P05106	3
GO:0036452	GO:0036452	ESCRT complex	3/251	41/30411	0.00469894	0.0192834	0.0112457	Q96FZ7/O14964/Q7LBR1	3
GO:0099061	GO:0099061	integral component of postsynaptic density membrane	4/251	85/30411	0.00544022	0.0221168	0.0128981	O15427/Q9Y639/Q9Y6M5/Q9NQS3	4
GO:0031902	GO:0031902	late endosome membrane	7/251	257/30411	0.00569644	0.022944	0.0133805	Q9NZZ3/P07355/Q96FZ7/O14964/Q15043/Q9H7F0/Q7LBR1	7
GO:0060187	GO:0060187	cell pole	2/251	14/30411	0.00578343	0.0230807	0.0134602	P08195/P35241	2
GO:0000815	GO:0000815	ESCRT III complex	2/251	15/30411	0.00663705	0.0262465	0.0153065	Q96FZ7/Q7LBR1	2
GO:0033116	GO:0033116	endoplasmic reticulum-Golgi intermediate compartment membrane	5/251	143/30411	0.00679702	0.0265416	0.0154786	P13987/P08174/P61019/P49755/O15498	5
GO:0031225	GO:0031225	anchored component of membrane	7/251	266/30411	0.00683369	0.0265416	0.0154786	P13987/P04216/P21589/P08174/P08582/O95980/Q10588	7
GO:0099146	GO:0099146	intrinsic component of postsynaptic density membrane	4/251	92/30411	0.00717972	0.0276387	0.0161184	O15427/Q9Y639/Q9Y6M5/Q9NQS3	4
GO:0031371	GO:0031371	ubiquitin conjugating enzyme complex	2/251	16/30411	0.00754415	0.0287869	0.016788	P61088/Q13404	2
GO:0072562	GO:0072562	blood microparticle	6/251	209/30411	0.00800042	0.0302625	0.0176485	P11166/P27105/P26038/P07737/P17066/P11142	6
GO:0043220	GO:0043220	Schmidt-Lanterman incisure	2/251	17/30411	0.0085038	0.0318892	0.0185972	P07355/Q9BX67	2
GO:1904724	GO:1904724	tertiary granule lumen	4/251	100/30411	0.00957585	0.0356025	0.0207627	P04080/Q7Z5G4/P26022/P61769	4
GO:0071664	GO:0071664	catenin-TCF7L2 complex	2/251	22/30411	0.0140584	0.0518254	0.0302236	P35222/P14923	2
GO:0035580	GO:0035580	specific granule lumen	4/251	113/30411	0.0144795	0.0529292	0.0308673	P49184/P14923/P26022/P61769	4
GO:0002080	GO:0002080	acrosomal membrane	3/251	62/30411	0.014692	0.0532584	0.0310594	P35613/P15529/P20340	3
GO:0002116	GO:0002116	semaphorin receptor complex	2/251	23/30411	0.0153143	0.0533085	0.0310886	Q9Y4D7/O15031	2
GO:0005916	GO:0005916	fascia adherens	2/251	23/30411	0.0153143	0.0533085	0.0310886	P35222/P14923	2
GO:0042824	GO:0042824	MHC class I peptide loading complex	2/251	23/30411	0.0153143	0.0533085	0.0310886	P04439/P61769	2
GO:0001669	GO:0001669	acrosomal vesicle	6/251	241/30411	0.0153181	0.0533085	0.0310886	P78310/P35613/P35221/P15529/P20340/P61019	6
GO:0031091	GO:0031091	platelet alpha granule	5/251	175/30411	0.0153185	0.0533085	0.0310886	P62328/Q9NUQ9/O00186/P16284/P05106	5
GO:0005793	GO:0005793	endoplasmic reticulum-Golgi intermediate compartment	6/251	243/30411	0.0158909	0.0547594	0.0319347	P13987/P08174/P15144/P61019/P49755/O15498	6
GO:0030662	GO:0030662	coated vesicle membrane	8/251	390/30411	0.0162426	0.0547594	0.0319347	P13987/P04439/P00533/P10321/P61769/P49755/Q15836/P11142	8
GO:0001931	GO:0001931	uropod	2/251	24/30411	0.0166166	0.0547594	0.0319347	P26038/Q10588	2
GO:0016600	GO:0016600	flotillin complex	2/251	24/30411	0.0166166	0.0547594	0.0319347	P35221/P35222	2
GO:0031254	GO:0031254	cell trailing edge	2/251	24/30411	0.0166166	0.0547594	0.0319347	P26038/Q10588	2
GO:0043218	GO:0043218	compact myelin	2/251	24/30411	0.0166166	0.0547594	0.0319347	P07355/Q9BX67	2
GO:1990909	GO:1990909	Wnt signalosome	2/251	24/30411	0.0166166	0.0547594	0.0319347	P35222/O95980	2
GO:0005811	GO:0005811	lipid droplet	5/251	182/30411	0.0178433	0.0583598	0.0340344	Q9NP72/P07355/O60488/P51148/O60664	5
GO:0030134	GO:0030134	COPII-coated ER to Golgi transport vesicle	5/251	183/30411	0.0182251	0.0591636	0.0345032	P13987/P04439/P10321/P61769/P49755	5
GO:0001674	GO:0001674	female germ cell nucleus	2/251	26/30411	0.0193568	0.0623721	0.0363743	P11166/P29966	2
GO:0099738	GO:0099738	cell cortex region	3/251	71/30411	0.0210398	0.0672965	0.0392461	O60716/P63096/P35222	3
GO:0005776	GO:0005776	autophagosome	5/251	195/30411	0.0232315	0.0721799	0.0420941	Q9NZZ3/Q9ULC3/Q96FZ7/Q7LBR1/P11142	5
GO:0005903	GO:0005903	brush border	5/251	196/30411	0.0236849	0.0721799	0.0420941	O43795/Q9UPY5/Q14344/P08473/O00159	5
GO:0043020	GO:0043020	NADPH oxidase complex	2/251	29/30411	0.0237939	0.0721799	0.0420941	P63000/P15153	2
GO:0009328	GO:0009328	phenylalanine-tRNA ligase complex	1/251	3/30411	0.0245578	0.0721799	0.0420941	Q9Y285	1
GO:0034667	GO:0034667	integrin alpha3-beta1 complex	1/251	3/30411	0.0245578	0.0721799	0.0420941	P05556	1
GO:0034668	GO:0034668	integrin alpha4-beta1 complex	1/251	3/30411	0.0245578	0.0721799	0.0420941	P05556	1
GO:0034674	GO:0034674	integrin alpha5-beta1 complex	1/251	3/30411	0.0245578	0.0721799	0.0420941	P05556	1
GO:0034678	GO:0034678	integrin alpha8-beta1 complex	1/251	3/30411	0.0245578	0.0721799	0.0420941	P05556	1
GO:0034680	GO:0034680	integrin alpha10-beta1 complex	1/251	3/30411	0.0245578	0.0721799	0.0420941	P05556	1
GO:0071133	GO:0071133	alpha9-beta1 integrin-ADAM8 complex	1/251	3/30411	0.0245578	0.0721799	0.0420941	P05106	1
GO:0098635	GO:0098635	protein complex involved in cell-cell adhesion	1/251	3/30411	0.0245578	0.0721799	0.0420941	P09382	1
GO:1990667	GO:1990667	PCSK9-AnxA2 complex	1/251	3/30411	0.0245578	0.0721799	0.0420941	P07355	1
GO:0099060	GO:0099060	integral component of postsynaptic specialization membrane	4/251	134/30411	0.0252932	0.0735348	0.0428842	O15427/Q9Y639/Q9Y6M5/Q9NQS3	4
GO:0098831	GO:0098831	presynaptic active zone cytoplasmic component	2/251	30/30411	0.0253568	0.0735348	0.0428842	O60716/P35222	2
GO:0030658	GO:0030658	transport vesicle membrane	8/251	429/30411	0.0268016	0.0772098	0.0450274	P13987/P04439/P62820/P20020/Q15907/P10321/P61769/P49755	8
GO:0030426	GO:0030426	growth cone	7/251	351/30411	0.0271973	0.0778343	0.0453916	P78310/O60716/P04216/Q8IZP0/P23528/P80723/O15511	7
GO:0001533	GO:0001533	cornified envelope	3/251	80/30411	0.0286661	0.0815018	0.0475304	Q14126/P14923/P07355	3
GO:0098576	GO:0098576	lumenal side of membrane	3/251	81/30411	0.0295923	0.08293	0.0483633	P04439/P10321/P11142	3
GO:0005876	GO:0005876	spindle microtubule	4/251	141/30411	0.0297404	0.08293	0.0483633	Q9NZZ3/Q96FZ7/P06493/Q7LBR1	4
GO:0098948	GO:0098948	intrinsic component of postsynaptic specialization membrane	4/251	141/30411	0.0297404	0.08293	0.0483633	O15427/Q9Y639/Q9Y6M5/Q9NQS3	4
GO:0030427	GO:0030427	site of polarized growth	7/251	360/30411	0.0305987	0.08478	0.0494422	P78310/O60716/P04216/Q8IZP0/P23528/P80723/O15511	7
GO:0031372	GO:0031372	UBC13-MMS2 complex	1/251	4/30411	0.0326095	0.086336	0.0503496	P61088	1
GO:0031467	GO:0031467	Cul7-RING ubiquitin ligase complex	1/251	4/30411	0.0326095	0.086336	0.0503496	P63208	1
GO:0031905	GO:0031905	early endosome lumen	1/251	4/30411	0.0326095	0.086336	0.0503496	P61769	1
GO:0035866	GO:0035866	alphav-beta3 integrin-PKCalpha complex	1/251	4/30411	0.0326095	0.086336	0.0503496	P05106	1
GO:0035868	GO:0035868	alphav-beta3 integrin-HMGB1 complex	1/251	4/30411	0.0326095	0.086336	0.0503496	P05106	1
GO:0042585	GO:0042585	germinal vesicle	1/251	4/30411	0.0326095	0.086336	0.0503496	P29966	1
GO:1990425	GO:1990425	ryanodine receptor complex	1/251	4/30411	0.0326095	0.086336	0.0503496	P62942	1
GO:0005766	GO:0005766	primary lysosome	6/251	288/30411	0.0329466	0.086336	0.0503496	O00161/P27105/P07355/P51148/Q01469/Q99829	6
GO:0042582	GO:0042582	azurophil granule	6/251	288/30411	0.0329466	0.086336	0.0503496	O00161/P27105/P07355/P51148/Q01469/Q99829	6
GO:0000421	GO:0000421	autophagosome membrane	3/251	85/30411	0.0334535	0.0871393	0.0508181	Q9NZZ3/Q96FZ7/Q7LBR1	3
GO:0031092	GO:0031092	platelet alpha granule membrane	2/251	35/30411	0.0337658	0.0874293	0.0509872	P16284/P05106	2
GO:0042734	GO:0042734	presynaptic membrane	6/251	291/30411	0.0343877	0.0885127	0.051619	P23634/P20020/P35222/Q12846/O14936/Q9Y639	6
GO:0031362	GO:0031362	anchored component of external side of plasma membrane	2/251	36/30411	0.0355612	0.0909948	0.0530665	P13987/P04216	2
GO:0042611	GO:0042611	MHC protein complex	3/251	90/30411	0.0386293	0.0970264	0.0565841	P04439/P10321/P61769	3
GO:0031462	GO:0031462	Cul2-RING ubiquitin ligase complex	2/251	38/30411	0.0392598	0.0970264	0.0565841	Q15369/Q15370	2
GO:0000308	GO:0000308	cytoplasmic cyclin-dependent protein kinase holoenzyme complex	1/251	5/30411	0.040595	0.0970264	0.0565841	Q8ND76	1
GO:0000322	GO:0000322	storage vacuole	1/251	5/30411	0.040595	0.0970264	0.0565841	Q12846	1
GO:0002079	GO:0002079	inner acrosomal membrane	1/251	5/30411	0.040595	0.0970264	0.0565841	P15529	1
GO:0033565	GO:0033565	ESCRT-0 complex	1/251	5/30411	0.040595	0.0970264	0.0565841	O14964	1
GO:0034685	GO:0034685	integrin alphav-beta6 complex	1/251	5/30411	0.040595	0.0970264	0.0565841	P18564	1
GO:0071062	GO:0071062	alphav-beta3 integrin-vitronectin complex	1/251	5/30411	0.040595	0.0970264	0.0565841	P05106	1
GO:0090443	GO:0090443	FAR/SIN/STRIPAK complex	1/251	5/30411	0.040595	0.0970264	0.0565841	Q9BUL8	1
GO:0097125	GO:0097125	cyclin B1-CDK1 complex	1/251	5/30411	0.040595	0.0970264	0.0565841	P06493	1
GO:0098559	GO:0098559	cytoplasmic side of early endosome membrane	1/251	5/30411	0.040595	0.0970264	0.0565841	Q9UL25	1
GO:1990711	GO:1990711	beta-catenin-ICAT complex	1/251	5/30411	0.040595	0.0970264	0.0565841	P35222	1
GO:0031143	GO:0031143	pseudopodium	2/251	39/30411	0.0411615	0.0978429	0.0570602	P09543/P26038	2
GO:0001750	GO:0001750	photoreceptor outer segment	4/251	157/30411	0.0415427	0.0982124	0.0572757	P35613/P62873/P50148/P13611	4
GO:0030673	GO:0030673	axolemma	2/251	40/30411	0.0430973	0.100891	0.0588376	P04216/Q9Y2J2	2
GO:0070382	GO:0070382	exocytic vesicle	8/251	472/30411	0.0431394	0.100891	0.0588376	P51153/P20020/Q12846/P20340/Q15907/O14908/P08473/Q9BT78	8
GO:0031233	GO:0031233	intrinsic component of external side of plasma membrane	2/251	42/30411	0.0470683	0.108783	0.0634404	P13987/P04216	2
GO:0000015	GO:0000015	phosphopyruvate hydratase complex	1/251	6/30411	0.0485148	0.108783	0.0634404	P06733	1
GO:0010009	GO:0010009	cytoplasmic side of endosome membrane	1/251	6/30411	0.0485148	0.108783	0.0634404	Q9UL25	1
GO:0030891	GO:0030891	VCB complex	1/251	6/30411	0.0485148	0.108783	0.0634404	Q15370	1
GO:0034683	GO:0034683	integrin alphav-beta3 complex	1/251	6/30411	0.0485148	0.108783	0.0634404	P05106	1
GO:0060342	GO:0060342	photoreceptor inner segment membrane	1/251	6/30411	0.0485148	0.108783	0.0634404	P05023	1
GO:0097489	GO:0097489	multivesicular body, internal vesicle lumen	1/251	6/30411	0.0485148	0.108783	0.0634404	P00533	1
GO:1990565	GO:1990565	HSP90-CDC37 chaperone complex	1/251	6/30411	0.0485148	0.108783	0.0634404	Q16543	1
GO:0035577	GO:0035577	azurophil granule membrane	3/251	100/30411	0.0501214	0.111809	0.0652052	P27105/P51148/Q99829	3
GO:0032809	GO:0032809	neuronal cell body membrane	2/251	46/30411	0.0553891	0.121994	0.0711446	P04216/P20020	2
GO:0034750	GO:0034750	Scrib-APC-beta-catenin complex	1/251	7/30411	0.0563695	0.121994	0.0711446	P35222	1
GO:0051286	GO:0051286	cell tip	1/251	7/30411	0.0563695	0.121994	0.0711446	P35241	1
GO:0070381	GO:0070381	endosome to plasma membrane transport vesicle	1/251	7/30411	0.0563695	0.121994	0.0711446	P20340	1
GO:0070435	GO:0070435	Shc-EGFR complex	1/251	7/30411	0.0563695	0.121994	0.0711446	P00533	1
GO:0098575	GO:0098575	lumenal side of lysosomal membrane	1/251	7/30411	0.0563695	0.121994	0.0711446	P11142	1
GO:0046658	GO:0046658	anchored component of plasma membrane	3/251	108/30411	0.0603739	0.130013	0.0758213	P13987/P04216/P08582	3
GO:0016363	GO:0016363	nuclear matrix	5/251	257/30411	0.0626544	0.13426	0.0782978	P07355/P23528/O14936/P80723/P60903	5
GO:0005604	GO:0005604	basement membrane	4/251	181/30411	0.0635387	0.134828	0.0786294	P48509/Q12959/P07355/O14936	4
GO:0014802	GO:0014802	terminal cisterna	1/251	8/30411	0.0641597	0.134828	0.0786294	P62942	1
GO:0035867	GO:0035867	alphav-beta3 integrin-IGF-1-IGF1R complex	1/251	8/30411	0.0641597	0.134828	0.0786294	P05106	1
GO:0070044	GO:0070044	synaptobrevin 2-SNAP-25-syntaxin-1a complex	1/251	8/30411	0.0641597	0.134828	0.0786294	P54920	1
GO:0098802	GO:0098802	plasma membrane signaling receptor complex	6/251	345/30411	0.067413	0.140984	0.0822193	P05556/P17301/Q9UKX5/P61769/P18564/P05106	6
GO:0044298	GO:0044298	cell body membrane	2/251	52/30411	0.068741	0.143073	0.0834379	P04216/P20020	2
GO:0008021	GO:0008021	synaptic vesicle	7/251	436/30411	0.0709052	0.146875	0.0856549	P51153/P20020/Q12846/Q15907/O14908/P08473/Q9BT78	7
GO:0005642	GO:0005642	annulate lamellae	1/251	9/30411	0.0718857	0.1482	0.0864279	P63241	1
GO:0071682	GO:0071682	endocytic vesicle lumen	2/251	54/30411	0.0734043	0.150617	0.0878374	Q92598/O14964	2
GO:0044352	GO:0044352	pinosome	1/251	10/30411	0.0795483	0.160947	0.0938611	P50281	1
GO:0044354	GO:0044354	macropinosome	1/251	10/30411	0.0795483	0.160947	0.0938611	P50281	1
GO:0071541	GO:0071541	eukaryotic translation initiation factor 3 complex, eIF3m	1/251	10/30411	0.0795483	0.160947	0.0938611	Q13347	1
GO:0042564	GO:0042564	NLS-dependent protein nuclear import complex	1/251	11/30411	0.0871478	0.173896	0.101413	O60684	1
GO:0097013	GO:0097013	phagocytic vesicle lumen	1/251	11/30411	0.0871478	0.173896	0.101413	O14964	1
GO:0097487	GO:0097487	multivesicular body, internal vesicle	1/251	11/30411	0.0871478	0.173896	0.101413	P00533	1
GO:0034399	GO:0034399	nuclear periphery	5/251	287/30411	0.0902102	0.179185	0.104497	P07355/P23528/O14936/P80723/P60903	5
GO:0001917	GO:0001917	photoreceptor inner segment	3/251	129/30411	0.0914296	0.180649	0.105351	P11166/P35613/P05023	3
GO:0097733	GO:0097733	photoreceptor cell cilium	4/251	207/30411	0.0929889	0.180649	0.105351	P35613/P62873/P50148/P13611	4
GO:0032588	GO:0032588	trans-Golgi network membrane	4/251	208/30411	0.0942323	0.180649	0.105351	O43795/P20340/Q13636/Q15836	4
GO:0016272	GO:0016272	prefoldin complex	1/251	12/30411	0.0946849	0.180649	0.105351	Q9UHV9	1
GO:0016461	GO:0016461	unconventional myosin complex	1/251	12/30411	0.0946849	0.180649	0.105351	O00159	1
GO:0070765	GO:0070765	gamma-secretase complex	1/251	12/30411	0.0946849	0.180649	0.105351	P49755	1
GO:0098591	GO:0098591	external side of apical plasma membrane	1/251	12/30411	0.0946849	0.180649	0.105351	Q01650	1
GO:0098690	GO:0098690	glycinergic synapse	1/251	12/30411	0.0946849	0.180649	0.105351	P11142	1
GO:1990075	GO:1990075	periciliary membrane compartment	1/251	12/30411	0.0946849	0.180649	0.105351	O75695	1
GO:0008091	GO:0008091	spectrin	1/251	13/30411	0.10216	0.19155	0.111708	O43491	1
GO:0033010	GO:0033010	paranodal junction	1/251	13/30411	0.10216	0.19155	0.111708	Q9BX67	1
GO:0060171	GO:0060171	stereocilium membrane	1/251	13/30411	0.10216	0.19155	0.111708	O00159	1
GO:0072357	GO:0072357	PTW/PP1 phosphatase complex	1/251	13/30411	0.10216	0.19155	0.111708	P62140	1
GO:0030140	GO:0030140	trans-Golgi network transport vesicle	2/251	66/30411	0.103302	0.192859	0.112472	P51153/P49755	2
GO:0099056	GO:0099056	integral component of presynaptic membrane	3/251	138/30411	0.106406	0.197805	0.115357	P23634/P20020/Q9Y639	3
GO:0005652	GO:0005652	nuclear lamina	1/251	14/30411	0.109573	0.201116	0.117287	O14936	1
GO:0031074	GO:0031074	nucleocytoplasmic transport complex	1/251	14/30411	0.109573	0.201116	0.117287	O60684	1
GO:0099523	GO:0099523	presynaptic cytosol	1/251	14/30411	0.109573	0.201116	0.117287	P11142	1
GO:0071556	GO:0071556	integral component of lumenal side of endoplasmic reticulum membrane	2/251	69/30411	0.111223	0.202436	0.118057	P04439/P10321	2
GO:0098553	GO:0098553	lumenal side of endoplasmic reticulum membrane	2/251	69/30411	0.111223	0.202436	0.118057	P04439/P10321	2
GO:0097731	GO:0097731	9+0 non-motile cilium	4/251	223/30411	0.113807	0.206274	0.120296	P35613/P62873/P50148/P13611	4
GO:0090543	GO:0090543	Flemming body	2/251	71/30411	0.11659	0.210177	0.122571	P11233/P62330	2
GO:0001939	GO:0001939	female pronucleus	1/251	15/30411	0.116926	0.210177	0.122571	P11166	1
GO:0030136	GO:0030136	clathrin-coated vesicle	6/251	406/30411	0.121111	0.216803	0.126436	P51153/P00533/Q9P0V3/P49755/Q15836/P11142	6
GO:0005885	GO:0005885	Arp2/3 protein complex	1/251	16/30411	0.124218	0.218765	0.12758	O15511	1
GO:0032009	GO:0032009	early phagosome	1/251	16/30411	0.124218	0.218765	0.12758	Q13636	1
GO:0033165	GO:0033165	interphotoreceptor matrix	1/251	16/30411	0.124218	0.218765	0.12758	P13611	1
GO:0097441	GO:0097441	basal dendrite	1/251	16/30411	0.124218	0.218765	0.12758	O15498	1
GO:0032590	GO:0032590	dendrite membrane	2/251	75/30411	0.127512	0.22366	0.130435	P04216/P20020	2
GO:0044304	GO:0044304	main axon	3/251	151/30411	0.129578	0.225122	0.131287	P04216/Q12959/Q9Y2J2	3
GO:0008023	GO:0008023	transcription elongation factor complex	2/251	76/30411	0.130279	0.225122	0.131287	Q15369/Q15370	2
GO:0000974	GO:0000974	Prp19 complex	1/251	17/30411	0.13145	0.225122	0.131287	P11142	1
GO:0002178	GO:0002178	palmitoyltransferase complex	1/251	17/30411	0.13145	0.225122	0.131287	Q7Z5G4	1
GO:0097180	GO:0097180	serine protease inhibitor complex	1/251	17/30411	0.13145	0.225122	0.131287	P00749	1
GO:0098890	GO:0098890	extrinsic component of postsynaptic membrane	1/251	17/30411	0.13145	0.225122	0.131287	Q9Y4F1	1
GO:0099055	GO:0099055	integral component of postsynaptic membrane	4/251	236/30411	0.132095	0.225339	0.131414	O15427/Q9Y639/Q9Y6M5/Q9NQS3	4
GO:0098686	GO:0098686	hippocampal mossy fiber to CA3 synapse	2/251	77/30411	0.133061	0.225609	0.131571	O60716/Q9NQS3	2
GO:0098889	GO:0098889	intrinsic component of presynaptic membrane	3/251	153/30411	0.133291	0.225609	0.131571	P23634/P20020/Q9Y639	3
GO:0018995	GO:0018995	host cellular component	1/251	18/30411	0.138623	0.226696	0.132205	O60684	1
GO:0032593	GO:0032593	insulin-responsive compartment	1/251	18/30411	0.138623	0.226696	0.132205	P51153	1
GO:0033270	GO:0033270	paranode region of axon	1/251	18/30411	0.138623	0.226696	0.132205	Q9Y2J2	1
GO:0043657	GO:0043657	host cell	1/251	18/30411	0.138623	0.226696	0.132205	O60684	1
GO:0044327	GO:0044327	dendritic spine head	1/251	18/30411	0.138623	0.226696	0.132205	O75044	1
GO:0061200	GO:0061200	clathrin-sculpted gamma-aminobutyric acid transport vesicle	1/251	18/30411	0.138623	0.226696	0.132205	P11142	1
GO:0061202	GO:0061202	clathrin-sculpted gamma-aminobutyric acid transport vesicle membrane	1/251	18/30411	0.138623	0.226696	0.132205	P11142	1
GO:0098684	GO:0098684	photoreceptor ribbon synapse	1/251	18/30411	0.138623	0.226696	0.132205	P11142	1
GO:1990062	GO:1990062	RPAP3/R2TP/prefoldin-like complex	1/251	18/30411	0.138623	0.226696	0.132205	Q9UHV9	1
GO:0008290	GO:0008290	F-actin capping protein complex	1/251	19/30411	0.145737	0.235671	0.137439	P35611	1
GO:0042589	GO:0042589	zymogen granule membrane	1/251	19/30411	0.145737	0.235671	0.137439	P49755	1
GO:1990712	GO:1990712	HFE-transferrin receptor complex	1/251	19/30411	0.145737	0.235671	0.137439	P61769	1
GO:0098936	GO:0098936	intrinsic component of postsynaptic membrane	4/251	248/30411	0.149975	0.240802	0.140431	O15427/Q9Y639/Q9Y6M5/Q9NQS3	4
GO:0097386	GO:0097386	glial cell projection	2/251	83/30411	0.150017	0.240802	0.140431	P05556/Q9UPY5	2
GO:0070369	GO:0070369	beta-catenin-TCF7L2 complex	1/251	20/30411	0.152792	0.24346	0.141981	P35222	1
GO:1905370	GO:1905370	serine-type endopeptidase complex	1/251	20/30411	0.152792	0.24346	0.141981	P00749	1
GO:0005798	GO:0005798	Golgi-associated vesicle	3/251	166/30411	0.158279	0.250369	0.14601	P17302/P51153/P49755	3
GO:0032432	GO:0032432	actin filament bundle	3/251	166/30411	0.158279	0.250369	0.14601	P29966/Q96HC4/P06753	3
GO:0097179	GO:0097179	protease inhibitor complex	1/251	21/30411	0.159789	0.251841	0.146869	P00749	1
GO:0044306	GO:0044306	neuron projection terminus	4/251	257/30411	0.163959	0.25748	0.150158	P09936/P17301/P08473/P11142	4
GO:0005775	GO:0005775	vacuolar lumen	5/251	351/30411	0.165946	0.258103	0.150521	P07355/P09619/P13611/Q01469/P11142	5
GO:0000153	GO:0000153	cytoplasmic ubiquitin ligase complex	1/251	22/30411	0.166729	0.258103	0.150521	Q15370	1
GO:0045120	GO:0045120	pronucleus	1/251	22/30411	0.166729	0.258103	0.150521	P11166	1
GO:0099243	GO:0099243	extrinsic component of synaptic membrane	1/251	22/30411	0.166729	0.258103	0.150521	Q9Y4F1	1
GO:0016459	GO:0016459	myosin complex	2/251	91/30411	0.173234	0.261318	0.152396	O43795/O00159	2
GO:0005797	GO:0005797	Golgi medial cisterna	1/251	23/30411	0.173611	0.261318	0.152396	P04439	1
GO:0005862	GO:0005862	muscle thin filament tropomyosin	1/251	23/30411	0.173611	0.261318	0.152396	P06753	1
GO:0030877	GO:0030877	beta-catenin destruction complex	1/251	23/30411	0.173611	0.261318	0.152396	P35222	1
GO:0042588	GO:0042588	zymogen granule	1/251	23/30411	0.173611	0.261318	0.152396	P49755	1
GO:0060198	GO:0060198	clathrin-sculpted vesicle	1/251	23/30411	0.173611	0.261318	0.152396	P11142	1
GO:0099524	GO:0099524	postsynaptic cytosol	1/251	23/30411	0.173611	0.261318	0.152396	P11142	1
GO:1990531	GO:1990531	phospholipid-translocating ATPase complex	1/251	23/30411	0.173611	0.261318	0.152396	O43520	1
GO:0005922	GO:0005922	connexin complex	1/251	24/30411	0.180437	0.268801	0.15676	P17302	1
GO:0097470	GO:0097470	ribbon synapse	1/251	24/30411	0.180437	0.268801	0.15676	P11142	1
GO:1905286	GO:1905286	serine-type peptidase complex	1/251	24/30411	0.180437	0.268801	0.15676	P00749	1
GO:0036126	GO:0036126	sperm flagellum	4/251	269/30411	0.183297	0.272131	0.158702	P05026/P23634/P05023/P54709	4
GO:0000307	GO:0000307	cyclin-dependent protein kinase holoenzyme complex	2/251	95/30411	0.185051	0.2738	0.159675	P06493/Q8ND76	2
GO:0005852	GO:0005852	eukaryotic translation initiation factor 3 complex	1/251	25/30411	0.187206	0.274191	0.159903	Q13347	1
GO:0032591	GO:0032591	dendritic spine membrane	1/251	25/30411	0.187206	0.274191	0.159903	P20020	1
GO:0033290	GO:0033290	eukaryotic 48S preinitiation complex	1/251	25/30411	0.187206	0.274191	0.159903	Q13347	1
GO:0000776	GO:0000776	kinetochore	4/251	272/30411	0.188246	0.274788	0.160252	Q9NZZ3/P63167/Q96FZ7/Q7LBR1	4
GO:0099522	GO:0099522	cytosolic region	1/251	27/30411	0.200579	0.29084	0.169613	P11142	1
GO:1904090	GO:1904090	peptidase inhibitor complex	1/251	27/30411	0.200579	0.29084	0.169613	P00749	1
GO:0097730	GO:0097730	non-motile cilium	4/251	280/30411	0.201647	0.291417	0.169949	P35613/P62873/P50148/P13611	4
GO:0016282	GO:0016282	eukaryotic 43S preinitiation complex	1/251	28/30411	0.207183	0.296463	0.172892	Q13347	1
GO:0044224	GO:0044224	juxtaparanode region of axon	1/251	28/30411	0.207183	0.296463	0.172892	Q9Y2J2	1
GO:0098637	GO:0098637	protein complex involved in cell-matrix adhesion	1/251	28/30411	0.207183	0.296463	0.172892	P00749	1
GO:0044233	GO:0044233	mitochondria-associated endoplasmic reticulum membrane	1/251	30/30411	0.220229	0.311445	0.181629	O60488	1
GO:0070993	GO:0070993	translation preinitiation complex	1/251	30/30411	0.220229	0.311445	0.181629	Q13347	1
GO:0097381	GO:0097381	photoreceptor disc membrane	1/251	30/30411	0.220229	0.311445	0.181629	P62873	1
GO:0000779	GO:0000779	condensed chromosome, centromeric region	4/251	291/30411	0.220517	0.311445	0.181629	Q9NZZ3/P63167/Q96FZ7/Q7LBR1	4
GO:0097729	GO:0097729	9+2 motile cilium	4/251	293/30411	0.223998	0.315337	0.183899	P05026/P23634/P05023/P54709	4
GO:0031526	GO:0031526	brush border membrane	2/251	110/30411	0.230198	0.32302	0.188379	Q9UPY5/Q14344	2
GO:0097440	GO:0097440	apical dendrite	1/251	32/30411	0.23306	0.325984	0.190108	O15498	1
GO:0043202	GO:0043202	lysosomal lumen	3/251	206/30411	0.242231	0.337726	0.196956	P09619/P13611/P11142	3
GO:0031430	GO:0031430	M band	1/251	34/30411	0.245681	0.341442	0.199123	P06733	1
GO:0032433	GO:0032433	filopodium tip	1/251	35/30411	0.251914	0.34678	0.202236	Q8IZP0	1
GO:0043034	GO:0043034	costamere	1/251	35/30411	0.251914	0.34678	0.202236	Q09666	1
GO:0098688	GO:0098688	parallel fiber to Purkinje cell synapse	1/251	35/30411	0.251914	0.34678	0.202236	O15427	1
GO:0005868	GO:0005868	cytoplasmic dynein complex	1/251	37/30411	0.264226	0.361442	0.210786	P63167	1
GO:0120293	GO:0120293	dynein axonemal particle	1/251	37/30411	0.264226	0.361442	0.210786	P31948	1
GO:0043073	GO:0043073	germ cell nucleus	2/251	122/30411	0.266801	0.363819	0.212173	P11166/P29966	2
GO:0031093	GO:0031093	platelet alpha granule lumen	2/251	123/30411	0.269856	0.366835	0.213932	P62328/Q9NUQ9	2
GO:0008180	GO:0008180	COP9 signalosome	1/251	39/30411	0.276337	0.374475	0.218387	Q9BT78	1
GO:0140534	GO:0140534	endoplasmic reticulum protein-containing complex	3/251	224/30411	0.282149	0.38021	0.221732	P62942/P04439/P61769	3
GO:0030137	GO:0030137	COPI-coated vesicle	1/251	40/30411	0.282317	0.38021	0.221732	P49755	1
GO:0033268	GO:0033268	node of Ranvier	1/251	41/30411	0.288248	0.385452	0.224789	Q12959	1
GO:0044214	GO:0044214	spanning component of plasma membrane	1/251	41/30411	0.288248	0.385452	0.224789	P00533	1
GO:1902554	GO:1902554	serine/threonine protein kinase complex	3/251	227/30411	0.288867	0.385452	0.224789	Q9Y376/P06493/Q8ND76	3
GO:0097449	GO:0097449	astrocyte projection	1/251	42/30411	0.294131	0.391275	0.228184	Q9UPY5	1
GO:0090571	GO:0090571	RNA polymerase II transcription repressor complex	1/251	43/30411	0.299965	0.395925	0.230896	P35222	1
GO:1990907	GO:1990907	beta-catenin-TCF complex	1/251	43/30411	0.299965	0.395925	0.230896	P35222	1
GO:1904115	GO:1904115	axon cytoplasm	2/251	133/30411	0.300357	0.395925	0.230896	P09936/Q9UL25	2
GO:0060077	GO:0060077	inhibitory synapse	1/251	44/30411	0.305751	0.401817	0.234333	Q9Y639	1
GO:0001891	GO:0001891	phagocytic cup	1/251	45/30411	0.311489	0.4069	0.237297	Q13636	1
GO:0005865	GO:0005865	striated muscle thin filament	1/251	45/30411	0.311489	0.4069	0.237297	P06753	1
GO:0071782	GO:0071782	endoplasmic reticulum tubular network	1/251	48/30411	0.328422	0.427736	0.249448	Q9NP72	1
GO:1902911	GO:1902911	protein kinase complex	3/251	249/30411	0.338357	0.437063	0.254888	Q9Y376/P06493/Q8ND76	3
GO:0005921	GO:0005921	gap junction	1/251	50/30411	0.33948	0.437063	0.254888	P17302	1
GO:0097228	GO:0097228	sperm principal piece	1/251	50/30411	0.33948	0.437063	0.254888	P23634	1
GO:0031594	GO:0031594	neuromuscular junction	2/251	146/30411	0.339665	0.437063	0.254888	P05556/Q12959	2
GO:0005795	GO:0005795	Golgi stack	3/251	250/30411	0.340608	0.437063	0.254888	P04439/Q7Z5G4/Q9UL25	3
GO:0036379	GO:0036379	myofilament	1/251	51/30411	0.344941	0.441321	0.25737	P06753	1
GO:0098982	GO:0098982	GABA-ergic synapse	2/251	150/30411	0.351633	0.448564	0.261595	P20020/Q9Y639	2
GO:0001725	GO:0001725	stress fiber	2/251	151/30411	0.354614	0.449729	0.262274	Q96HC4/P06753	2
GO:0097517	GO:0097517	contractile actin filament bundle	2/251	151/30411	0.354614	0.449729	0.262274	Q96HC4/P06753	2
GO:0030285	GO:0030285	integral component of synaptic vesicle membrane	1/251	53/30411	0.355727	0.44983	0.262333	P20020	1
GO:0030669	GO:0030669	clathrin-coated endocytic vesicle membrane	2/251	152/30411	0.35759	0.450874	0.262941	P00533/Q15836	2
GO:0005640	GO:0005640	nuclear outer membrane	1/251	57/30411	0.376773	0.473688	0.276247	P06733	1
GO:0030665	GO:0030665	clathrin-coated vesicle membrane	3/251	267/30411	0.378737	0.474786	0.276886	P00533/Q15836/P11142	3
GO:0031672	GO:0031672	A band	1/251	59/30411	0.387037	0.482411	0.281333	P06733	1
GO:0070971	GO:0070971	endoplasmic reticulum exit site	1/251	59/30411	0.387037	0.482411	0.281333	P04439	1
GO:0042641	GO:0042641	actomyosin	2/251	164/30411	0.39288	0.488294	0.284764	Q96HC4/P06753	2
GO:0089717	GO:0089717	spanning component of membrane	1/251	62/30411	0.40212	0.498353	0.290631	P00533	1
GO:0002102	GO:0002102	podosome	1/251	63/30411	0.407064	0.503048	0.293369	O75083	1
GO:0035578	GO:0035578	azurophil granule lumen	2/251	174/30411	0.421612	0.518136	0.302168	P07355/Q01469	2
GO:0016235	GO:0016235	aggresome	1/251	66/30411	0.421655	0.518136	0.302168	Q99829	1
GO:0000775	GO:0000775	chromosome, centromeric region	4/251	404/30411	0.428046	0.524507	0.305883	Q9NZZ3/P63167/Q96FZ7/Q7LBR1	4
GO:0022627	GO:0022627	cytosolic small ribosomal subunit	1/251	68/30411	0.431184	0.525392	0.306399	P25398	1
GO:0042613	GO:0042613	MHC class II protein complex	1/251	68/30411	0.431184	0.525392	0.306399	P61769	1
GO:0098563	GO:0098563	intrinsic component of synaptic vesicle membrane	1/251	70/30411	0.440555	0.534729	0.311845	P20020	1
GO:0045334	GO:0045334	clathrin-coated endocytic vesicle	2/251	181/30411	0.441305	0.534729	0.311845	P00533/Q15836	2
GO:0031461	GO:0031461	cullin-RING ubiquitin ligase complex	3/251	299/30411	0.448996	0.541801	0.315969	P63208/Q15369/Q15370	3
GO:0031985	GO:0031985	Golgi cisterna	2/251	184/30411	0.449633	0.541801	0.315969	P04439/Q9UL25	2
GO:0031514	GO:0031514	motile cilium	4/251	417/30411	0.451797	0.542906	0.316613	P05026/P23634/P05023/P54709	4
GO:0031904	GO:0031904	endosome lumen	1/251	75/30411	0.463318	0.555215	0.323792	P61769	1
GO:0032994	GO:0032994	protein-lipid complex	1/251	76/30411	0.467758	0.558997	0.325997	P07108	1
GO:0005796	GO:0005796	Golgi lumen	2/251	194/30411	0.476875	0.568331	0.33144	P50281/P13611	2
GO:0030176	GO:0030176	integral component of endoplasmic reticulum membrane	3/251	317/30411	0.487116	0.577877	0.337007	P04439/P10321/P61769	3
GO:0120111	GO:0120111	neuron projection cytoplasm	2/251	198/30411	0.487542	0.577877	0.337007	P09936/Q9UL25	2
GO:0031968	GO:0031968	organelle outer membrane	4/251	443/30411	0.498274	0.588586	0.343253	P09543/P15153/P06733/O60488	4
GO:0033017	GO:0033017	sarcoplasmic reticulum membrane	1/251	84/30411	0.50199	0.588586	0.343253	P62942	1
GO:0043195	GO:0043195	terminal bouton	1/251	84/30411	0.50199	0.588586	0.343253	P11142	1
GO:0044232	GO:0044232	organelle membrane contact site	1/251	84/30411	0.50199	0.588586	0.343253	O60488	1
GO:0008287	GO:0008287	protein serine/threonine phosphatase complex	1/251	85/30411	0.506111	0.591824	0.345141	P62140	1
GO:0019867	GO:0019867	outer membrane	4/251	449/30411	0.508766	0.593333	0.346021	P09543/P15153/P06733/O60488	4
GO:0097542	GO:0097542	ciliary tip	1/251	86/30411	0.510199	0.593414	0.346068	P63167	1
GO:0031227	GO:0031227	intrinsic component of endoplasmic reticulum membrane	3/251	330/30411	0.513844	0.594947	0.346963	P04439/P10321/P61769	3
GO:0005891	GO:0005891	voltage-gated calcium channel complex	1/251	87/30411	0.514253	0.594947	0.346963	P62942	1
GO:0034707	GO:0034707	chloride channel complex	1/251	88/30411	0.518274	0.598008	0.348748	Q4KMQ2	1
GO:0043198	GO:0043198	dendritic shaft	1/251	91/30411	0.530138	0.60823	0.354709	O14908	1
GO:1903293	GO:1903293	phosphatase complex	1/251	91/30411	0.530138	0.60823	0.354709	P62140	1
GO:1990204	GO:1990204	oxidoreductase complex	2/251	215/30411	0.531327	0.60823	0.354709	P63000/P15153	2
GO:0043679	GO:0043679	axon terminus	2/251	221/30411	0.546164	0.6232	0.363439	P17301/P11142	2
GO:0000793	GO:0000793	condensed chromosome	4/251	472/30411	0.548032	0.6232	0.363439	Q9NZZ3/P63167/Q96FZ7/Q7LBR1	4
GO:0030672	GO:0030672	synaptic vesicle membrane	2/251	223/30411	0.551036	0.6232	0.363439	P20020/Q15907	2
GO:0099501	GO:0099501	exocytic vesicle membrane	2/251	223/30411	0.551036	0.6232	0.363439	P20020/Q15907	2
GO:0030660	GO:0030660	Golgi-associated vesicle membrane	1/251	97/30411	0.553	0.6232	0.363439	P17302	1
GO:0031312	GO:0031312	extrinsic component of organelle membrane	1/251	97/30411	0.553	0.6232	0.363439	P62942	1
GO:0030286	GO:0030286	dynein complex	1/251	98/30411	0.556702	0.62575	0.364926	P63167	1
GO:0045111	GO:0045111	intermediate filament cytoskeleton	3/251	363/30411	0.578188	0.648226	0.378034	P14923/P50281/P43007	3
GO:0060076	GO:0060076	excitatory synapse	1/251	105/30411	0.581769	0.650564	0.379397	O15427	1
GO:0000791	GO:0000791	euchromatin	1/251	106/30411	0.585233	0.65276	0.380678	P35222	1
GO:0005801	GO:0005801	cis-Golgi network	1/251	107/30411	0.588668	0.653241	0.380959	P49755	1
GO:0019005	GO:0019005	SCF ubiquitin ligase complex	1/251	107/30411	0.588668	0.653241	0.380959	P63208	1
GO:0005778	GO:0005778	peroxisomal membrane	1/251	117/30411	0.6215	0.686174	0.400164	O60488	1
GO:0031903	GO:0031903	microbody membrane	1/251	117/30411	0.6215	0.686174	0.400164	O60488	1
GO:0060170	GO:0060170	ciliary membrane	1/251	119/30411	0.627746	0.691316	0.403163	O14936	1
GO:0015935	GO:0015935	small ribosomal subunit	1/251	121/30411	0.63389	0.696058	0.405928	P25398	1
GO:0005741	GO:0005741	mitochondrial outer membrane	3/251	395/30411	0.635253	0.696058	0.405928	P09543/P15153/O60488	3
GO:0034704	GO:0034704	calcium channel complex	1/251	124/30411	0.642916	0.702685	0.409793	P62942	1
GO:0031228	GO:0031228	intrinsic component of Golgi membrane	1/251	127/30411	0.651721	0.708206	0.413013	Q7Z5G4	1
GO:0000781	GO:0000781	chromosome, telomeric region	2/251	269/30411	0.652852	0.708206	0.413013	P06493/P62140	2
GO:0005814	GO:0005814	centriole	2/251	269/30411	0.652852	0.708206	0.413013	P17066/O75695	2
GO:0035861	GO:0035861	site of double-strand break	1/251	128/30411	0.654608	0.708344	0.413094	O15511	1
GO:0032580	GO:0032580	Golgi cisterna membrane	1/251	129/30411	0.65747	0.709677	0.413871	Q9UL25	1
GO:0005882	GO:0005882	intermediate filament	2/251	281/30411	0.676202	0.728088	0.424608	P14923/P43007	2
GO:0016234	GO:0016234	inclusion body	1/251	140/30411	0.687443	0.738365	0.430601	Q99829	1
GO:0016529	GO:0016529	sarcoplasmic reticulum	1/251	145/30411	0.700189	0.750203	0.437505	P62942	1
GO:0090575	GO:0090575	RNA polymerase II transcription regulator complex	3/251	438/30411	0.703145	0.751519	0.438272	P35222/P07355/P60903	3
GO:0005905	GO:0005905	clathrin-coated pit	1/251	154/30411	0.721841	0.76961	0.448823	Q9P0V3	1
GO:0005791	GO:0005791	rough endoplasmic reticulum	1/251	155/30411	0.724149	0.770182	0.449157	Q9UPY5	1
GO:1905369	GO:1905369	endopeptidase complex	1/251	158/30411	0.730957	0.775528	0.452274	P00749	1
GO:0032993	GO:0032993	protein-DNA complex	2/251	314/30411	0.733871	0.776457	0.452816	P35222/P14923	2
GO:0022626	GO:0022626	cytosolic ribosome	1/251	160/30411	0.735403	0.776457	0.452816	P25398	1
GO:0017053	GO:0017053	transcription repressor complex	1/251	162/30411	0.739776	0.779183	0.454405	P35222	1
GO:0005881	GO:0005881	cytoplasmic microtubule	1/251	166/30411	0.748307	0.784668	0.457604	Q9BQE3	1
GO:0030117	GO:0030117	membrane coat	1/251	167/30411	0.750395	0.784668	0.457604	Q7LBR1	1
GO:0048475	GO:0048475	coated membrane	1/251	167/30411	0.750395	0.784668	0.457604	Q7LBR1	1
GO:0072686	GO:0072686	mitotic spindle	2/251	336/30411	0.767291	0.800412	0.466786	P63167/P06493	2
GO:0016528	GO:0016528	sarcoplasm	1/251	178/30411	0.772263	0.803671	0.468686	P62942	1
GO:0090734	GO:0090734	site of DNA damage	1/251	179/30411	0.774154	0.803716	0.468713	O15511	1
GO:0005681	GO:0005681	spliceosomal complex	2/251	344/30411	0.778512	0.806316	0.470229	Q15382/P11142	2
GO:0034451	GO:0034451	centriolar satellite	1/251	184/30411	0.783375	0.809426	0.472043	Q00013	1
GO:1905368	GO:1905368	peptidase complex	1/251	214/30411	0.831339	0.856365	0.499417	P00749	1
GO:0016605	GO:0016605	PML body	1/251	215/30411	0.832741	0.856365	0.499417	P80723	1
GO:0005777	GO:0005777	peroxisome	1/251	238/30411	0.861967	0.882249	0.514512	O60488	1
GO:0042579	GO:0042579	microbody	1/251	238/30411	0.861967	0.882249	0.514512	O60488	1
GO:0032838	GO:0032838	plasma membrane bounded cell projection cytoplasm	2/251	440/30411	0.880256	0.898853	0.524195	P09936/Q9UL25	2
GO:0001650	GO:0001650	fibrillar center	1/251	269/30411	0.893473	0.910212	0.530819	P61088	1
GO:0044391	GO:0044391	ribosomal subunit	1/251	287/30411	0.908362	0.921841	0.537601	P25398	1
GO:0043204	GO:0043204	perikaryon	1/251	288/30411	0.909126	0.921841	0.537601	P11169	1
GO:0005875	GO:0005875	microtubule associated complex	1/251	296/30411	0.91501	0.92565	0.539823	P63167	1
GO:0000922	GO:0000922	spindle pole	1/251	300/30411	0.917809	0.926327	0.540217	P35222	1
GO:0036064	GO:0036064	ciliary basal body	1/251	316/30411	0.928114	0.934559	0.545018	O75695	1
GO:0005840	GO:0005840	ribosome	1/251	336/30411	0.939204	0.943542	0.550257	P25398	1
GO:0034703	GO:0034703	cation channel complex	1/251	405/30411	0.965924	0.96815	0.564608	P62942	1
GO:0036464	GO:0036464	cytoplasmic ribonucleoprotein granule	1/251	483/30411	0.982318	0.982318	0.57287	P63000	1

## Sheet: Cluster 5
	ID	Description	GeneRatio	BgRatio	pvalue	p.adjust	qvalue	geneID	Count
GO:0030027	GO:0030027	lamellipodium	20/265	413/30411	7.92e-10	3.21e-07	2.5e-07	Q7L576/P35240/P27487/Q8WUW1/Q14160/Q9UQB8/Q13433/Q13418/Q14155/Q96AC1/Q14118/O14713/Q9Y5S2/P32856/Q8N8S7/Q9NYB9/Q9UJU6/Q13277/Q99755/P49023	20
GO:0001726	GO:0001726	ruffle	15/265	348/30411	4.84e-07	9.8e-05	7.64e-05	Q7L576/Q12792/P35240/Q9UQB8/P15311/P12931/Q9HCM4/Q9UL26/Q14155/Q9NYI0/O14713/Q9Y5X1/Q8N392/Q9UJU6/Q99755	15
GO:0042641	GO:0042641	actomyosin	10/265	164/30411	1.93e-06	0.000183411	0.000143011	Q8WUP2/Q15942/Q9Y4D1/Q13418/Q96AC1/Q9Y5S2/Q15654/Q02763/Q93052/P49023	10
GO:0009898	GO:0009898	cytoplasmic side of plasma membrane	14/265	342/30411	2.14e-06	0.000183411	0.000143011	P24666/P15311/P12931/Q14644/P06241/P63010/P29992/Q96AC1/P08754/Q9HAV0/Q9Y5X1/Q08209/Q03113/P01116	14
GO:0098562	GO:0098562	cytoplasmic side of membrane	15/265	394/30411	2.26e-06	0.000183411	0.000143011	P24666/P15311/P12931/Q14644/P06241/P63010/P29992/Q96AC1/Q8TCT8/P08754/Q9HAV0/Q9Y5X1/Q08209/Q03113/P01116	15
GO:0019897	GO:0019897	extrinsic component of plasma membrane	14/265	350/30411	2.8e-06	0.000184776	0.000144075	Q14160/P49757/P04083/P12931/P06241/P29992/Q96AC1/P55290/P08754/Q9HAV0/Q9Y5X1/Q08209/Q03113/P01116	14
GO:0005912	GO:0005912	adherens junction	14/265	354/30411	3.19e-06	0.000184776	0.000144075	P35240/Q14160/Q9UQB8/P04083/P15311/Q9HCM4/Q07157/Q15942/Q15334/Q99959/Q96AC1/Q14118/P55196/Q9NYB9	14
GO:0098858	GO:0098858	actin-based cell projection	15/265	423/30411	5.35e-06	0.000270919	0.000211243	Q7L576/Q12792/P35240/P16234/Q9UQB8/Q9Y696/P15311/P12931/P50443/Q14118/P60953/P43034/Q8N8S7/Q02763/Q9NYB9	15
GO:0001725	GO:0001725	stress fiber	9/265	151/30411	7.6e-06	0.000307853	0.000240041	Q8WUP2/Q15942/Q9Y4D1/Q13418/Q96AC1/Q15654/Q02763/Q93052/P49023	9
GO:0097517	GO:0097517	contractile actin filament bundle	9/265	151/30411	7.6e-06	0.000307853	0.000240041	Q8WUP2/Q15942/Q9Y4D1/Q13418/Q96AC1/Q15654/Q02763/Q93052/P49023	9
GO:0032432	GO:0032432	actin filament bundle	9/265	166/30411	1.63e-05	0.00059936	0.000467337	Q8WUP2/Q15942/Q9Y4D1/Q13418/Q96AC1/Q15654/Q02763/Q93052/P49023	9
GO:0070820	GO:0070820	tertiary granule	12/265	308/30411	1.88e-05	0.000633487	0.000493947	Q7L576/Q9Y2Q5/P04075/P23467/P19256/P35237/P17931/P09972/P78324/O15400/Q9UJU6/O75874	12
GO:0030175	GO:0030175	filopodium	10/265	216/30411	2.18e-05	0.000678198	0.000528809	Q7L576/Q12792/P35240/Q9UQB8/P15311/P12931/Q14118/P60953/Q8N8S7/Q9NYB9	10
GO:0045335	GO:0045335	phagocytic vesicle	11/265	265/30411	2.34e-05	0.000678198	0.000528809	P61764/P12429/P61006/Q15942/O95466/Q9UL26/Q92930/P60953/Q9BZG1/Q86Y82/P18084	11
GO:0016323	GO:0016323	basolateral plasma membrane	14/265	447/30411	4.32e-05	0.00116573	0.000908953	Q14160/P49757/P04083/P15311/P33527/Q07157/Q9Y289/Q96RT1/Q14118/P32856/Q02763/P41440/P55011/P11171	14
GO:0031234	GO:0031234	extrinsic component of cytoplasmic side of plasma membrane	9/265	204/30411	8.15e-05	0.00206288	0.00160848	P12931/P06241/P29992/Q96AC1/P08754/Q9HAV0/Q9Y5X1/Q03113/P01116	9
GO:0031201	GO:0031201	SNARE complex	6/265	86/30411	0.000108568	0.00258647	0.00201674	Q99747/O15400/P32856/O95721/Q86Y82/Q13277	6
GO:0001772	GO:0001772	immunological synapse	6/265	87/30411	0.000115768	0.00260478	0.00203102	Q14160/P15311/P17931/O15400/Q13740/P10644	6
GO:0031256	GO:0031256	leading edge membrane	11/265	350/30411	0.000275768	0.00587822	0.00458341	Q12792/P35240/P27487/P15311/P12931/Q9HCM4/Q13433/Q96AC1/Q9NYI0/P60953/Q99755	11
GO:0101002	GO:0101002	ficolin-1-rich granule	11/265	360/30411	0.000350011	0.00701626	0.00547077	P09211/P04075/P19256/P35237/P17931/Q92882/P09972/P78324/Q8TD55/Q9UJU6/O75874	11
GO:0042581	GO:0042581	specific granule	10/265	304/30411	0.000363806	0.00701626	0.00547077	Q7L576/Q8IWA5/Q9Y2Q5/O94804/Q9NV96/P12429/P23467/P62834/Q13277/P51159	10
GO:0031902	GO:0031902	late endosome membrane	9/265	257/30411	0.000454233	0.00836202	0.00652009	Q9Y2Q5/Q9HD42/Q9NV96/P08133/Q9BZV1/Q8TCT8/P62745/P51159/Q9Y3E7	9
GO:0031901	GO:0031901	early endosome membrane	10/265	324/30411	0.000597184	0.0105156	0.00819932	P04083/Q9NV96/Q15334/Q9BZV1/O15400/P61020/Q9NZQ7/Q86Y82/O75886/Q9H4M9	10
GO:0020016	GO:0020016	ciliary pocket	2/265	5/30411	0.000743488	0.0120445	0.00939143	O95721/Q9H4M9	2
GO:0020018	GO:0020018	ciliary pocket membrane	2/265	5/30411	0.000743488	0.0120445	0.00939143	O95721/Q9H4M9	2
GO:0005884	GO:0005884	actin filament	8/265	222/30411	0.000776838	0.0121008	0.00943528	Q12792/P04083/P15311/P12931/P06241/P17081/Q02763/Q9UJU6	8
GO:0031209	GO:0031209	SCAR complex	3/265	22/30411	0.00089121	0.0133039	0.0103734	Q7L576/Q8WUW1/Q9NYB9	3
GO:0030136	GO:0030136	clathrin-coated vesicle	11/265	406/30411	0.000943484	0.0133039	0.0103734	O14944/P49757/Q15286/P61006/P63010/Q92930/P21579/P42892/Q9Y5X1/Q9UJU6/P51159	11
GO:0044853	GO:0044853	plasma membrane raft	8/265	230/30411	0.000976189	0.0133039	0.0103734	P15311/P12931/P10646/P55290/Q14118/P08069/P37173/P10644	8
GO:0002116	GO:0002116	semaphorin receptor complex	3/265	23/30411	0.00101832	0.0133039	0.0103734	Q9UIW2/O75051/O14786	3
GO:0099524	GO:0099524	postsynaptic cytosol	3/265	23/30411	0.00101832	0.0133039	0.0103734	Q9UQB8/Q01970/Q14118	3
GO:0032587	GO:0032587	ruffle membrane	7/265	194/30411	0.00162995	0.0201174	0.0156861	Q12792/P35240/P15311/P12931/Q9HCM4/Q9NYI0/Q99755	7
GO:0099522	GO:0099522	cytosolic region	3/265	27/30411	0.00163919	0.0201174	0.0156861	Q9UQB8/Q01970/Q14118	3
GO:1904724	GO:1904724	tertiary granule lumen	5/265	100/30411	0.00185788	0.0221306	0.0172558	Q7L576/P04075/P09972/Q9UJU6/O75874	5
GO:0005834	GO:0005834	heterotrimeric G-protein complex	4/265	66/30411	0.00265971	0.0307766	0.0239974	P29992/P08754/Q9HAV0/Q03113	4
GO:0030863	GO:0030863	cortical cytoskeleton	7/265	215/30411	0.0029027	0.0322051	0.0251112	P35240/P15311/Q14847/Q15334/Q9Y5X1/Q9UJU6/P11171	7
GO:0031258	GO:0031258	lamellipodium membrane	3/265	33/30411	0.0029422	0.0322051	0.0251112	P27487/Q13433/Q96AC1	3
GO:0070382	GO:0070382	exocytic vesicle	11/265	472/30411	0.00306233	0.032638	0.0254488	Q15286/P61006/Q92930/Q96C24/O15400/P21579/P61020/P32856/Q86Y82/Q13277/P51159	11
GO:0098563	GO:0098563	intrinsic component of synaptic vesicle membrane	4/265	70/30411	0.00329327	0.0341994	0.0266662	Q15286/P21579/P61020/Q86Y82	4
GO:0005798	GO:0005798	Golgi-associated vesicle	6/265	166/30411	0.00344148	0.034845	0.0271696	P61006/P42356/Q9P289/Q92930/P17081/Q8TCT8	6
GO:0033093	GO:0033093	Weibel-Palade body	2/265	11/30411	0.00395027	0.0389773	0.0303917	P42892/P51159	2
GO:0055038	GO:0055038	recycling endosome membrane	6/265	172/30411	0.00409281	0.0389773	0.0303917	Q15286/P61006/Q92930/Q9NZQ7/Q86Y82/Q9H4M9	6
GO:1905360	GO:1905360	GTPase complex	4/265	75/30411	0.00422051	0.0389773	0.0303917	P29992/P08754/Q9HAV0/Q03113	4
GO:0005771	GO:0005771	multivesicular body	5/265	121/30411	0.00423457	0.0389773	0.0303917	Q9HD42/Q658P3/P51159/Q9Y3E7/P10644	5
GO:0016272	GO:0016272	prefoldin complex	2/265	12/30411	0.00471317	0.0424185	0.0330749	Q9NQP4/Q99471	2
GO:0035579	GO:0035579	specific granule membrane	6/265	179/30411	0.0049631	0.0436969	0.0340716	Q8IWA5/Q9Y2Q5/O94804/Q9NV96/P23467/P62834	6
GO:0036452	GO:0036452	ESCRT complex	3/265	41/30411	0.00546194	0.0470657	0.0366984	Q9HD42/O75886/Q9Y3E7	3
GO:1904813	GO:1904813	ficolin-1-rich granule lumen	7/265	246/30411	0.00602382	0.050826	0.0396304	P09211/P04075/Q92882/P09972/Q8TD55/Q9UJU6/O75874	7
GO:0098685	GO:0098685	Schaffer collateral - CA1 synapse	5/265	133/30411	0.00629631	0.0520409	0.0405777	Q9UQB8/P35080/P06241/Q08209/Q13277	5
GO:0032585	GO:0032585	multivesicular body membrane	3/265	45/30411	0.00708757	0.0562837	0.0438859	Q9HD42/P51159/Q9Y3E7	3
GO:0048787	GO:0048787	presynaptic active zone membrane	3/265	45/30411	0.00708757	0.0562837	0.0438859	P61764/P32856/Q13277	3
GO:0000815	GO:0000815	ESCRT III complex	2/265	15/30411	0.00737026	0.0572524	0.0446413	Q9HD42/Q9Y3E7	2
GO:0044291	GO:0044291	cell-cell contact zone	5/265	139/30411	0.0075543	0.0572524	0.0446413	O95183/Q14160/Q04917/Q99959/P55196	5
GO:0005903	GO:0005903	brush border	6/265	196/30411	0.00763366	0.0572524	0.0446413	O00299/P15311/Q9UEY8/Q9Y289/Q03113/P41440	6
GO:0030666	GO:0030666	endocytic vesicle membrane	9/265	392/30411	0.00779896	0.0574287	0.0447787	O14944/Q15286/P12429/P61006/Q9UL26/P63010/Q92930/P21579/Q9BZG1	9
GO:0090724	GO:0090724	central region of growth cone	2/265	16/30411	0.00837504	0.0595069	0.0463991	Q7L576/P43034	2
GO:1904930	GO:1904930	amphisome membrane	2/265	16/30411	0.00837504	0.0595069	0.0463991	Q9HD42/Q9Y3E7	2
GO:0031225	GO:0031225	anchored component of membrane	7/265	266/30411	0.00906625	0.0633074	0.0493625	Q15286/P10646/P55290/Q9BZM4/P61020/Q7Z3B1/P14384	7
GO:0098993	GO:0098993	anchored component of synaptic vesicle membrane	2/265	17/30411	0.00943752	0.064783	0.0505131	Q15286/P61020	2
GO:0030670	GO:0030670	phagocytic vesicle membrane	5/265	149/30411	0.0100231	0.0676557	0.052753	P12429/P61006/Q9UL26/Q92930/Q9BZG1	5
GO:0031588	GO:0031588	nucleotide-activated protein kinase complex	2/265	18/30411	0.0105566	0.0689587	0.053769	Q13131/P10644	2
GO:0099091	GO:0099091	postsynaptic specialization, intracellular component	2/265	18/30411	0.0105566	0.0689587	0.053769	Q9UQB8/P12931	2
GO:0035577	GO:0035577	azurophil granule membrane	4/265	100/30411	0.0115076	0.0722249	0.0563157	Q9NV96/P61224/O95721/P48060	4
GO:0044294	GO:0044294	dendritic growth cone	2/265	19/30411	0.0117313	0.0722249	0.0563157	Q7L576/P12931	2
GO:0044753	GO:0044753	amphisome	2/265	19/30411	0.0117313	0.0722249	0.0563157	Q9HD42/Q9Y3E7	2
GO:0042470	GO:0042470	melanosome	6/265	216/30411	0.0119483	0.0722249	0.0563157	Q15286/P08133/Q15758/P61020/Q13277/P51159	6
GO:0048770	GO:0048770	pigment granule	6/265	216/30411	0.0119483	0.0722249	0.0563157	Q15286/P08133/Q15758/P61020/Q13277/P51159	6
GO:0043197	GO:0043197	dendritic spine	8/265	352/30411	0.0124984	0.0744387	0.0580419	Q7L576/Q9UQB8/Q96BY6/P61006/P60953/P29323/Q08209/Q9NYB9	8
GO:0044309	GO:0044309	neuron spine	8/265	353/30411	0.0126951	0.0745146	0.0581011	Q7L576/Q9UQB8/Q96BY6/P61006/P60953/P29323/Q08209/Q9NYB9	8
GO:0005766	GO:0005766	primary lysosome	7/265	288/30411	0.0135732	0.0774245	0.06037	P50395/Q9NV96/O15400/P61224/O95721/Q13277/P48060	7
GO:0042582	GO:0042582	azurophil granule	7/265	288/30411	0.0135732	0.0774245	0.06037	P50395/Q9NV96/O15400/P61224/O95721/Q13277/P48060	7
GO:0042734	GO:0042734	presynaptic membrane	7/265	291/30411	0.0142931	0.079532	0.0620133	P61764/Q14160/Q96CX2/P21579/P29323/P32856/Q13277	7
GO:0030864	GO:0030864	cortical actin cytoskeleton	5/265	163/30411	0.0143354	0.079532	0.0620133	P35240/Q14847/Q15334/Q9Y5X1/Q9UJU6	5
GO:0008021	GO:0008021	synaptic vesicle	9/265	436/30411	0.0148174	0.0810955	0.0632323	Q15286/P61006/Q92930/O15400/P21579/P61020/P32856/Q86Y82/Q13277	9
GO:0005902	GO:0005902	microvillus	5/265	167/30411	0.0157648	0.0851297	0.0663779	P16234/Q9Y696/P15311/P50443/Q02763	5
GO:0098862	GO:0098862	cluster of actin-based cell projections	7/265	298/30411	0.0160786	0.085142	0.0663875	O00299/P15311/Q9UEY8/Q9Y289/P43034/Q03113/P41440	7
GO:0000502	GO:0000502	proteasome complex	4/265	111/30411	0.0163286	0.085142	0.0663875	P54727/Q16401/O75832/O43396	4
GO:0055037	GO:0055037	recycling endosome	8/265	370/30411	0.0163977	0.085142	0.0663875	Q15286/P61006/Q92930/P45844/O15400/Q9NZQ7/Q86Y82/Q9H4M9	8
GO:0030496	GO:0030496	midbody	8/265	371/30411	0.0166374	0.085293	0.0665052	Q9HD42/Q9Y696/P61006/P31150/P11234/P60953/P08754/Q9Y3E7	8
GO:0042588	GO:0042588	zymogen granule	2/265	23/30411	0.0169652	0.0858863	0.0669679	P08754/Q13277	2
GO:0002102	GO:0002102	podosome	3/265	63/30411	0.0176944	0.0880744	0.068674	P12931/Q07157/Q9UJU6	3
GO:0101003	GO:0101003	ficolin-1-rich granule membrane	4/265	114/30411	0.0178324	0.0880744	0.068674	P19256/P35237/P17931/P78324	4
GO:0005901	GO:0005901	caveola	5/265	173/30411	0.0180822	0.0882322	0.068797	P12931/P10646/P55290/P08069/P37173	5
GO:0044292	GO:0044292	dendrite terminus	2/265	25/30411	0.019889	0.0958936	0.0747708	Q7L576/P12931	2
GO:0005828	GO:0005828	kinetochore microtubule	2/265	27/30411	0.0230071	0.108347	0.0844813	Q9HD42/Q9Y3E7	2
GO:0032045	GO:0032045	guanyl-nucleotide exchange factor complex	2/265	27/30411	0.0230071	0.108347	0.0844813	Q9Y2Q5/P62834	2
GO:0001917	GO:0001917	photoreceptor inner segment	4/265	129/30411	0.0266252	0.122536	0.0955448	Q9HCM4/P48426/P09104/Q13277	4
GO:0016328	GO:0016328	lateral plasma membrane	4/265	129/30411	0.0266252	0.122536	0.0955448	P04083/P33527/Q03113/P55011	4
GO:0070821	GO:0070821	tertiary granule membrane	4/265	133/30411	0.029338	0.133504	0.104097	Q9Y2Q5/P23467/P35237/P78324	4
GO:0005900	GO:0005900	oncostatin-M receptor complex	1/265	4/30411	0.0344045	0.151455	0.118093	P40189	1
GO:0034684	GO:0034684	integrin alphav-beta5 complex	1/265	4/30411	0.0344045	0.151455	0.118093	P18084	1
GO:0097057	GO:0097057	TRAF2-GSTP1 complex	1/265	4/30411	0.0344045	0.151455	0.118093	P09211	1
GO:0032433	GO:0032433	filopodium tip	2/265	35/30411	0.0372726	0.162316	0.126562	Q7L576/Q9NYB9	2
GO:0000421	GO:0000421	autophagosome membrane	3/265	85/30411	0.0383263	0.165129	0.128756	Q9HD42/O95721/Q9Y3E7	3
GO:0034399	GO:0034399	nuclear periphery	6/265	287/30411	0.0405664	0.172941	0.134847	Q9HD42/Q9Y696/Q9Y281/Q9Y230/O43294/Q14118	6
GO:0000322	GO:0000322	storage vacuole	1/265	5/30411	0.0428198	0.17342	0.13522	P60953	1
GO:0008247	GO:0008247	1-alkyl-2-acetylglycerophosphocholine esterase complex	1/265	5/30411	0.0428198	0.17342	0.13522	P43034	1
GO:0033565	GO:0033565	ESCRT-0 complex	1/265	5/30411	0.0428198	0.17342	0.13522	O75886	1
GO:0048269	GO:0048269	methionine adenosyltransferase complex	1/265	5/30411	0.0428198	0.17342	0.13522	P31153	1
GO:0071942	GO:0071942	XPC complex	1/265	5/30411	0.0428198	0.17342	0.13522	P54727	1
GO:0030669	GO:0030669	clathrin-coated endocytic vesicle membrane	4/265	152/30411	0.0443961	0.178024	0.13881	O14944/Q15286/P63010/P21579	4
GO:0042383	GO:0042383	sarcolemma	6/265	296/30411	0.0459204	0.182331	0.142169	P24666/P04083/Q14118/Q08209/P08069/P54289	6
GO:0001750	GO:0001750	photoreceptor outer segment	4/265	157/30411	0.0489587	0.185005	0.144254	P48426/P29992/Q13277/P51159	4
GO:0014704	GO:0014704	intercalated disc	3/265	94/30411	0.0491737	0.185005	0.144254	O95183/Q04917/Q99959	3
GO:1905369	GO:1905369	endopeptidase complex	4/265	158/30411	0.0499012	0.185005	0.144254	P54727/Q16401/O75832/O43396	4
GO:0030016	GO:0030016	myofibril	8/265	462/30411	0.0505277	0.185005	0.144254	Q12792/Q9UNE7/P04075/Q9Y281/Q13418/Q96AC1/Q14118/Q08209	8
GO:0000015	GO:0000015	phosphopyruvate hydratase complex	1/265	6/30411	0.051162	0.185005	0.144254	P09104	1
GO:0005899	GO:0005899	insulin receptor complex	1/265	6/30411	0.051162	0.185005	0.144254	P08069	1
GO:0060200	GO:0060200	clathrin-sculpted acetylcholine transport vesicle	1/265	6/30411	0.051162	0.185005	0.144254	P21579	1
GO:0060201	GO:0060201	clathrin-sculpted acetylcholine transport vesicle membrane	1/265	6/30411	0.051162	0.185005	0.144254	P21579	1
GO:0098592	GO:0098592	cytoplasmic side of apical plasma membrane	1/265	6/30411	0.051162	0.185005	0.144254	P15311	1
GO:1990716	GO:1990716	axonemal central apparatus	1/265	6/30411	0.051162	0.185005	0.144254	Q4G0P3	1
GO:0043209	GO:0043209	myelin sheath	3/265	96/30411	0.0517669	0.185536	0.144668	Q14160/P31150/P00918	3
GO:0030660	GO:0030660	Golgi-associated vesicle membrane	3/265	97/30411	0.053088	0.188602	0.147058	P42356/P17081/Q8TCT8	3
GO:0043292	GO:0043292	contractile fiber	8/265	477/30411	0.0586895	0.202268	0.157714	Q12792/Q9UNE7/P04075/Q9Y281/Q13418/Q96AC1/Q14118/Q08209	8
GO:0034750	GO:0034750	Scrib-APC-beta-catenin complex	1/265	7/30411	0.0594317	0.202268	0.157714	Q14160	1
GO:0042022	GO:0042022	interleukin-12 receptor complex	1/265	7/30411	0.0594317	0.202268	0.157714	P29597	1
GO:0051286	GO:0051286	cell tip	1/265	7/30411	0.0594317	0.202268	0.157714	Q92930	1
GO:0070110	GO:0070110	ciliary neurotrophic factor receptor complex	1/265	7/30411	0.0594317	0.202268	0.157714	P40189	1
GO:0060076	GO:0060076	excitatory synapse	3/265	105/30411	0.0642295	0.212326	0.165556	Q7L576/Q9UQB8/P21579	3
GO:0031302	GO:0031302	intrinsic component of endosome membrane	1/265	8/30411	0.0676297	0.212326	0.165556	P42892	1
GO:0035867	GO:0035867	alphav-beta3 integrin-IGF-1-IGF1R complex	1/265	8/30411	0.0676297	0.212326	0.165556	P08069	1
GO:0046581	GO:0046581	intercellular canaliculus	1/265	8/30411	0.0676297	0.212326	0.165556	P27487	1
GO:0060199	GO:0060199	clathrin-sculpted glutamate transport vesicle	1/265	8/30411	0.0676297	0.212326	0.165556	P21579	1
GO:0060203	GO:0060203	clathrin-sculpted glutamate transport vesicle membrane	1/265	8/30411	0.0676297	0.212326	0.165556	P21579	1
GO:0071986	GO:0071986	Ragulator complex	1/265	8/30411	0.0676297	0.212326	0.165556	Q9Y2Q5	1
GO:0072536	GO:0072536	interleukin-23 receptor complex	1/265	8/30411	0.0676297	0.212326	0.165556	P29597	1
GO:0072563	GO:0072563	endothelial microparticle	1/265	8/30411	0.0676297	0.212326	0.165556	P17813	1
GO:0097255	GO:0097255	R2TP complex	1/265	8/30411	0.0676297	0.212326	0.165556	Q9Y230	1
GO:0031526	GO:0031526	brush border membrane	3/265	110/30411	0.0716952	0.223358	0.174158	Q9Y289/Q03113/P41440	3
GO:0045334	GO:0045334	clathrin-coated endocytic vesicle	4/265	181/30411	0.0742885	0.22967	0.17908	O14944/Q15286/P63010/P21579	4
GO:0016363	GO:0016363	nuclear matrix	5/265	257/30411	0.0751399	0.230543	0.17976	Q9HD42/Q9Y696/Q9Y281/Q9Y230/O43294	5
GO:0030285	GO:0030285	integral component of synaptic vesicle membrane	2/265	53/30411	0.0780316	0.237615	0.185275	P21579/Q86Y82	2
GO:0098802	GO:0098802	plasma membrane signaling receptor complex	6/265	345/30411	0.0825188	0.244202	0.190411	P40189/P29597/P56199/P08069/P18084/P37173	6
GO:0030658	GO:0030658	transport vesicle membrane	7/265	429/30411	0.0828793	0.244202	0.190411	Q15286/Q9NV96/Q96C24/P21579/P61020/Q15436/Q86Y82	7
GO:0070081	GO:0070081	clathrin-sculpted monoamine transport vesicle	1/265	10/30411	0.0838127	0.244202	0.190411	P21579	1
GO:0070083	GO:0070083	clathrin-sculpted monoamine transport vesicle membrane	1/265	10/30411	0.0838127	0.244202	0.190411	P21579	1
GO:0071458	GO:0071458	integral component of cytoplasmic side of endoplasmic reticulum membrane	1/265	10/30411	0.0838127	0.244202	0.190411	Q8TCT8	1
GO:1902737	GO:1902737	dendritic filopodium	1/265	10/30411	0.0838127	0.244202	0.190411	P12931	1
GO:0030665	GO:0030665	clathrin-coated vesicle membrane	5/265	267/30411	0.0851379	0.245439	0.191376	O14944/Q15286/P63010/P21579/Q9UJU6	5
GO:0031528	GO:0031528	microvillus membrane	2/265	56/30411	0.0857614	0.245439	0.191376	P15311/P50443	2
GO:0060170	GO:0060170	ciliary membrane	3/265	119/30411	0.0860552	0.245439	0.191376	P61006/O95721/Q9H4M9	3
GO:0005776	GO:0005776	autophagosome	4/265	195/30411	0.0915911	0.256404	0.199925	Q9HD42/P48426/O95721/Q9Y3E7	4
GO:0005896	GO:0005896	interleukin-6 receptor complex	1/265	11/30411	0.0917989	0.256404	0.199925	P40189	1
GO:0099147	GO:0099147	extrinsic component of postsynaptic density membrane	1/265	11/30411	0.0917989	0.256404	0.199925	Q14160	1
GO:0030427	GO:0030427	site of polarized growth	6/265	360/30411	0.0962374	0.265608	0.207102	Q7L576/P12931/P43034/P09104/Q9UJU6/Q13277	6
GO:0008305	GO:0008305	integrin complex	2/265	60/30411	0.096406	0.265608	0.207102	P56199/P18084	2
GO:0097730	GO:0097730	non-motile cilium	5/265	280/30411	0.0991258	0.26745	0.208538	P61006/P48426/P29992/Q13277/P51159	5
GO:0005955	GO:0005955	calcineurin complex	1/265	12/30411	0.0997158	0.26745	0.208538	Q08209	1
GO:0098837	GO:0098837	postsynaptic recycling endosome	1/265	12/30411	0.0997158	0.26745	0.208538	Q86Y82	1
GO:0098892	GO:0098892	extrinsic component of postsynaptic specialization membrane	1/265	12/30411	0.0997158	0.26745	0.208538	Q14160	1
GO:0032437	GO:0032437	cuticular plate	1/265	13/30411	0.107564	0.283524	0.221072	Q9Y5X1	1
GO:0035748	GO:0035748	myelin sheath abaxonal region	1/265	13/30411	0.107564	0.283524	0.221072	Q14160	1
GO:0097733	GO:0097733	photoreceptor cell cilium	4/265	207/30411	0.107809	0.283524	0.221072	P48426/P29992/Q13277/P51159	4
GO:0030140	GO:0030140	trans-Golgi network transport vesicle	2/265	66/30411	0.11302	0.290151	0.226238	P61006/Q92930	2
GO:0030122	GO:0030122	AP-2 adaptor complex	1/265	14/30411	0.115344	0.290151	0.226238	P63010	1
GO:0031232	GO:0031232	extrinsic component of external side of plasma membrane	1/265	14/30411	0.115344	0.290151	0.226238	P04083	1
GO:0060187	GO:0060187	cell pole	1/265	14/30411	0.115344	0.290151	0.226238	Q92930	1
GO:0070021	GO:0070021	transforming growth factor beta ligand-receptor complex	1/265	14/30411	0.115344	0.290151	0.226238	P37173	1
GO:0099092	GO:0099092	postsynaptic density, intracellular component	1/265	14/30411	0.115344	0.290151	0.226238	Q9UQB8	1
GO:0099523	GO:0099523	presynaptic cytosol	1/265	14/30411	0.115344	0.290151	0.226238	Q9UQB8	1
GO:0031674	GO:0031674	I band	5/265	295/30411	0.116605	0.291512	0.2273	Q9UNE7/P04075/Q9Y281/Q96AC1/Q08209	5
GO:1905368	GO:1905368	peptidase complex	4/265	214/30411	0.117827	0.292761	0.228274	P54727/Q16401/O75832/O43396	4
GO:0014731	GO:0014731	spectrin-associated cytoskeleton	1/265	15/30411	0.123056	0.295371	0.230309	P11171	1
GO:0030128	GO:0030128	clathrin coat of endocytic vesicle	1/265	15/30411	0.123056	0.295371	0.230309	P63010	1
GO:0036056	GO:0036056	filtration diaphragm	1/265	15/30411	0.123056	0.295371	0.230309	Q08209	1
GO:0036057	GO:0036057	slit diaphragm	1/265	15/30411	0.123056	0.295371	0.230309	Q08209	1
GO:0097443	GO:0097443	sorting endosome	1/265	15/30411	0.123056	0.295371	0.230309	O14786	1
GO:0048786	GO:0048786	presynaptic active zone	3/265	140/30411	0.123715	0.295371	0.230309	P61764/P32856/Q13277	3
GO:0005876	GO:0005876	spindle microtubule	3/265	141/30411	0.125638	0.295371	0.230309	Q9HD42/P43034/Q9Y3E7	3
GO:0030662	GO:0030662	coated vesicle membrane	6/265	390/30411	0.127059	0.295371	0.230309	O14944/Q15286/P63010/P21579/Q15436/Q9UJU6	6
GO:0000407	GO:0000407	phagophore assembly site	2/265	72/30411	0.130302	0.295371	0.230309	Q9H0U4/Q86Y82	2
GO:0016011	GO:0016011	dystroglycan complex	1/265	16/30411	0.130702	0.295371	0.230309	Q14118	1
GO:0031235	GO:0031235	intrinsic component of the cytoplasmic side of the plasma membrane	1/265	16/30411	0.130702	0.295371	0.230309	Q14644	1
GO:0031265	GO:0031265	CD95 death-inducing signaling complex	1/265	16/30411	0.130702	0.295371	0.230309	P25445	1
GO:0031371	GO:0031371	ubiquitin conjugating enzyme complex	1/265	16/30411	0.130702	0.295371	0.230309	Q9UNE7	1
GO:0071144	GO:0071144	heteromeric SMAD protein complex	1/265	16/30411	0.130702	0.295371	0.230309	P84022	1
GO:0030672	GO:0030672	synaptic vesicle membrane	4/265	223/30411	0.131276	0.295371	0.230309	Q15286/P21579/P61020/Q86Y82	4
GO:0097731	GO:0097731	9+0 non-motile cilium	4/265	223/30411	0.131276	0.295371	0.230309	P48426/P29992/Q13277/P51159	4
GO:0099501	GO:0099501	exocytic vesicle membrane	4/265	223/30411	0.131276	0.295371	0.230309	Q15286/P21579/P61020/Q86Y82	4
GO:0097180	GO:0097180	serine protease inhibitor complex	1/265	17/30411	0.138281	0.305941	0.23855	P35237	1
GO:0098890	GO:0098890	extrinsic component of postsynaptic membrane	1/265	17/30411	0.138281	0.305941	0.23855	Q14160	1
GO:0101031	GO:0101031	chaperone complex	2/265	76/30411	0.142141	0.305941	0.23855	Q9UNE7/Q9Y230	2
GO:0005782	GO:0005782	peroxisomal matrix	2/265	77/30411	0.145135	0.305941	0.23855	P30044/O75874	2
GO:0031907	GO:0031907	microbody lumen	2/265	77/30411	0.145135	0.305941	0.23855	P30044/O75874	2
GO:0000235	GO:0000235	astral microtubule	1/265	18/30411	0.145794	0.305941	0.23855	P43034	1
GO:0005818	GO:0005818	aster	1/265	18/30411	0.145794	0.305941	0.23855	P43034	1
GO:0005883	GO:0005883	neurofilament	1/265	18/30411	0.145794	0.305941	0.23855	O14786	1
GO:0042405	GO:0042405	nuclear inclusion body	1/265	18/30411	0.145794	0.305941	0.23855	Q9UNE7	1
GO:0042584	GO:0042584	chromaffin granule membrane	1/265	18/30411	0.145794	0.305941	0.23855	P21579	1
GO:0061200	GO:0061200	clathrin-sculpted gamma-aminobutyric acid transport vesicle	1/265	18/30411	0.145794	0.305941	0.23855	P21579	1
GO:0061202	GO:0061202	clathrin-sculpted gamma-aminobutyric acid transport vesicle membrane	1/265	18/30411	0.145794	0.305941	0.23855	P21579	1
GO:1990062	GO:1990062	RPAP3/R2TP/prefoldin-like complex	1/265	18/30411	0.145794	0.305941	0.23855	Q9Y230	1
GO:0005905	GO:0005905	clathrin-coated pit	3/265	154/30411	0.151574	0.313449	0.244405	P49757/Q15286/P63010	3
GO:0008290	GO:0008290	F-actin capping protein complex	1/265	19/30411	0.153242	0.313449	0.244405	P58546	1
GO:0031095	GO:0031095	platelet dense tubular network membrane	1/265	19/30411	0.153242	0.313449	0.244405	Q9H4M9	1
GO:0031313	GO:0031313	extrinsic component of endosome membrane	1/265	19/30411	0.153242	0.313449	0.244405	P04083	1
GO:0042589	GO:0042589	zymogen granule membrane	1/265	19/30411	0.153242	0.313449	0.244405	Q13277	1
GO:0001533	GO:0001533	cornified envelope	2/265	80/30411	0.154196	0.313815	0.24469	P04083/Q99959	2
GO:0030056	GO:0030056	hemidesmosome	1/265	20/30411	0.160625	0.322045	0.251107	Q96RT1	1
GO:0031264	GO:0031264	death-inducing signaling complex	1/265	20/30411	0.160625	0.322045	0.251107	P25445	1
GO:0071141	GO:0071141	SMAD protein complex	1/265	20/30411	0.160625	0.322045	0.251107	P84022	1
GO:0030017	GO:0030017	sarcomere	6/265	424/30411	0.167018	0.330181	0.257451	Q9UNE7/P04075/Q9Y281/Q13418/Q96AC1/Q08209	6
GO:0017119	GO:0017119	Golgi transport complex	1/265	21/30411	0.167944	0.330181	0.257451	P60953	1
GO:0097179	GO:0097179	protease inhibitor complex	1/265	21/30411	0.167944	0.330181	0.257451	P35237	1
GO:0097224	GO:0097224	sperm connecting piece	1/265	21/30411	0.167944	0.330181	0.257451	P10644	1
GO:1902911	GO:1902911	protein kinase complex	4/265	249/30411	0.173354	0.33917	0.26446	P08069/Q13131/P37173/P10644	4
GO:0070938	GO:0070938	contractile ring	1/265	22/30411	0.1752	0.339502	0.264719	Q14118	1
GO:0099243	GO:0099243	extrinsic component of synaptic membrane	1/265	22/30411	0.1752	0.339502	0.264719	Q14160	1
GO:0005881	GO:0005881	cytoplasmic microtubule	3/265	166/30411	0.176872	0.341109	0.265972	Q9H6B4/P43034/Q8N392	3
GO:0034707	GO:0034707	chloride channel complex	2/265	88/30411	0.178844	0.343278	0.267663	O00299/Q9Y696	2
GO:0005845	GO:0005845	mRNA cap binding complex	1/265	23/30411	0.182392	0.343576	0.267895	Q7L576	1
GO:0005952	GO:0005952	cAMP-dependent protein kinase complex	1/265	23/30411	0.182392	0.343576	0.267895	P10644	1
GO:0060198	GO:0060198	clathrin-sculpted vesicle	1/265	23/30411	0.182392	0.343576	0.267895	P21579	1
GO:1990531	GO:1990531	phospholipid-translocating ATPase complex	1/265	23/30411	0.182392	0.343576	0.267895	Q9NV96	1
GO:0001931	GO:0001931	uropod	1/265	24/30411	0.189522	0.347314	0.27081	P15311	1
GO:0031011	GO:0031011	Ino80 complex	1/265	24/30411	0.189522	0.347314	0.27081	Q9Y230	1
GO:0031094	GO:0031094	platelet dense tubular network	1/265	24/30411	0.189522	0.347314	0.27081	Q9H4M9	1
GO:0031254	GO:0031254	cell trailing edge	1/265	24/30411	0.189522	0.347314	0.27081	P15311	1
GO:0034518	GO:0034518	RNA cap binding complex	1/265	24/30411	0.189522	0.347314	0.27081	Q7L576	1
GO:0098554	GO:0098554	cytoplasmic side of endoplasmic reticulum membrane	1/265	24/30411	0.189522	0.347314	0.27081	Q8TCT8	1
GO:0030426	GO:0030426	growth cone	5/265	351/30411	0.193019	0.352129	0.274564	Q7L576/P12931/P43034/P09104/Q13277	5
GO:0031091	GO:0031091	platelet alpha granule	3/265	175/30411	0.196555	0.353862	0.275916	P61764/P04075/Q96C24	3
GO:0061827	GO:0061827	sperm head	1/265	25/30411	0.19659	0.353862	0.275916	P04075	1
GO:0098845	GO:0098845	postsynaptic endosome	1/265	25/30411	0.19659	0.353862	0.275916	Q86Y82	1
GO:0000812	GO:0000812	Swr1 complex	1/265	26/30411	0.203597	0.362433	0.282599	Q9Y230	1
GO:1990454	GO:1990454	L-type voltage-gated calcium channel complex	1/265	26/30411	0.203597	0.362433	0.282599	P54289	1
GO:0097546	GO:0097546	ciliary base	2/265	96/30411	0.204036	0.362433	0.282599	P61006/P10644	2
GO:0098636	GO:0098636	protein complex involved in cell adhesion	2/265	97/30411	0.207214	0.365964	0.285352	P56199/P18084	2
GO:0005604	GO:0005604	basement membrane	3/265	181/30411	0.209961	0.365964	0.285352	Q96RT1/O75882/Q14118	3
GO:0030127	GO:0030127	COPII vesicle coat	1/265	27/30411	0.210543	0.365964	0.285352	Q15436	1
GO:0042583	GO:0042583	chromaffin granule	1/265	27/30411	0.210543	0.365964	0.285352	P21579	1
GO:1904090	GO:1904090	peptidase inhibitor complex	1/265	27/30411	0.210543	0.365964	0.285352	P35237	1
GO:0000109	GO:0000109	nucleotide-excision repair complex	1/265	28/30411	0.217428	0.374716	0.292176	P54727	1
GO:0016282	GO:0016282	eukaryotic 43S preinitiation complex	1/265	28/30411	0.217428	0.374716	0.292176	P41567	1
GO:0032154	GO:0032154	cleavage furrow	2/265	102/30411	0.223175	0.382992	0.298629	P35240/P62745	2
GO:0032059	GO:0032059	bleb	1/265	29/30411	0.224254	0.383218	0.298805	O95466	1
GO:0000145	GO:0000145	exocyst	1/265	30/30411	0.23102	0.391477	0.305245	Q03169	1
GO:0070993	GO:0070993	translation preinitiation complex	1/265	30/30411	0.23102	0.391477	0.305245	P41567	1
GO:0030120	GO:0030120	vesicle coat	2/265	106/30411	0.236012	0.397849	0.310214	P63010/Q15436	2
GO:0000137	GO:0000137	Golgi cis cisterna	1/265	31/30411	0.237727	0.397849	0.310214	Q15334	1
GO:0016281	GO:0016281	eukaryotic translation initiation factor 4F complex	1/265	31/30411	0.237727	0.397849	0.310214	Q15056	1
GO:0030132	GO:0030132	clathrin coat of coated pit	1/265	33/30411	0.250968	0.416565	0.324807	P63010	1
GO:0034045	GO:0034045	phagophore assembly site membrane	1/265	33/30411	0.250968	0.416565	0.324807	Q9H0U4	1
GO:0030057	GO:0030057	desmosome	1/265	34/30411	0.257502	0.423936	0.330555	Q99959	1
GO:0031430	GO:0031430	M band	1/265	34/30411	0.257502	0.423936	0.330555	P04075	1
GO:0035580	GO:0035580	specific granule lumen	2/265	113/30411	0.25856	0.423955	0.330569	Q7L576/P51159	2
GO:0031092	GO:0031092	platelet alpha granule membrane	1/265	35/30411	0.263979	0.427646	0.333448	Q96C24	1
GO:0043034	GO:0043034	costamere	1/265	35/30411	0.263979	0.427646	0.333448	Q14118	1
GO:0097038	GO:0097038	perinuclear endoplasmic reticulum	1/265	35/30411	0.263979	0.427646	0.333448	P06241	1
GO:0099023	GO:0099023	vesicle tethering complex	2/265	116/30411	0.268237	0.431116	0.336153	P60953/Q03169	2
GO:0070160	GO:0070160	tight junction	3/265	208/30411	0.272324	0.431116	0.336153	Q07157/Q9H6B4/P55196	3
GO:0016010	GO:0016010	dystrophin-associated glycoprotein complex	1/265	37/30411	0.276766	0.431116	0.336153	Q14118	1
GO:0033162	GO:0033162	melanosome membrane	1/265	37/30411	0.276766	0.431116	0.336153	P51159	1
GO:0035267	GO:0035267	NuA4 histone acetyltransferase complex	1/265	37/30411	0.276766	0.431116	0.336153	Q9Y230	1
GO:0036020	GO:0036020	endolysosome membrane	1/265	37/30411	0.276766	0.431116	0.336153	P63010	1
GO:0043189	GO:0043189	H4/H2A histone acetyltransferase complex	1/265	37/30411	0.276766	0.431116	0.336153	Q9Y230	1
GO:0045009	GO:0045009	chitosome	1/265	37/30411	0.276766	0.431116	0.336153	P51159	1
GO:0090741	GO:0090741	pigment granule membrane	1/265	37/30411	0.276766	0.431116	0.336153	P51159	1
GO:0120293	GO:0120293	dynein axonemal particle	1/265	37/30411	0.276766	0.431116	0.336153	Q9Y230	1
GO:0030315	GO:0030315	T-tubule	2/265	120/30411	0.281136	0.436245	0.340152	P08069/P54289	2
GO:0044295	GO:0044295	axonal growth cone	1/265	38/30411	0.283075	0.437579	0.341192	Q7L576	1
GO:0031527	GO:0031527	filopodium membrane	1/265	40/30411	0.295531	0.455096	0.35485	P35240	1
GO:0031514	GO:0031514	motile cilium	5/265	417/30411	0.299208	0.459012	0.357904	P04083/Q9Y4D1/P62834/P43034/P10644	5
GO:0033268	GO:0033268	node of Ranvier	1/265	41/30411	0.301678	0.461055	0.359497	Q14118	1
GO:0022624	GO:0022624	proteasome accessory complex	1/265	42/30411	0.307771	0.468599	0.36538	Q16401	1
GO:0031045	GO:0031045	dense core granule	1/265	43/30411	0.313812	0.476007	0.371155	P21579	1
GO:0001891	GO:0001891	phagocytic cup	1/265	45/30411	0.325735	0.488603	0.380977	P04083	1
GO:0090665	GO:0090665	glycoprotein complex	1/265	45/30411	0.325735	0.488603	0.380977	Q14118	1
GO:0097346	GO:0097346	INO80-type complex	1/265	45/30411	0.325735	0.488603	0.380977	Q9Y230	1
GO:0046930	GO:0046930	pore complex	1/265	47/30411	0.337453	0.504311	0.393225	P55196	1
GO:0005777	GO:0005777	peroxisome	3/265	238/30411	0.343477	0.509554	0.397313	Q92930/P30044/O75874	3
GO:0042579	GO:0042579	microbody	3/265	238/30411	0.343477	0.509554	0.397313	Q92930/P30044/O75874	3
GO:0032153	GO:0032153	cell division site	2/265	142/30411	0.351404	0.519411	0.404999	P35240/P62745	2
GO:0005921	GO:0005921	gap junction	1/265	50/30411	0.354649	0.520409	0.405777	Q07157	1
GO:0030131	GO:0030131	clathrin adaptor complex	1/265	50/30411	0.354649	0.520409	0.405777	P63010	1
GO:0043296	GO:0043296	apical junction complex	3/265	247/30411	0.364818	0.532866	0.41549	Q07157/Q9H6B4/Q96NE9	3
GO:0044298	GO:0044298	cell body membrane	1/265	52/30411	0.365866	0.532866	0.41549	P55011	1
GO:0000794	GO:0000794	condensed nuclear chromosome	2/265	147/30411	0.367085	0.532866	0.41549	Q9HD42/Q9UEY8	2
GO:0045171	GO:0045171	intercellular bridge	2/265	150/30411	0.376424	0.544471	0.424539	Q15286/P11171	2
GO:0044306	GO:0044306	neuron projection terminus	3/265	257/30411	0.388395	0.557605	0.43478	Q7L576/Q9UQB8/P21579	3
GO:0005643	GO:0005643	nuclear pore	2/265	154/30411	0.388787	0.557605	0.43478	Q9HD42/Q9Y3E7	2
GO:0045111	GO:0045111	intermediate filament cytoskeleton	4/265	363/30411	0.389635	0.557605	0.43478	Q99959/Q99471/O75832/O14786	4
GO:0030125	GO:0030125	clathrin vesicle coat	1/265	57/30411	0.393065	0.560533	0.437063	P63010	1
GO:0031672	GO:0031672	A band	1/265	59/30411	0.403617	0.570943	0.44518	P04075	1
GO:0070971	GO:0070971	endoplasmic reticulum exit site	1/265	59/30411	0.403617	0.570943	0.44518	Q15436	1
GO:0022626	GO:0022626	cytosolic ribosome	2/265	160/30411	0.407124	0.570943	0.44518	P35268/P46783	2
GO:0036019	GO:0036019	endolysosome	1/265	60/30411	0.408824	0.570943	0.44518	P63010	1
GO:0071339	GO:0071339	MLL1 complex	1/265	60/30411	0.408824	0.570943	0.44518	Q9Y230	1
GO:1902562	GO:1902562	H4 histone acetyltransferase complex	1/265	60/30411	0.408824	0.570943	0.44518	Q9Y230	1
GO:0044665	GO:0044665	MLL1/2 complex	1/265	61/30411	0.413985	0.576165	0.449251	Q9Y230	1
GO:0001650	GO:0001650	fibrillar center	3/265	269/30411	0.416399	0.577539	0.450323	Q8WUP2/P15311/O14907	3
GO:0089717	GO:0089717	spanning component of membrane	1/265	62/30411	0.419102	0.579305	0.4517	P55011	1
GO:0000776	GO:0000776	kinetochore	3/265	272/30411	0.423338	0.581917	0.453736	Q9HD42/P43034/Q9Y3E7	3
GO:0016342	GO:0016342	catenin complex	1/265	63/30411	0.424174	0.581917	0.453736	P55290	1
GO:0030018	GO:0030018	Z disc	3/265	273/30411	0.425645	0.581917	0.453736	Q9UNE7/Q9Y281/Q08209	3
GO:0030117	GO:0030117	membrane coat	2/265	167/30411	0.428176	0.581917	0.453736	P63010/Q15436	2
GO:0048475	GO:0048475	coated membrane	2/265	167/30411	0.428176	0.581917	0.453736	P63010/Q15436	2
GO:0051233	GO:0051233	spindle midzone	1/265	67/30411	0.444026	0.60144	0.468959	P60953	1
GO:0022627	GO:0022627	cytosolic small ribosomal subunit	1/265	68/30411	0.448881	0.60599	0.472507	P46783	1
GO:0071556	GO:0071556	integral component of lumenal side of endoplasmic reticulum membrane	1/265	69/30411	0.453694	0.608431	0.47441	Q8TCT8	1
GO:0098553	GO:0098553	lumenal side of endoplasmic reticulum membrane	1/265	69/30411	0.453694	0.608431	0.47441	Q8TCT8	1
GO:0030119	GO:0030119	AP-type membrane coat adaptor complex	1/265	70/30411	0.458466	0.612609	0.477668	P63010	1
GO:0043204	GO:0043204	perikaryon	3/265	288/30411	0.459835	0.612609	0.477668	P56199/P09104/Q9UJU6	3
GO:0000779	GO:0000779	condensed chromosome, centromeric region	3/265	291/30411	0.466571	0.619546	0.483077	Q9HD42/P43034/Q9Y3E7	3
GO:0005811	GO:0005811	lipid droplet	2/265	182/30411	0.471913	0.621349	0.484483	P61224/Q9H4M9	2
GO:0032839	GO:0032839	dendrite cytoplasm	1/265	73/30411	0.472532	0.621349	0.484483	Q9UQB8	1
GO:0097431	GO:0097431	mitotic spindle pole	1/265	73/30411	0.472532	0.621349	0.484483	Q14155	1
GO:0031985	GO:0031985	Golgi cisterna	2/265	184/30411	0.477593	0.622105	0.485072	Q15334/Q9BZG1	2
GO:0034451	GO:0034451	centriolar satellite	2/265	184/30411	0.477593	0.622105	0.485072	O14713/Q02763	2
GO:0005875	GO:0005875	microtubule associated complex	3/265	296/30411	0.477715	0.622105	0.485072	P43034/Q15121/P49023	3
GO:0098686	GO:0098686	hippocampal mossy fiber to CA3 synapse	1/265	77/30411	0.490722	0.636995	0.496683	P21579	1
GO:0005796	GO:0005796	Golgi lumen	2/265	194/30411	0.505426	0.653986	0.509931	Q6PJF5/Q14118	2
GO:0098576	GO:0098576	lumenal side of membrane	1/265	81/30411	0.508288	0.655594	0.511184	Q8TCT8	1
GO:0005923	GO:0005923	bicellular tight junction	2/265	198/30411	0.516288	0.66032	0.514869	Q07157/Q9H6B4	2
GO:0120111	GO:0120111	neuron projection cytoplasm	2/265	198/30411	0.516288	0.66032	0.514869	Q9UQB8/P43034	2
GO:0097386	GO:0097386	glial cell projection	1/265	83/30411	0.516843	0.66032	0.514869	P06241	1
GO:0043195	GO:0043195	terminal bouton	1/265	84/30411	0.521064	0.661655	0.515911	Q7L576	1
GO:0036064	GO:0036064	ciliary basal body	3/265	316/30411	0.521156	0.661655	0.515911	P15311/P61006/Q9Y4D1	3
GO:0008287	GO:0008287	protein serine/threonine phosphatase complex	1/265	85/30411	0.525249	0.664769	0.518338	Q08209	1
GO:0005891	GO:0005891	voltage-gated calcium channel complex	1/265	87/30411	0.53351	0.673121	0.52485	P54289	1
GO:0032838	GO:0032838	plasma membrane bounded cell projection cytoplasm	4/265	440/30411	0.535444	0.673462	0.525116	Q4G0P3/Q9UQB8/P43034/P10644	4
GO:0097225	GO:0097225	sperm midpiece	1/265	88/30411	0.537587	0.674064	0.525586	P62834	1
GO:0030118	GO:0030118	clathrin coat	1/265	89/30411	0.541628	0.676343	0.527363	P63010	1
GO:0032588	GO:0032588	trans-Golgi network membrane	2/265	208/30411	0.542745	0.676343	0.527363	P61006/Q15334	2
GO:0072562	GO:0072562	blood microparticle	2/265	209/30411	0.545335	0.677486	0.528255	O00299/P17813	2
GO:0043198	GO:0043198	dendritic shaft	1/265	91/30411	0.549605	0.678628	0.529145	Q9UQB8	1
GO:1903293	GO:1903293	phosphatase complex	1/265	91/30411	0.549605	0.678628	0.529145	Q08209	1
GO:0022625	GO:0022625	cytosolic large ribosomal subunit	1/265	93/30411	0.557444	0.686215	0.535061	P35268	1
GO:0072686	GO:0072686	mitotic spindle	3/265	336/30411	0.56257	0.690426	0.538344	Q14155/P60953/P11171	3
GO:0005871	GO:0005871	kinesin complex	1/265	96/30411	0.568948	0.696145	0.542803	P43034	1
GO:0031312	GO:0031312	extrinsic component of organelle membrane	1/265	97/30411	0.572716	0.698645	0.544752	P04083	1
GO:0032420	GO:0032420	stereocilium	1/265	101/30411	0.587463	0.71432	0.556974	P43034	1
GO:1902554	GO:1902554	serine/threonine protein kinase complex	2/265	227/30411	0.590194	0.71432	0.556974	P37173/P10644	2
GO:0000793	GO:0000793	condensed chromosome	4/265	472/30411	0.590857	0.71432	0.556974	Q9HD42/Q9UEY8/P43034/Q9Y3E7	4
GO:0000791	GO:0000791	euchromatin	1/265	106/30411	0.605186	0.729465	0.568783	Q9Y230	1
GO:0005637	GO:0005637	nuclear inner membrane	1/265	107/30411	0.608638	0.731222	0.570154	P84022	1
GO:0099055	GO:0099055	integral component of postsynaptic membrane	2/265	236/30411	0.611363	0.731222	0.570154	P29323/O14786	2
GO:0046658	GO:0046658	anchored component of plasma membrane	1/265	108/30411	0.61206	0.731222	0.570154	Q9BZM4	1
GO:0032421	GO:0032421	stereocilium bundle	1/265	111/30411	0.622149	0.74109	0.577848	P43034	1
GO:0005930	GO:0005930	axoneme	2/265	242/30411	0.625008	0.742312	0.578801	Q4G0P3/P10644	2
GO:0005793	GO:0005793	endoplasmic reticulum-Golgi intermediate compartment	2/265	243/30411	0.627246	0.742791	0.579175	Q99653/Q9H0U4	2
GO:0097014	GO:0097014	ciliary plasm	2/265	244/30411	0.629474	0.743256	0.579537	Q4G0P3/P10644	2
GO:0098936	GO:0098936	intrinsic component of postsynaptic membrane	2/265	248/30411	0.63828	0.750035	0.584822	P29323/O14786	2
GO:0005778	GO:0005778	peroxisomal membrane	1/265	117/30411	0.64155	0.750035	0.584822	Q92930	1
GO:0031903	GO:0031903	microbody membrane	1/265	117/30411	0.64155	0.750035	0.584822	Q92930	1
GO:0005795	GO:0005795	Golgi stack	2/265	250/30411	0.642622	0.750035	0.584822	Q15334/Q9BZG1	2
GO:0015935	GO:0015935	small ribosomal subunit	1/265	121/30411	0.65393	0.761039	0.593403	P46783	1
GO:0031093	GO:0031093	platelet alpha granule lumen	1/265	123/30411	0.659959	0.765855	0.597158	P04075	1
GO:0034704	GO:0034704	calcium channel complex	1/265	124/30411	0.662934	0.767109	0.598136	P54289	1
GO:0000228	GO:0000228	nuclear chromosome	3/265	392/30411	0.666254	0.768755	0.599419	Q9HD42/Q9UEY8/Q9Y230	3
GO:0012507	GO:0012507	ER to Golgi transport vesicle membrane	1/265	128/30411	0.674577	0.776147	0.605183	Q15436	1
GO:0000786	GO:0000786	nucleosome	1/265	130/30411	0.680248	0.78007	0.608241	Q9Y230	1
GO:0036126	GO:0036126	sperm flagellum	2/265	269/30411	0.681839	0.78007	0.608241	P62834/P10644	2
GO:0000775	GO:0000775	chromosome, centromeric region	3/265	404/30411	0.685995	0.782614	0.610226	Q9HD42/P43034/Q9Y3E7	3
GO:1904115	GO:1904115	axon cytoplasm	1/265	133/30411	0.68857	0.783345	0.610795	P43034	1
GO:0099056	GO:0099056	integral component of presynaptic membrane	1/265	138/30411	0.701963	0.796302	0.620898	P29323	1
GO:0005882	GO:0005882	intermediate filament	2/265	281/30411	0.704754	0.796302	0.620898	Q99959/O14786	2
GO:0016234	GO:0016234	inclusion body	1/265	140/30411	0.707158	0.796302	0.620898	Q9UNE7	1
GO:0035097	GO:0035097	histone methyltransferase complex	1/265	141/30411	0.709721	0.796302	0.620898	Q9Y230	1
GO:0000123	GO:0000123	histone acetyltransferase complex	1/265	142/30411	0.712263	0.796302	0.620898	Q9Y230	1
GO:0000118	GO:0000118	histone deacetylase complex	1/265	143/30411	0.714782	0.796302	0.620898	Q9Y230	1
GO:0033116	GO:0033116	endoplasmic reticulum-Golgi intermediate compartment membrane	1/265	143/30411	0.714782	0.796302	0.620898	Q9H0U4	1
GO:0044391	GO:0044391	ribosomal subunit	2/265	287/30411	0.715689	0.796302	0.620898	P35268/P46783	2
GO:0016529	GO:0016529	sarcoplasmic reticulum	1/265	145/30411	0.719754	0.798631	0.622714	P54289	1
GO:0031594	GO:0031594	neuromuscular junction	1/265	146/30411	0.722208	0.799164	0.62313	P10644	1
GO:0097729	GO:0097729	9+2 motile cilium	2/265	293/30411	0.726283	0.801484	0.624939	P62834/P10644	2
GO:0098982	GO:0098982	GABA-ergic synapse	1/265	150/30411	0.731811	0.804369	0.627188	Q14118	1
GO:0044304	GO:0044304	main axon	1/265	151/30411	0.734159	0.804369	0.627188	Q14118	1
GO:0099699	GO:0099699	integral component of synaptic membrane	2/265	298/30411	0.734855	0.804369	0.627188	P29323/O14786	2
GO:0098889	GO:0098889	intrinsic component of presynaptic membrane	1/265	153/30411	0.738795	0.806501	0.628851	P29323	1
GO:0005758	GO:0005758	mitochondrial intermembrane space	1/265	155/30411	0.74335	0.807123	0.629336	Q9H3M7	1
GO:0005791	GO:0005791	rough endoplasmic reticulum	1/265	155/30411	0.74335	0.807123	0.629336	Q9UQB8	1
GO:0098839	GO:0098839	postsynaptic density membrane	1/265	160/30411	0.754395	0.816925	0.636979	Q14160	1
GO:0031248	GO:0031248	protein acetyltransferase complex	1/265	162/30411	0.75868	0.817195	0.637189	Q9Y230	1
GO:1902493	GO:1902493	acetyltransferase complex	1/265	162/30411	0.75868	0.817195	0.637189	Q9Y230	1
GO:0099240	GO:0099240	intrinsic component of synaptic membrane	2/265	322/30411	0.772886	0.830289	0.647398	P29323/O14786	2
GO:0070603	GO:0070603	SWI/SNF superfamily-type complex	1/265	170/30411	0.775085	0.830448	0.647523	Q9Y230	1
GO:0010494	GO:0010494	cytoplasmic stress granule	1/265	172/30411	0.779009	0.832451	0.649084	O00425	1
GO:0035578	GO:0035578	azurophil granule lumen	1/265	174/30411	0.782866	0.833602	0.649982	P50395	1
GO:0015934	GO:0015934	large ribosomal subunit	1/265	176/30411	0.786655	0.833602	0.649982	P35268	1
GO:0016528	GO:0016528	sarcoplasm	1/265	178/30411	0.790379	0.833602	0.649982	P54289	1
GO:0031970	GO:0031970	organelle envelope lumen	1/265	178/30411	0.790379	0.833602	0.649982	Q9H3M7	1
GO:1904949	GO:1904949	ATPase complex	1/265	178/30411	0.790379	0.833602	0.649982	Q9Y230	1
GO:0005840	GO:0005840	ribosome	2/265	336/30411	0.792809	0.833994	0.650288	P35268/P46783	2
GO:0000932	GO:0000932	P-body	1/265	183/30411	0.799407	0.836588	0.65231	O00425	1
GO:0030134	GO:0030134	COPII-coated ER to Golgi transport vesicle	1/265	183/30411	0.799407	0.836588	0.65231	Q15436	1
GO:0034708	GO:0034708	methyltransferase complex	1/265	189/30411	0.80973	0.845208	0.659032	Q9Y230	1
GO:0044815	GO:0044815	DNA packaging complex	1/265	209/30411	0.840468	0.875037	0.68229	Q9Y230	1
GO:0099634	GO:0099634	postsynaptic specialization membrane	1/265	211/30411	0.843255	0.875688	0.682798	Q14160	1
GO:0043679	GO:0043679	axon terminus	1/265	221/30411	0.856481	0.887147	0.691733	Q7L576	1
GO:0001669	GO:0001669	acrosomal vesicle	1/265	241/30411	0.879688	0.908862	0.708664	P56199	1
GO:0005814	GO:0005814	centriole	1/265	269/30411	0.906033	0.933698	0.728029	P61006	1
GO:0036464	GO:0036464	cytoplasmic ribonucleoprotein granule	2/265	483/30411	0.925039	0.950865	0.741416	O00425/P60953	2
GO:0000922	GO:0000922	spindle pole	1/265	300/30411	0.928545	0.952053	0.742341	Q14155	1
GO:0032993	GO:0032993	protein-DNA complex	1/265	314/30411	0.936865	0.95743	0.746534	Q9Y230	1
GO:0030176	GO:0030176	integral component of endoplasmic reticulum membrane	1/265	317/30411	0.938518	0.95743	0.746534	Q8TCT8	1
GO:0031227	GO:0031227	intrinsic component of endoplasmic reticulum membrane	1/265	330/30411	0.945197	0.961821	0.749958	Q8TCT8	1
GO:0005681	GO:0005681	spliceosomal complex	1/265	344/30411	0.951584	0.965893	0.753133	P17931	1
GO:0005775	GO:0005775	vacuolar lumen	1/265	351/30411	0.954493	0.966424	0.753547	P50395	1
GO:0005741	GO:0005741	mitochondrial outer membrane	1/265	395/30411	0.969186	0.978854	0.763239	P01116	1
GO:0034703	GO:0034703	cation channel complex	1/265	405/30411	0.971801	0.979053	0.763395	P54289	1
GO:0090575	GO:0090575	RNA polymerase II transcription regulator complex	1/265	438/30411	0.978961	0.980919	0.764849	P84022	1
GO:0031968	GO:0031968	organelle outer membrane	1/265	443/30411	0.979875	0.980919	0.764849	P01116	1
GO:0019867	GO:0019867	outer membrane	1/265	449/30411	0.980919	0.980919	0.764849	P01116	1

## Sheet: Cluster 6
	ID	Description	GeneRatio	BgRatio	pvalue	p.adjust	qvalue	geneID	Count
GO:0031902	GO:0031902	late endosome membrane	12/116	257/30411	3.24e-10	7.2e-08	4.54e-08	O15118/Q14108/Q86VN1/P51149/Q9H444/Q9UN37/Q6IAA8/O75351/Q8WV92/O43633/A5D8V6/P08962	12
GO:0008305	GO:0008305	integrin complex	7/116	60/30411	3.2e-09	2.83e-07	1.78e-07	P13612/P06756/P26006/P23229/P08648/P26012/P07948	7
GO:0098636	GO:0098636	protein complex involved in cell adhesion	8/116	97/30411	3.82e-09	2.83e-07	1.78e-07	P13612/P06756/P26006/P23229/P08648/P26012/Q03405/P07948	8
GO:0097197	GO:0097197	tetraspanin-enriched microdomain	4/116	14/30411	1.95e-07	1.08e-05	6.84e-06	Q8NG11/O75954/P60033/O14672	4
GO:0042581	GO:0042581	specific granule	10/116	304/30411	2.76e-07	1.22e-05	7.71e-06	Q8NG11/P61225/P06756/Q08722/Q6IAA8/O60784/O14672/P50995/Q03405/Q9H0E2	10
GO:0035579	GO:0035579	specific granule membrane	8/116	179/30411	4.55e-07	1.58e-05	9.94e-06	Q8NG11/P61225/P06756/Q08722/Q6IAA8/O60784/O14672/Q03405	8
GO:0036452	GO:0036452	ESCRT complex	5/116	41/30411	4.97e-07	1.58e-05	9.94e-06	Q86VN1/Q9H444/Q8IX04/O43633/A5D8V6	5
GO:0055038	GO:0055038	recycling endosome membrane	7/116	172/30411	4.55e-06	0.000126259	7.96e-05	P02786/P61225/Q9NZN4/P10114/O14828/P61026/Q9Y3L5	7
GO:0030666	GO:0030666	endocytic vesicle membrane	9/116	392/30411	2.03e-05	0.000500812	0.000315827	P21926/Q14108/P02786/P51149/P20339/P61421/P61026/P0CG48/P07948	9
GO:0034686	GO:0034686	integrin alphav-beta8 complex	2/116	3/30411	4.32e-05	0.000958288	0.000604326	P06756/P26012	2
GO:0098802	GO:0098802	plasma membrane signaling receptor complex	8/116	345/30411	5.55e-05	0.00112016	0.000706409	P02786/P13612/P06756/P26006/P23229/P08648/P26012/P07948	8
GO:0045335	GO:0045335	phagocytic vesicle	7/116	265/30411	7.32e-05	0.00135505	0.000854534	P06756/P51149/P20339/O95477/P61421/P61026/P50995	7
GO:0030496	GO:0030496	midbody	8/116	371/30411	9.2e-05	0.00157089	0.000990654	P53990/Q9H444/P10114/Q9UN37/O75351/P50995/Q8WV92/O43633	8
GO:0005766	GO:0005766	primary lysosome	7/116	288/30411	0.000122866	0.00181842	0.00114675	P53990/Q6IAA8/O60784/P50995/O75131/Q9H0E2/P08962	7
GO:0042582	GO:0042582	azurophil granule	7/116	288/30411	0.000122866	0.00181842	0.00114675	P53990/Q6IAA8/O60784/P50995/O75131/Q9H0E2/P08962	7
GO:0070821	GO:0070821	tertiary granule membrane	5/116	133/30411	0.000161321	0.00223832	0.00141156	Q8NG11/P61225/Q08722/O14672/Q9Y3L5	5
GO:0042470	GO:0042470	melanosome	6/116	216/30411	0.000185606	0.00228914	0.0014436	P02786/P51149/P20339/P50995/O75955/P08962	6
GO:0048770	GO:0048770	pigment granule	6/116	216/30411	0.000185606	0.00228914	0.0014436	P02786/P51149/P20339/P50995/O75955/P08962	6
GO:0055037	GO:0055037	recycling endosome	7/116	370/30411	0.000558828	0.00652946	0.00411768	P02786/P61225/Q9NZN4/P10114/O14828/P61026/Q9Y3L5	7
GO:0035577	GO:0035577	azurophil granule membrane	4/116	100/30411	0.000594383	0.00659765	0.00416068	Q6IAA8/O60784/O75131/P08962	4
GO:0032585	GO:0032585	multivesicular body membrane	3/116	45/30411	0.000682738	0.00721752	0.00455159	Q9H444/O43633/P08962	3
GO:0030662	GO:0030662	coated vesicle membrane	7/116	390/30411	0.000761354	0.00768275	0.00484498	Q9UBV8/P21926/O75340/Q14108/P02786/P20339/P61421	7
GO:0070820	GO:0070820	tertiary granule	6/116	308/30411	0.00120106	0.0115928	0.00731078	Q8NG11/P61225/Q08722/Q6IAA8/O14672/Q9Y3L5	6
GO:0000815	GO:0000815	ESCRT III complex	2/116	15/30411	0.0014662	0.0135624	0.00855286	Q9H444/O43633	2
GO:1904930	GO:1904930	amphisome membrane	2/116	16/30411	0.00167149	0.0148428	0.00936034	Q9H444/O43633	2
GO:0000813	GO:0000813	ESCRT I complex	2/116	17/30411	0.00188964	0.015537	0.00979813	Q8IX04/A5D8V6	2
GO:0098993	GO:0098993	anchored component of synaptic vesicle membrane	2/116	17/30411	0.00188964	0.015537	0.00979813	P51149/P20339	2
GO:0044291	GO:0044291	cell-cell contact zone	4/116	139/30411	0.00201459	0.0159728	0.0100729	P61225/Q9Y3L5/O75955/Q14254	4
GO:0042584	GO:0042584	chromaffin granule membrane	2/116	18/30411	0.00212056	0.0162332	0.0102372	P20073/P30626	2
GO:0044753	GO:0044753	amphisome	2/116	19/30411	0.00236414	0.0173337	0.0109311	Q9H444/O43633	2
GO:0005912	GO:0005912	adherens junction	6/116	354/30411	0.00242047	0.0173337	0.0109311	P46531/P61026/O14672/P07948/O75955/Q14254	6
GO:0090543	GO:0090543	Flemming body	3/116	71/30411	0.00255914	0.0174324	0.0109934	P53990/Q9UN37/O75351	3
GO:0030670	GO:0030670	phagocytic vesicle membrane	4/116	149/30411	0.0025913	0.0174324	0.0109934	P51149/P20339/P61421/P61026	4
GO:0030669	GO:0030669	clathrin-coated endocytic vesicle membrane	4/116	152/30411	0.00278427	0.0181796	0.0114646	P21926/Q14108/P02786/P20339	4
GO:0005643	GO:0005643	nuclear pore	4/116	154/30411	0.00291824	0.01851	0.011673	Q9H444/Q9UN37/O75351/O43633	4
GO:0030665	GO:0030665	clathrin-coated vesicle membrane	5/116	267/30411	0.00365276	0.020604	0.0129935	P21926/Q14108/P02786/P20339/P61421	5
GO:0001931	GO:0001931	uropod	2/116	24/30411	0.00376861	0.020604	0.0129935	O75955/Q14254	2
GO:0016600	GO:0016600	flotillin complex	2/116	24/30411	0.00376861	0.020604	0.0129935	O75955/Q14254	2
GO:0031254	GO:0031254	cell trailing edge	2/116	24/30411	0.00376861	0.020604	0.0129935	O75955/Q14254	2
GO:1905286	GO:1905286	serine-type peptidase complex	2/116	24/30411	0.00376861	0.020604	0.0129935	P13726/Q03405	2
GO:0030117	GO:0030117	membrane coat	4/116	167/30411	0.00389806	0.020604	0.0129935	Q9UBV8/O75340/Q9H444/O43633	4
GO:0048475	GO:0048475	coated membrane	4/116	167/30411	0.00389806	0.020604	0.0129935	Q9UBV8/O75340/Q9H444/O43633	4
GO:0000421	GO:0000421	autophagosome membrane	3/116	85/30411	0.00425504	0.0219679	0.0138536	P51149/Q9H444/O43633	3
GO:0005901	GO:0005901	caveola	4/116	173/30411	0.00441731	0.0220015	0.0138748	Q9NZN4/Q9NZM1/O75955/Q14254	4
GO:0030136	GO:0030136	clathrin-coated vesicle	6/116	406/30411	0.0047257	0.0220015	0.0138748	P21926/Q14108/P02786/P20339/P61421/O14672	6
GO:0005828	GO:0005828	kinetochore microtubule	2/116	27/30411	0.00475709	0.0220015	0.0138748	Q9H444/O43633	2
GO:0030127	GO:0030127	COPII vesicle coat	2/116	27/30411	0.00475709	0.0220015	0.0138748	Q9UBV8/O75340	2
GO:0042583	GO:0042583	chromaffin granule	2/116	27/30411	0.00475709	0.0220015	0.0138748	P20073/P30626	2
GO:0045334	GO:0045334	clathrin-coated endocytic vesicle	4/116	181/30411	0.00517958	0.0234667	0.0147988	P21926/Q14108/P02786/P20339	4
GO:0031092	GO:0031092	platelet alpha granule membrane	2/116	35/30411	0.0079055	0.0351004	0.0221354	P21926/Q6ZUX7	2
GO:0031527	GO:0031527	filopodium membrane	2/116	40/30411	0.010236	0.0444	0.028	P06756/P26006	2
GO:0005771	GO:0005771	multivesicular body	3/116	121/30411	0.0112391	0.0444	0.028	Q9H444/O43633/P08962	3
GO:0031233	GO:0031233	intrinsic component of external side of plasma membrane	2/116	42/30411	0.0112431	0.0444	0.028	P13726/Q13443	2
GO:0002193	GO:0002193	MAML1-RBP-Jkappa- ICN1 complex	1/116	3/30411	0.0114	0.0444	0.028	P46531	1
GO:0034667	GO:0034667	integrin alpha3-beta1 complex	1/116	3/30411	0.0114	0.0444	0.028	P26006	1
GO:0034668	GO:0034668	integrin alpha4-beta1 complex	1/116	3/30411	0.0114	0.0444	0.028	P13612	1
GO:0034674	GO:0034674	integrin alpha5-beta1 complex	1/116	3/30411	0.0114	0.0444	0.028	P08648	1
GO:0044853	GO:0044853	plasma membrane raft	4/116	230/30411	0.0118067	0.0451912	0.0284989	Q9NZN4/Q9NZM1/O75955/Q14254	4
GO:0000814	GO:0000814	ESCRT II complex	1/116	4/30411	0.0151713	0.0534608	0.033714	Q86VN1	1
GO:0033181	GO:0033181	plasma membrane proton-transporting V-type ATPase complex	1/116	4/30411	0.0151713	0.0534608	0.033714	P61421	1
GO:0034684	GO:0034684	integrin alphav-beta5 complex	1/116	4/30411	0.0151713	0.0534608	0.033714	P06756	1
GO:0035866	GO:0035866	alphav-beta3 integrin-PKCalpha complex	1/116	4/30411	0.0151713	0.0534608	0.033714	P06756	1
GO:0035868	GO:0035868	alphav-beta3 integrin-HMGB1 complex	1/116	4/30411	0.0151713	0.0534608	0.033714	P06756	1
GO:0034666	GO:0034666	integrin alpha2-beta1 complex	1/116	5/30411	0.0189283	0.0608999	0.0384053	P07948	1
GO:0034685	GO:0034685	integrin alphav-beta6 complex	1/116	5/30411	0.0189283	0.0608999	0.0384053	P06756	1
GO:0070436	GO:0070436	Grb2-EGFR complex	1/116	5/30411	0.0189283	0.0608999	0.0384053	P62993	1
GO:0071062	GO:0071062	alphav-beta3 integrin-vitronectin complex	1/116	5/30411	0.0189283	0.0608999	0.0384053	P08648	1
GO:0098559	GO:0098559	cytoplasmic side of early endosome membrane	1/116	5/30411	0.0189283	0.0608999	0.0384053	P20339	1
GO:0098842	GO:0098842	postsynaptic early endosome	1/116	5/30411	0.0189283	0.0608999	0.0384053	P20339	1
GO:0000306	GO:0000306	extrinsic component of vacuolar membrane	1/116	6/30411	0.0226712	0.0699028	0.0440828	P51149	1
GO:0010009	GO:0010009	cytoplasmic side of endosome membrane	1/116	6/30411	0.0226712	0.0699028	0.0440828	P20339	1
GO:0034683	GO:0034683	integrin alphav-beta3 complex	1/116	6/30411	0.0226712	0.0699028	0.0440828	P06756	1
GO:0002080	GO:0002080	acrosomal membrane	2/116	62/30411	0.0235048	0.0714804	0.0450777	Q08431/Q14254	2
GO:0031463	GO:0031463	Cul3-RING ubiquitin ligase complex	2/116	64/30411	0.0249357	0.074807	0.0471756	Q9UBV8/O75340	2
GO:0016323	GO:0016323	basolateral plasma membrane	5/116	447/30411	0.0285778	0.0845901	0.0533451	P60033/P02786/P26006/O75955/Q14254	5
GO:0098563	GO:0098563	intrinsic component of synaptic vesicle membrane	2/116	70/30411	0.0294341	0.0846253	0.0533673	P51149/P20339	2
GO:0031315	GO:0031315	extrinsic component of mitochondrial outer membrane	1/116	8/30411	0.0301144	0.0846253	0.0533673	P0CG48	1
GO:0035867	GO:0035867	alphav-beta3 integrin-IGF-1-IGF1R complex	1/116	8/30411	0.0301144	0.0846253	0.0533673	P06756	1
GO:0071986	GO:0071986	Ragulator complex	1/116	8/30411	0.0301144	0.0846253	0.0533673	Q6IAA8	1
GO:0031597	GO:0031597	cytosolic proteasome complex	1/116	9/30411	0.0338149	0.0926779	0.0584455	P62333	1
GO:1990812	GO:1990812	growth cone filopodium	1/116	9/30411	0.0338149	0.0926779	0.0584455	P26006	1
GO:0005776	GO:0005776	autophagosome	3/116	195/30411	0.0388408	0.105154	0.0663135	P51149/Q9H444/O43633	3
GO:0005923	GO:0005923	bicellular tight junction	3/116	198/30411	0.0403429	0.107905	0.0680483	P61225/Q9Y624/Q9Y3L5	3
GO:0097487	GO:0097487	multivesicular body, internal vesicle	1/116	11/30411	0.041174	0.108817	0.0686233	P08962	1
GO:0001772	GO:0001772	immunological synapse	2/116	87/30411	0.0437383	0.114234	0.0720396	P60033/P05362	2
GO:0070160	GO:0070160	tight junction	3/116	208/30411	0.0455597	0.116688	0.0735872	P61225/Q9Y624/Q9Y3L5	3
GO:0005775	GO:0005775	vacuolar lumen	4/116	351/30411	0.0457292	0.116688	0.0735872	P11117/Q14108/P53990/Q9H0E2	4
GO:0097208	GO:0097208	alveolar lamellar body	1/116	13/30411	0.0484775	0.121832	0.0768313	P51149	1
GO:1905368	GO:1905368	peptidase complex	3/116	214/30411	0.0488428	0.121832	0.0768313	P13726/Q03405/P62333	3
GO:0030061	GO:0030061	mitochondrial crista	1/116	14/30411	0.0521086	0.126817	0.0799749	P07948	1
GO:0031088	GO:0031088	platelet dense granule membrane	1/116	14/30411	0.0521086	0.126817	0.0799749	P08962	1
GO:0043679	GO:0043679	axon terminus	3/116	221/30411	0.0528157	0.126817	0.0799749	P20339/P61421/Q13641	3
GO:0031312	GO:0031312	extrinsic component of organelle membrane	2/116	97/30411	0.0531262	0.126817	0.0799749	P51149/P0CG48	2
GO:0032009	GO:0032009	early phagosome	1/116	16/30411	0.0593295	0.138644	0.0874329	P20339	1
GO:0033106	GO:0033106	cis-Golgi network membrane	1/116	16/30411	0.0593295	0.138644	0.0874329	P98194	1
GO:0030120	GO:0030120	vesicle coat	2/116	106/30411	0.0621253	0.141943	0.0895137	Q9UBV8/O75340	2
GO:0008540	GO:0008540	proteasome regulatory particle, base subcomplex	1/116	17/30411	0.0629195	0.141943	0.0895137	P62333	1
GO:0098691	GO:0098691	dopaminergic synapse	1/116	17/30411	0.0629195	0.141943	0.0895137	O75955	1
GO:0098562	GO:0098562	cytoplasmic side of membrane	4/116	394/30411	0.0644127	0.141943	0.0895137	Q9H444/P20339/P31689/P07948	4
GO:0001669	GO:0001669	acrosomal vesicle	3/116	241/30411	0.064992	0.141943	0.0895137	Q08431/P46531/Q14254	3
GO:0000220	GO:0000220	vacuolar proton-transporting V-type ATPase, V0 domain	1/116	18/30411	0.0664959	0.141943	0.0895137	P61421	1
GO:0032593	GO:0032593	insulin-responsive compartment	1/116	18/30411	0.0664959	0.141943	0.0895137	P61026	1
GO:0099091	GO:0099091	postsynaptic specialization, intracellular component	1/116	18/30411	0.0664959	0.141943	0.0895137	P07948	1
GO:1905103	GO:1905103	integral component of lysosomal membrane	1/116	18/30411	0.0664959	0.141943	0.0895137	O15118	1
GO:0043296	GO:0043296	apical junction complex	3/116	247/30411	0.0688762	0.145624	0.0918349	P61225/Q9Y624/Q9Y3L5	3
GO:1990712	GO:1990712	HFE-transferrin receptor complex	1/116	19/30411	0.0700588	0.146727	0.0925305	P02786	1
GO:0031166	GO:0031166	integral component of vacuolar membrane	1/116	20/30411	0.0736082	0.149918	0.0945426	O15118	1
GO:0031310	GO:0031310	intrinsic component of vacuolar membrane	1/116	20/30411	0.0736082	0.149918	0.0945426	O15118	1
GO:1905370	GO:1905370	serine-type endopeptidase complex	1/116	20/30411	0.0736082	0.149918	0.0945426	Q03405	1
GO:0044306	GO:0044306	neuron projection terminus	3/116	257/30411	0.0755785	0.152531	0.0961908	P20339/P61421/Q13641	3
GO:0033179	GO:0033179	proton-transporting V-type ATPase, V0 domain	1/116	21/30411	0.0771441	0.154288	0.0972989	P61421	1
GO:0031225	GO:0031225	anchored component of membrane	3/116	266/30411	0.0818483	0.161398	0.101782	P51149/P20339/Q03405	3
GO:0030658	GO:0030658	transport vesicle membrane	4/116	429/30411	0.082153	0.161398	0.101782	Q9UBV8/O75340/P51149/P20339	4
GO:0008021	GO:0008021	synaptic vesicle	4/116	436/30411	0.0859641	0.166094	0.104744	P51149/P20339/P61421/P61026	4
GO:0012507	GO:0012507	ER to Golgi transport vesicle membrane	2/116	128/30411	0.0860396	0.166094	0.104744	Q9UBV8/O75340	2
GO:0098554	GO:0098554	cytoplasmic side of endoplasmic reticulum membrane	1/116	24/30411	0.0876719	0.167786	0.105811	P31689	1
GO:0098845	GO:0098845	postsynaptic endosome	1/116	25/30411	0.0911547	0.17296	0.109074	P20339	1
GO:0032045	GO:0032045	guanyl-nucleotide exchange factor complex	1/116	27/30411	0.0980807	0.184525	0.116367	Q6IAA8	1
GO:0005876	GO:0005876	spindle microtubule	2/116	141/30411	0.101266	0.187819	0.118445	Q9H444/O43633	2
GO:0098637	GO:0098637	protein complex involved in cell-matrix adhesion	1/116	28/30411	0.101524	0.187819	0.118445	Q03405	1
GO:0042383	GO:0042383	sarcolemma	3/116	296/30411	0.104277	0.191319	0.120651	Q96QD8/P30626/O75955	3
GO:0070382	GO:0070382	exocytic vesicle	4/116	472/30411	0.106885	0.194495	0.122655	P51149/P20339/P61421/P61026	4
GO:0005838	GO:0005838	proteasome regulatory particle	1/116	31/30411	0.111776	0.201742	0.127225	P62333	1
GO:0042599	GO:0042599	lamellar body	1/116	32/30411	0.115168	0.206187	0.130028	P51149	1
GO:0031258	GO:0031258	lamellipodium membrane	1/116	33/30411	0.118546	0.208867	0.131718	P06756	1
GO:0034045	GO:0034045	phagophore assembly site membrane	1/116	33/30411	0.118546	0.208867	0.131718	P51149	1
GO:1905369	GO:1905369	endopeptidase complex	2/116	158/30411	0.122186	0.213585	0.134693	Q03405/P62333	2
GO:0097038	GO:0097038	perinuclear endoplasmic reticulum	1/116	35/30411	0.125265	0.217257	0.137009	O14672	1
GO:0031901	GO:0031901	early endosome membrane	3/116	324/30411	0.12714	0.2188	0.137982	P20339/Q96J02/Q99961	3
GO:0030864	GO:0030864	cortical actin cytoskeleton	2/116	163/30411	0.128527	0.219484	0.138413	O75955/Q14254	2
GO:0033162	GO:0033162	melanosome membrane	1/116	37/30411	0.131933	0.22022	0.138877	P51149	1
GO:0045009	GO:0045009	chitosome	1/116	37/30411	0.131933	0.22022	0.138877	P51149	1
GO:0090741	GO:0090741	pigment granule membrane	1/116	37/30411	0.131933	0.22022	0.138877	P51149	1
GO:0008180	GO:0008180	COP9 signalosome	1/116	39/30411	0.138551	0.226165	0.142626	P62993	1
GO:0016327	GO:0016327	apicolateral plasma membrane	1/116	39/30411	0.138551	0.226165	0.142626	P46934	1
GO:0042827	GO:0042827	platelet dense granule	1/116	39/30411	0.138551	0.226165	0.142626	P08962	1
GO:0035578	GO:0035578	azurophil granule lumen	2/116	174/30411	0.142737	0.231296	0.145862	P53990/Q9H0E2	2
GO:0031091	GO:0031091	platelet alpha granule	2/116	175/30411	0.144045	0.231724	0.146132	P21926/Q6ZUX7	2
GO:1904949	GO:1904949	ATPase complex	2/116	178/30411	0.147984	0.231981	0.146294	Q9UN37/O75351	2
GO:0001726	GO:0001726	ruffle	3/116	348/30411	0.14803	0.231981	0.146294	P06756/P20339/P08648	3
GO:0022624	GO:0022624	proteasome accessory complex	1/116	42/30411	0.148384	0.231981	0.146294	P62333	1
GO:0033177	GO:0033177	proton-transporting two-sector ATPase complex, proton-transporting domain	1/116	42/30411	0.148384	0.231981	0.146294	P61421	1
GO:0030134	GO:0030134	COPII-coated ER to Golgi transport vesicle	2/116	183/30411	0.154599	0.240007	0.151356	Q9UBV8/O75340	2
GO:0016471	GO:0016471	vacuolar proton-transporting V-type ATPase complex	1/116	47/30411	0.164526	0.251895	0.158853	P61421	1
GO:0046930	GO:0046930	pore complex	1/116	47/30411	0.164526	0.251895	0.158853	O14672	1
GO:0071782	GO:0071782	endoplasmic reticulum tubular network	1/116	48/30411	0.167718	0.255023	0.160825	P61026	1
GO:0032587	GO:0032587	ruffle membrane	2/116	194/30411	0.169344	0.255743	0.16128	P06756/P08648	2
GO:0033176	GO:0033176	proton-transporting V-type ATPase complex	1/116	49/30411	0.170898	0.256346	0.16166	P61421	1
GO:0043202	GO:0043202	lysosomal lumen	2/116	206/30411	0.185686	0.27666	0.17447	P11117/Q14108	2
GO:0005741	GO:0005741	mitochondrial outer membrane	3/116	395/30411	0.191771	0.283485	0.178774	Q9NQ88/Q8WWI5/P0CG48	3
GO:0031528	GO:0031528	microvillus membrane	1/116	56/30411	0.192821	0.283485	0.178774	P06756	1
GO:0030863	GO:0030863	cortical cytoskeleton	2/116	215/30411	0.198087	0.289311	0.182449	O75955/Q14254	2
GO:0030175	GO:0030175	filopodium	2/116	216/30411	0.199471	0.289429	0.182523	P06756/P26006	2
GO:0070971	GO:0070971	endoplasmic reticulum exit site	1/116	59/30411	0.202039	0.291252	0.183672	O75340	1
GO:0030672	GO:0030672	synaptic vesicle membrane	2/116	223/30411	0.209193	0.295984	0.186657	P51149/P20339	2
GO:0099501	GO:0099501	exocytic vesicle membrane	2/116	223/30411	0.209193	0.295984	0.186657	P51149/P20339	2
GO:0030027	GO:0030027	lamellipodium	3/116	413/30411	0.209322	0.295984	0.186657	P06756/O75955/Q14254	3
GO:0002102	GO:0002102	podosome	1/116	63/30411	0.214169	0.300921	0.18977	Q99961	1
GO:0031968	GO:0031968	organelle outer membrane	3/116	443/30411	0.23931	0.334105	0.210697	Q9NQ88/Q8WWI5/P0CG48	3
GO:0000407	GO:0000407	phagophore assembly site	1/116	72/30411	0.240796	0.334105	0.210697	P51149	1
GO:0032839	GO:0032839	dendrite cytoplasm	1/116	73/30411	0.243699	0.336032	0.211912	Q14254	1
GO:0019867	GO:0019867	outer membrane	3/116	449/30411	0.245398	0.336286	0.212072	Q9NQ88/Q8WWI5/P0CG48	3
GO:0005795	GO:0005795	Golgi stack	2/116	250/30411	0.247067	0.336496	0.212205	O75674/P98194	2
GO:0031904	GO:0031904	endosome lumen	1/116	75/30411	0.249472	0.337699	0.212963	P08962	1
GO:0016469	GO:0016469	proton-transporting two-sector ATPase complex	1/116	84/30411	0.274912	0.365452	0.230465	P61421	1
GO:0033017	GO:0033017	sarcoplasmic reticulum membrane	1/116	84/30411	0.274912	0.365452	0.230465	P30626	1
GO:0043195	GO:0043195	terminal bouton	1/116	84/30411	0.274912	0.365452	0.230465	P20339	1
GO:0000776	GO:0000776	kinetochore	2/116	272/30411	0.27812	0.367516	0.231767	Q9H444/O43633	2
GO:0034707	GO:0034707	chloride channel complex	1/116	88/30411	0.285943	0.375618	0.236876	Q9C0H2	1
GO:0043198	GO:0043198	dendritic shaft	1/116	91/30411	0.294107	0.384069	0.242206	Q96J84	1
GO:0000779	GO:0000779	condensed chromosome, centromeric region	2/116	291/30411	0.30489	0.395822	0.249617	Q9H444/O43633	2
GO:0031461	GO:0031461	cullin-RING ubiquitin ligase complex	2/116	299/30411	0.316115	0.407448	0.256949	Q9UBV8/O75340	2
GO:0000922	GO:0000922	spindle pole	2/116	300/30411	0.317515	0.407448	0.256949	Q9UN37/O75351	2
GO:0060076	GO:0060076	excitatory synapse	1/116	105/30411	0.330998	0.422307	0.26632	P26006	1
GO:0005801	GO:0005801	cis-Golgi network	1/116	107/30411	0.336109	0.426379	0.268888	P98194	1
GO:0000502	GO:0000502	proteasome complex	1/116	111/30411	0.346217	0.436705	0.2754	P62333	1
GO:0035580	GO:0035580	specific granule lumen	1/116	113/30411	0.351213	0.440505	0.277796	Q9H0E2	1
GO:0101003	GO:0101003	ficolin-1-rich granule membrane	1/116	114/30411	0.353697	0.441128	0.278189	Q6IAA8	1
GO:0030315	GO:0030315	T-tubule	1/116	120/30411	0.368404	0.456904	0.288137	P30626	1
GO:0030173	GO:0030173	integral component of Golgi membrane	1/116	121/30411	0.370823	0.457348	0.288418	P98194	1
GO:0009898	GO:0009898	cytoplasmic side of plasma membrane	2/116	342/30411	0.375588	0.460666	0.29051	Q9H444/P07948	2
GO:0031228	GO:0031228	intrinsic component of Golgi membrane	1/116	127/30411	0.385144	0.465299	0.293432	P98194	1
GO:0019897	GO:0019897	extrinsic component of plasma membrane	2/116	350/30411	0.386439	0.465299	0.293432	Q08431/P07948	2
GO:0031256	GO:0031256	leading edge membrane	2/116	350/30411	0.386439	0.465299	0.293432	P06756/P08648	2
GO:0030426	GO:0030426	growth cone	2/116	351/30411	0.38779	0.465299	0.293432	P13612/P26006	2
GO:0032580	GO:0032580	Golgi cisterna membrane	1/116	129/30411	0.389845	0.465299	0.293432	P98194	1
GO:0030427	GO:0030427	site of polarized growth	2/116	360/30411	0.399889	0.472209	0.29779	P13612/P26006	2
GO:0101002	GO:0101002	ficolin-1-rich granule	2/116	360/30411	0.399889	0.472209	0.29779	Q9Y315/Q6IAA8	2
GO:0016234	GO:0016234	inclusion body	1/116	140/30411	0.415072	0.484979	0.305843	P62333	1
GO:0048786	GO:0048786	presynaptic active zone	1/116	140/30411	0.415072	0.484979	0.305843	O75955	1
GO:0016529	GO:0016529	sarcoplasmic reticulum	1/116	145/30411	0.426195	0.495368	0.312394	P30626	1
GO:0045171	GO:0045171	intercellular bridge	1/116	150/30411	0.437108	0.502787	0.317073	Q9NZN4	1
GO:0098982	GO:0098982	GABA-ergic synapse	1/116	150/30411	0.437108	0.502787	0.317073	O75955	1
GO:0005905	GO:0005905	clathrin-coated pit	1/116	154/30411	0.44569	0.50982	0.321508	P02786	1
GO:0005758	GO:0005758	mitochondrial intermembrane space	1/116	155/30411	0.447815	0.50982	0.321508	P07948	1
GO:0000775	GO:0000775	chromosome, centromeric region	2/116	404/30411	0.457338	0.518005	0.32667	Q9H444/O43633	2
GO:0005798	GO:0005798	Golgi-associated vesicle	1/116	166/30411	0.470665	0.529991	0.334229	O14672	1
GO:0005902	GO:0005902	microvillus	1/116	167/30411	0.472695	0.529991	0.334229	P06756	1
GO:0098858	GO:0098858	actin-based cell projection	2/116	423/30411	0.481169	0.536782	0.338511	P06756/P26006	2
GO:0016528	GO:0016528	sarcoplasm	1/116	178/30411	0.494524	0.54619	0.344444	P30626	1
GO:0031970	GO:0031970	organelle envelope lumen	1/116	178/30411	0.494524	0.54619	0.344444	P07948	1
GO:0005811	GO:0005811	lipid droplet	1/116	182/30411	0.502237	0.550702	0.347289	P51149	1
GO:0031985	GO:0031985	Golgi cisterna	1/116	184/30411	0.50605	0.550702	0.347289	P98194	1
GO:0034451	GO:0034451	centriolar satellite	1/116	184/30411	0.50605	0.550702	0.347289	O75955	1
GO:0005903	GO:0005903	brush border	1/116	196/30411	0.528327	0.57214	0.360809	Q96QD8	1
GO:0120111	GO:0120111	neuron projection cytoplasm	1/116	198/30411	0.531942	0.573258	0.361514	Q14254	1
GO:0000793	GO:0000793	condensed chromosome	2/116	472/30411	0.539595	0.578696	0.364943	Q9H444/O43633	2
GO:0031234	GO:0031234	extrinsic component of cytoplasmic side of plasma membrane	1/116	204/30411	0.542622	0.579145	0.365227	P07948	1
GO:0032588	GO:0032588	trans-Golgi network membrane	1/116	208/30411	0.549608	0.582843	0.367559	O14828	1
GO:0072562	GO:0072562	blood microparticle	1/116	209/30411	0.551338	0.582843	0.367559	P02786	1
GO:0005793	GO:0005793	endoplasmic reticulum-Golgi intermediate compartment	1/116	243/30411	0.60639	0.638003	0.402344	P53990	1
GO:1904813	GO:1904813	ficolin-1-rich granule lumen	1/116	246/30411	0.610914	0.63973	0.403433	Q9Y315	1
GO:0030018	GO:0030018	Z disc	1/116	273/30411	0.649371	0.67681	0.426817	P30626	1
GO:0043204	GO:0043204	perikaryon	1/116	288/30411	0.669083	0.694095	0.437718	Q9P265	1
GO:0031674	GO:0031674	I band	1/116	295/30411	0.677902	0.699973	0.441424	P30626	1
GO:0098862	GO:0098862	cluster of actin-based cell projections	1/116	298/30411	0.681609	0.700543	0.441784	Q96QD8	1
GO:0043197	GO:0043197	dendritic spine	1/116	352/30411	0.741556	0.756179	0.476869	P46934	1
GO:0044309	GO:0044309	neuron spine	1/116	353/30411	0.742554	0.756179	0.476869	P46934	1
GO:0030017	GO:0030017	sarcomere	1/116	424/30411	0.804423	0.815442	0.514243	P30626	1
GO:0032838	GO:0032838	plasma membrane bounded cell projection cytoplasm	1/116	440/30411	0.816185	0.823605	0.519391	Q14254	1
GO:0030016	GO:0030016	myofibril	1/116	462/30411	0.831222	0.834983	0.526566	P30626	1
GO:0043292	GO:0043292	contractile fiber	1/116	477/30411	0.840769	0.840769	0.530215	P30626	1

## Sheet: Cluster 7
	ID	Description	GeneRatio	BgRatio	pvalue	p.adjust	qvalue	geneID	Count
GO:1904813	GO:1904813	ficolin-1-rich granule lumen	16/174	246/30411	1.1e-12	3.85e-10	2.61e-10	P08238/P50990/P13639/P14618/P28066/P07900/P51665/P07384/P18669/P22392/P35998/P68104/P18206/P28482/P06744/P12268	16
GO:0101002	GO:0101002	ficolin-1-rich granule	16/174	360/30411	3.25e-10	5.71e-08	3.87e-08	P08238/P50990/P13639/P14618/P28066/P07900/P51665/P07384/P18669/P22392/P35998/P68104/P18206/P28482/P06744/P12268	16
GO:0005885	GO:0005885	Arp2/3 protein complex	5/174	16/30411	2.4e-08	2.81e-06	1.91e-06	P61158/O15145/P59998/O15144/O15143	5
GO:1905369	GO:1905369	endopeptidase complex	9/174	158/30411	3.45e-07	3.03e-05	2.05e-05	P28066/P04632/P51665/Q9UL46/P35998/P62191/P17655/P54578/P04792	9
GO:0042470	GO:0042470	melanosome	10/174	216/30411	5.19e-07	3.04e-05	2.06e-05	P08238/P07900/P62826/P55209/P63104/P31946/P62258/Q06830/Q7KZF4/P23526	10
GO:0048770	GO:0048770	pigment granule	10/174	216/30411	5.19e-07	3.04e-05	2.06e-05	P08238/P07900/P62826/P55209/P63104/P31946/P62258/Q06830/Q7KZF4/P23526	10
GO:0045171	GO:0045171	intercellular bridge	8/174	150/30411	2.58e-06	0.000129208	8.76e-05	Q3ZCM7/P07437/Q15019/P68371/P04350/Q13885/Q14203/P21266	8
GO:0000502	GO:0000502	proteasome complex	7/174	111/30411	3.66e-06	0.000156163	0.000105842	P28066/P51665/Q9UL46/P35998/P62191/P54578/P04792	7
GO:1905368	GO:1905368	peptidase complex	9/174	214/30411	4.28e-06	0.000156163	0.000105842	P28066/P04632/P51665/Q9UL46/P35998/P62191/P17655/P54578/P04792	9
GO:0030863	GO:0030863	cortical cytoskeleton	9/174	215/30411	4.45e-06	0.000156163	0.000105842	O43707/P12814/Q01518/P67936/P19022/P68104/P47756/P47755/P17655	9
GO:0032432	GO:0032432	actin filament bundle	8/174	166/30411	5.47e-06	0.000174412	0.00011821	O43707/P12814/P21333/P13797/P67936/Q16658/Q99439/Q9UHD8	8
GO:0030016	GO:0030016	myofibril	12/174	462/30411	1.56e-05	0.000455389	0.000308646	P63261/O43707/P12814/P21333/O76003/P67936/P0DP25/P18206/P47756/Q9ULV4/Q14315/P04792	12
GO:0005903	GO:0005903	brush border	8/174	196/30411	1.83e-05	0.000495171	0.000335608	P08238/P07900/P12814/P21333/P61158/P47756/P47755/P60660	8
GO:0043292	GO:0043292	contractile fiber	12/174	477/30411	2.13e-05	0.000534412	0.000362205	P63261/O43707/P12814/P21333/O76003/P67936/P0DP25/P18206/P47756/Q9ULV4/Q14315/P04792	12
GO:0030027	GO:0030027	lamellipodium	11/174	413/30411	2.82e-05	0.00066027	0.000447507	Q14195/P50570/P61158/P19022/P22392/Q16658/P47756/O15145/Q9ULV4/P11940/O15144	11
GO:0031143	GO:0031143	pseudopodium	4/174	39/30411	7.28e-05	0.00159757	0.00108278	O43707/P12814/P28482/P17655	4
GO:0022624	GO:0022624	proteasome accessory complex	4/174	42/30411	9.78e-05	0.00201898	0.00136839	P51665/Q9UL46/P35998/P62191	4
GO:0072686	GO:0072686	mitotic spindle	9/174	336/30411	0.000146089	0.00284874	0.00193077	P46060/Q3ZCM7/P07437/P68371/P04350/Q13885/P28482/Q14203/Q9Y266	9
GO:0008290	GO:0008290	F-actin capping protein complex	3/174	19/30411	0.000166758	0.00308063	0.00208794	P47756/P52907/P47755	3
GO:0030017	GO:0030017	sarcomere	10/174	424/30411	0.000176954	0.00310555	0.00210483	O43707/P12814/P21333/O76003/P67936/P0DP25/P47756/Q9ULV4/Q14315/P04792	10
GO:0001726	GO:0001726	ruffle	9/174	348/30411	0.000189726	0.00317113	0.00214927	P12814/P50570/P22392/Q16658/P78536/P68104/P15531/Q9ULV4/Q9Y490	9
GO:0005775	GO:0005775	vacuolar lumen	9/174	351/30411	0.000202184	0.00322576	0.0021863	P50990/P04114/P07900/P07437/Q01518/P68371/Q99536/P28482/P07602	9
GO:0001725	GO:0001725	stress fiber	6/174	151/30411	0.000241554	0.00353273	0.00239435	O43707/P12814/P67936/Q16658/Q99439/Q9UHD8	6
GO:0097517	GO:0097517	contractile actin filament bundle	6/174	151/30411	0.000241554	0.00353273	0.00239435	O43707/P12814/P67936/Q16658/Q99439/Q9UHD8	6
GO:0005766	GO:0005766	primary lysosome	8/174	288/30411	0.000267978	0.00361771	0.00245195	P50990/P07437/Q01518/P68371/Q99536/Q15833/P28482/P07602	8
GO:0042582	GO:0042582	azurophil granule	8/174	288/30411	0.000267978	0.00361771	0.00245195	P50990/P07437/Q01518/P68371/Q99536/Q15833/P28482/P07602	8
GO:0005916	GO:0005916	fascia adherens	3/174	23/30411	0.00029969	0.00389597	0.00264054	P12814/P19022/P18206	3
GO:0022626	GO:0022626	cytosolic ribosome	6/174	160/30411	0.000329624	0.00407523	0.00276204	P46782/P05387/P62851/P08708/P62888/Q9UNX3	6
GO:0098862	GO:0098862	cluster of actin-based cell projections	8/174	298/30411	0.0003367	0.00407523	0.00276204	P08238/P07900/P12814/P21333/P61158/P47756/P47755/P60660	8
GO:0030864	GO:0030864	cortical actin cytoskeleton	6/174	163/30411	0.000363984	0.00425773	0.00288573	O43707/P12814/Q01518/P19022/P68104/P17655	6
GO:0042641	GO:0042641	actomyosin	6/174	164/30411	0.000376039	0.00425773	0.00288573	O43707/P12814/P67936/Q16658/Q99439/Q9UHD8	6
GO:0110158	GO:0110158	calpain complex	2/174	6/30411	0.000480929	0.00527519	0.00357533	P04632/P17655	2
GO:0035578	GO:0035578	azurophil granule lumen	6/174	174/30411	0.000514572	0.00547318	0.00370952	P50990/P07437/Q01518/P68371/Q99536/P28482	6
GO:0030906	GO:0030906	retromer, cargo-selective complex	2/174	7/30411	0.000670766	0.00692467	0.00469329	Q96QK1/Q9UBQ0	2
GO:0005838	GO:0005838	proteasome regulatory particle	3/174	31/30411	0.000735509	0.00737611	0.00499925	P51665/P35998/P62191	3
GO:0005853	GO:0005853	eukaryotic translation elongation factor 1 complex	2/174	8/30411	0.00089099	0.00839024	0.00568659	P68104/P29692	2
GO:0097452	GO:0097452	GAIT complex	2/174	8/30411	0.00089099	0.00839024	0.00568659	P04406/O60506	2
GO:0032587	GO:0032587	ruffle membrane	6/174	194/30411	0.000908345	0.00839024	0.00568659	P50570/P78536/P68104/P15531/Q9ULV4/Q9Y490	6
GO:0101031	GO:0101031	chaperone complex	4/174	76/30411	0.000963723	0.00860897	0.00583484	P48643/P08238/P50990/Q15185	4
GO:0030426	GO:0030426	growth cone	8/174	351/30411	0.000981079	0.00860897	0.00583484	P08238/Q14195/P07900/P21333/P50570/P53621/P0DP25/Q16658	8
GO:0097433	GO:0097433	dense body	2/174	9/30411	0.00114125	0.00963532	0.00653046	P63261/Q7KZF4	2
GO:0030427	GO:0030427	site of polarized growth	8/174	360/30411	0.00115294	0.00963532	0.00653046	P08238/Q14195/P07900/P21333/P50570/P53621/P0DP25/Q16658	8
GO:0044295	GO:0044295	axonal growth cone	3/174	38/30411	0.00134045	0.0109418	0.00741594	P08238/P07900/P21333	3
GO:0106002	GO:0106002	mCRD-mediated mRNA stability complex	2/174	13/30411	0.00243576	0.0194308	0.0131694	P11940/O60506	2
GO:0031074	GO:0031074	nucleocytoplasmic transport complex	2/174	14/30411	0.00283106	0.0220823	0.0149666	P62826/P52292	2
GO:0008303	GO:0008303	caspase complex	2/174	15/30411	0.00325436	0.0248322	0.0168303	P04632/P17655	2
GO:0008540	GO:0008540	proteasome regulatory particle, base subcomplex	2/174	17/30411	0.00418363	0.0312437	0.0211758	P35998/P62191	2
GO:0005844	GO:0005844	polysome	4/174	115/30411	0.00437189	0.0319695	0.0216677	P13639/P05198/Q04637/P62888	4
GO:0036126	GO:0036126	sperm flagellum	6/174	269/30411	0.00465291	0.03333	0.0225899	P10809/P07900/Q15019/P0DP25/P47756/P21266	6
GO:0030018	GO:0030018	Z disc	6/174	273/30411	0.00499442	0.0350608	0.0237629	O43707/P12814/P21333/O76003/Q14315/P04792	6
GO:0030904	GO:0030904	retromer complex	2/174	19/30411	0.00522099	0.0352417	0.0238855	Q96QK1/Q9UBQ0	2
GO:0044294	GO:0044294	dendritic growth cone	2/174	19/30411	0.00522099	0.0352417	0.0238855	P08238/P07900	2
GO:0002102	GO:0002102	podosome	3/174	63/30411	0.00568465	0.0369502	0.0250435	P67936/Q16658/P18206	3
GO:0016342	GO:0016342	catenin complex	3/174	63/30411	0.00568465	0.0369502	0.0250435	P19022/P33151/P55287	3
GO:0044391	GO:0044391	ribosomal subunit	6/174	287/30411	0.00633566	0.0399379	0.0270684	P46782/P05387/P62851/P08708/P62888/Q9UNX3	6
GO:0035861	GO:0035861	site of double-strand break	4/174	128/30411	0.00637186	0.0399379	0.0270684	P61158/O15145/P59998/O15144	4
GO:0036464	GO:0036464	cytoplasmic ribonucleoprotein granule	8/174	483/30411	0.00686419	0.0418021	0.0283319	Q15365/Q13283/Q71U36/P07437/P35998/P05198/P11940/Q04637	8
GO:0097729	GO:0097729	9+2 motile cilium	6/174	293/30411	0.00698407	0.0418021	0.0283319	P10809/P07900/Q15019/P0DP25/P47756/P21266	6
GO:0022627	GO:0022627	cytosolic small ribosomal subunit	3/174	68/30411	0.00702656	0.0418021	0.0283319	P46782/P62851/P08708	3
GO:0031674	GO:0031674	I band	6/174	295/30411	0.00721052	0.0421816	0.0285891	O43707/P12814/P21333/O76003/Q14315/P04792	6
GO:0005641	GO:0005641	nuclear envelope lumen	2/174	23/30411	0.00760973	0.0430809	0.0291986	P07437/P11717	2
GO:0005832	GO:0005832	chaperonin-containing T-complex	2/174	23/30411	0.00760973	0.0430809	0.0291986	P48643/P50990	2
GO:0071203	GO:0071203	WASH complex	2/174	24/30411	0.00827051	0.0460786	0.0312303	P47756/P52907	2
GO:0000159	GO:0000159	protein phosphatase type 2A complex	2/174	25/30411	0.00895613	0.0476303	0.032282	P30153/P63151	2
GO:0044292	GO:0044292	dendrite terminus	2/174	25/30411	0.00895613	0.0476303	0.032282	P08238/P07900	2
GO:0097524	GO:0097524	sperm plasma membrane	2/174	25/30411	0.00895613	0.0476303	0.032282	P08238/P07900	2
GO:0005884	GO:0005884	actin filament	5/174	222/30411	0.00919164	0.0481532	0.0326364	Q14195/P63261/P12814/P13797/P67936	5
GO:0005840	GO:0005840	ribosome	6/174	336/30411	0.0131087	0.0676639	0.0458601	P46782/P05387/P62851/P08708/P62888/Q9UNX3	6
GO:0097225	GO:0097225	sperm midpiece	3/174	88/30411	0.0141624	0.0698429	0.0473369	P10809/P07900/P0DP25	3
GO:0005940	GO:0005940	septin ring	2/174	33/30411	0.0152991	0.0698429	0.0473369	Q15019/Q9UHD8	2
GO:0031105	GO:0031105	septin complex	2/174	33/30411	0.0152991	0.0698429	0.0473369	Q15019/Q9UHD8	2
GO:0031256	GO:0031256	leading edge membrane	6/174	350/30411	0.0157297	0.0698429	0.0473369	P50570/P78536/P68104/P15531/Q9ULV4/Q9Y490	6
GO:0030117	GO:0030117	membrane coat	4/174	167/30411	0.0157436	0.0698429	0.0473369	P11717/P53621/O95782/O94979	4
GO:0048475	GO:0048475	coated membrane	4/174	167/30411	0.0157436	0.0698429	0.0473369	P11717/P53621/O95782/O94979	4
GO:0022625	GO:0022625	cytosolic large ribosomal subunit	3/174	93/30411	0.0164054	0.0698429	0.0473369	P05387/P62888/Q9UNX3	3
GO:0005912	GO:0005912	adherens junction	6/174	354/30411	0.0165407	0.0698429	0.0473369	P19022/P18206/Q99497/P33151/Q9Y490/P55287	6
GO:0014704	GO:0014704	intercalated disc	3/174	94/30411	0.0168765	0.0698429	0.0473369	P12814/P19022/P18206	3
GO:0034359	GO:0034359	mature chylomicron	1/174	3/30411	0.0170674	0.0698429	0.0473369	P04114	1
GO:0034360	GO:0034360	chylomicron remnant	1/174	3/30411	0.0170674	0.0698429	0.0473369	P04114	1
GO:0036284	GO:0036284	tubulobulbar complex	1/174	3/30411	0.0170674	0.0698429	0.0473369	O15143	1
GO:0042565	GO:0042565	RNA nuclear export complex	1/174	3/30411	0.0170674	0.0698429	0.0473369	P62826	1
GO:0043614	GO:0043614	multi-eIF complex	1/174	3/30411	0.0170674	0.0698429	0.0473369	P05198	1
GO:1990723	GO:1990723	cytoplasmic periphery of the nuclear pore complex	1/174	3/30411	0.0170674	0.0698429	0.0473369	P46060	1
GO:0032156	GO:0032156	septin cytoskeleton	2/174	35/30411	0.0171125	0.0698429	0.0473369	Q15019/Q9UHD8	2
GO:0032433	GO:0032433	filopodium tip	2/174	35/30411	0.0171125	0.0698429	0.0473369	O95782/P61086	2
GO:0043034	GO:0043034	costamere	2/174	35/30411	0.0171125	0.0698429	0.0473369	P18206/Q14315	2
GO:0010494	GO:0010494	cytoplasmic stress granule	4/174	172/30411	0.0173525	0.0700083	0.047449	Q13283/P05198/P11940/Q04637	4
GO:0043209	GO:0043209	myelin sheath	3/174	96/30411	0.0178412	0.0711622	0.0482311	P07900/P0DP25/P04350	3
GO:0031970	GO:0031970	organelle envelope lumen	4/174	178/30411	0.0194142	0.0765662	0.0518937	P07437/P11717/Q99497/P17655	4
GO:0090734	GO:0090734	site of DNA damage	4/174	179/30411	0.0197719	0.0771104	0.0522626	P61158/O15145/P59998/O15144	4
GO:0030496	GO:0030496	midbody	6/174	371/30411	0.0203101	0.0782099	0.0530077	P62826/P50570/Q15019/Q14166/Q9Y266/P36405	6
GO:0045334	GO:0045334	clathrin-coated endocytic vesicle	4/174	181/30411	0.0204995	0.0782099	0.0530077	P04114/P50570/P11717/O95782	4
GO:0008180	GO:0008180	COP9 signalosome	2/174	39/30411	0.0209969	0.0784033	0.0531389	P61201/Q13098	2
GO:0016327	GO:0016327	apicolateral plasma membrane	2/174	39/30411	0.0209969	0.0784033	0.0531389	P19022/O60353	2
GO:0032311	GO:0032311	angiogenin-PRI complex	1/174	4/30411	0.0226919	0.0821119	0.0556524	P13489	1
GO:0036194	GO:0036194	muscle cell projection	1/174	4/30411	0.0226919	0.0821119	0.0556524	O15144	1
GO:0036195	GO:0036195	muscle cell projection membrane	1/174	4/30411	0.0226919	0.0821119	0.0556524	O15144	1
GO:0030120	GO:0030120	vesicle coat	3/174	106/30411	0.0231186	0.0828022	0.0561202	P53621/O95782/O94979	3
GO:0001891	GO:0001891	phagocytic cup	2/174	45/30411	0.027435	0.0972697	0.0659258	P50570/Q15642	2
GO:0005945	GO:0005945	6-phosphofructokinase complex	1/174	5/30411	0.0282844	0.0973316	0.0659678	Q01813	1
GO:0031523	GO:0031523	Myb complex	1/174	5/30411	0.0282844	0.0973316	0.0659678	P21333	1
GO:0044393	GO:0044393	microspike	1/174	5/30411	0.0282844	0.0973316	0.0659678	Q16658	1
GO:0015935	GO:0015935	small ribosomal subunit	3/174	121/30411	0.0324519	0.106068	0.071889	P46782/P62851/P08708	3
GO:0031514	GO:0031514	motile cilium	6/174	417/30411	0.0333278	0.106068	0.071889	P10809/P07900/Q15019/P0DP25/P47756/P21266	6
GO:0018444	GO:0018444	translation release factor complex	1/174	6/30411	0.0338451	0.106068	0.071889	P62495	1
GO:0033269	GO:0033269	internode region of axon	1/174	6/30411	0.0338451	0.106068	0.071889	P04350	1
GO:0044614	GO:0044614	nuclear pore cytoplasmic filaments	1/174	6/30411	0.0338451	0.106068	0.071889	P46060	1
GO:0046696	GO:0046696	lipopolysaccharide receptor complex	1/174	6/30411	0.0338451	0.106068	0.071889	P10809	1
GO:0098871	GO:0098871	postsynaptic actin cytoskeleton	1/174	6/30411	0.0338451	0.106068	0.071889	P63261	1
GO:0099073	GO:0099073	mitochondrion-derived vesicle	1/174	6/30411	0.0338451	0.106068	0.071889	Q96QK1	1
GO:1990565	GO:1990565	HSP90-CDC37 chaperone complex	1/174	6/30411	0.0338451	0.106068	0.071889	P08238	1
GO:1990917	GO:1990917	ooplasm	1/174	6/30411	0.0338451	0.106068	0.071889	P08238	1
GO:0031941	GO:0031941	filamentous actin	2/174	54/30411	0.0383585	0.118104	0.0800464	Q14195/P63261	2
GO:0071682	GO:0071682	endocytic vesicle lumen	2/174	54/30411	0.0383585	0.118104	0.0800464	P04114/P07900	2
GO:0005638	GO:0005638	lamin filament	1/174	7/30411	0.0393742	0.119141	0.0807492	P56537	1
GO:0005850	GO:0005850	eukaryotic translation initiation factor 2 complex	1/174	7/30411	0.0393742	0.119141	0.0807492	P05198	1
GO:0098685	GO:0098685	Schaffer collateral - CA1 synapse	3/174	133/30411	0.0411287	0.12234	0.0829178	P63261/P47756/P55287	3
GO:1904115	GO:1904115	axon cytoplasm	3/174	133/30411	0.0411287	0.12234	0.0829178	P46060/P33176/P04792	3
GO:0032838	GO:0032838	plasma membrane bounded cell projection cytoplasm	6/174	440/30411	0.0414963	0.122397	0.0829559	P46060/Q15019/P33176/P04350/Q9UHD8/P04792	6
GO:0072563	GO:0072563	endothelial microparticle	1/174	8/30411	0.0448718	0.128491	0.0870867	P08758	1
GO:0097422	GO:0097422	tubular endosome	1/174	8/30411	0.0448718	0.128491	0.0870867	Q96QK1	1
GO:1990779	GO:1990779	glycoprotein Ib-IX-V complex	1/174	8/30411	0.0448718	0.128491	0.0870867	P21333	1
GO:0070971	GO:0070971	endoplasmic reticulum exit site	2/174	59/30411	0.0450269	0.128491	0.0870867	P04114/O94979	2
GO:0044291	GO:0044291	cell-cell contact zone	3/174	139/30411	0.045862	0.129819	0.0879865	P12814/P19022/P18206	3
GO:0016234	GO:0016234	inclusion body	3/174	140/30411	0.046676	0.131066	0.0888318	P08238/P13639/P46060	3
GO:0002189	GO:0002189	ribose phosphate diphosphokinase complex	1/174	9/30411	0.0503381	0.138036	0.0935559	P60891	1
GO:0034363	GO:0034363	intermediate-density lipoprotein particle	1/174	9/30411	0.0503381	0.138036	0.0935559	P04114	1
GO:0097451	GO:0097451	glial limiting end-foot	1/174	9/30411	0.0503381	0.138036	0.0935559	P05198	1
GO:0016235	GO:0016235	aggresome	2/174	66/30411	0.0550151	0.148306	0.100516	P13639/P46060	2
GO:0030140	GO:0030140	trans-Golgi network transport vesicle	2/174	66/30411	0.0550151	0.148306	0.100516	P11717/O95782	2
GO:0008537	GO:0008537	proteasome activator complex	1/174	10/30411	0.0557733	0.148306	0.100516	Q9UL46	1
GO:0044613	GO:0044613	nuclear pore central transport channel	1/174	10/30411	0.0557733	0.148306	0.100516	P61970	1
GO:0030669	GO:0030669	clathrin-coated endocytic vesicle membrane	3/174	152/30411	0.0569941	0.150413	0.101944	P04114/P11717/O95782	3
GO:0005643	GO:0005643	nuclear pore	3/174	154/30411	0.0588106	0.152908	0.103635	P46060/P62826/P61970	3
GO:0005905	GO:0005905	clathrin-coated pit	3/174	154/30411	0.0588106	0.152908	0.103635	P10809/P50570/O95782	3
GO:0042564	GO:0042564	NLS-dependent protein nuclear import complex	1/174	11/30411	0.0611776	0.157892	0.107013	P52292	1
GO:0016461	GO:0016461	unconventional myosin complex	1/174	12/30411	0.0665511	0.16567	0.112285	P60660	1
GO:0070937	GO:0070937	CRD-mediated mRNA stability complex	1/174	12/30411	0.0665511	0.16567	0.112285	O60506	1
GO:0098892	GO:0098892	extrinsic component of postsynaptic specialization membrane	1/174	12/30411	0.0665511	0.16567	0.112285	P52292	1
GO:0099571	GO:0099571	postsynaptic cytoskeleton	1/174	12/30411	0.0665511	0.16567	0.112285	P63261	1
GO:1990913	GO:1990913	sperm head plasma membrane	1/174	12/30411	0.0665511	0.16567	0.112285	P08238	1
GO:0032391	GO:0032391	photoreceptor connecting cilium	2/174	75/30411	0.0688678	0.170229	0.115375	Q15019/P36405	2
GO:0005798	GO:0005798	Golgi-associated vesicle	3/174	166/30411	0.0702709	0.171285	0.116091	P11717/P53621/O95782	3
GO:0005881	GO:0005881	cytoplasmic microtubule	3/174	166/30411	0.0702709	0.171285	0.116091	Q71U36/P13693/P36405	3
GO:0097226	GO:0097226	sperm mitochondrial sheath	1/174	13/30411	0.071894	0.172126	0.116661	P07900	1
GO:0097227	GO:0097227	sperm annulus	1/174	13/30411	0.071894	0.172126	0.116661	Q15019	1
GO:0098686	GO:0098686	hippocampal mossy fiber to CA3 synapse	2/174	77/30411	0.0720871	0.172126	0.116661	P63104/P47756	2
GO:0030662	GO:0030662	coated vesicle membrane	5/174	390/30411	0.074108	0.175756	0.119121	P04114/P11717/P53621/O95782/O94979	5
GO:0001533	GO:0001533	cornified envelope	2/174	80/30411	0.0770055	0.175971	0.119266	P07384/P04792	2
GO:0002199	GO:0002199	zona pellucida receptor complex	1/174	14/30411	0.0772066	0.175971	0.119266	P50990	1
GO:0005652	GO:0005652	nuclear lamina	1/174	14/30411	0.0772066	0.175971	0.119266	P56537	1
GO:0005851	GO:0005851	eukaryotic translation initiation factor 2B complex	1/174	14/30411	0.0772066	0.175971	0.119266	P05198	1
GO:0030122	GO:0030122	AP-2 adaptor complex	1/174	14/30411	0.0772066	0.175971	0.119266	O95782	1
GO:0099092	GO:0099092	postsynaptic density, intracellular component	1/174	14/30411	0.0772066	0.175971	0.119266	P50570	1
GO:0015934	GO:0015934	large ribosomal subunit	3/174	176/30411	0.0805286	0.18096	0.122648	P05387/P62888/Q9UNX3	3
GO:0030128	GO:0030128	clathrin coat of endocytic vesicle	1/174	15/30411	0.0824889	0.18096	0.122648	O95782	1
GO:0035686	GO:0035686	sperm fibrous sheath	1/174	15/30411	0.0824889	0.18096	0.122648	P21266	1
GO:0071204	GO:0071204	histone pre-mRNA 3'end processing complex	1/174	15/30411	0.0824889	0.18096	0.122648	O60506	1
GO:0072669	GO:0072669	tRNA-splicing ligase complex	1/174	15/30411	0.0824889	0.18096	0.122648	Q9Y3I0	1
GO:0099569	GO:0099569	presynaptic cytoskeleton	1/174	15/30411	0.0824889	0.18096	0.122648	P63261	1
GO:0008287	GO:0008287	protein serine/threonine phosphatase complex	2/174	85/30411	0.0854289	0.186246	0.12623	P30153/P63151	2
GO:0042383	GO:0042383	sarcolemma	4/174	296/30411	0.0907196	0.196559	0.13322	P19022/P18206/Q9ULV4/Q14315	4
GO:0030118	GO:0030118	clathrin coat	2/174	89/30411	0.092358	0.197759	0.134033	P11717/O95782	2
GO:0032797	GO:0032797	SMN complex	1/174	17/30411	0.0929634	0.197759	0.134033	Q9Y3F4	1
GO:0098890	GO:0098890	extrinsic component of postsynaptic membrane	1/174	17/30411	0.0929634	0.197759	0.134033	P52292	1
GO:1903293	GO:1903293	phosphatase complex	2/174	91/30411	0.0958822	0.202663	0.137358	P30153/P63151	2
GO:0018995	GO:0018995	host cellular component	1/174	18/30411	0.098156	0.202663	0.137358	P52292	1
GO:0019773	GO:0019773	proteasome core complex, alpha-subunit complex	1/174	18/30411	0.098156	0.202663	0.137358	P28066	1
GO:0043657	GO:0043657	host cell	1/174	18/30411	0.098156	0.202663	0.137358	P52292	1
GO:0099091	GO:0099091	postsynaptic specialization, intracellular component	1/174	18/30411	0.098156	0.202663	0.137358	P50570	1
GO:0034362	GO:0034362	low-density lipoprotein particle	1/174	19/30411	0.103319	0.210843	0.142902	P04114	1
GO:0097450	GO:0097450	astrocyte end-foot	1/174	19/30411	0.103319	0.210843	0.142902	P05198	1
GO:0120111	GO:0120111	neuron projection cytoplasm	3/174	198/30411	0.105187	0.213414	0.144644	P46060/P33176/P04792	3
GO:0030660	GO:0030660	Golgi-associated vesicle membrane	2/174	97/30411	0.106678	0.215195	0.145851	P53621/O95782	2
GO:0071953	GO:0071953	elastic fiber	1/174	20/30411	0.108453	0.216289	0.146593	P23142	1
GO:0106068	GO:0106068	SUMO ligase complex	1/174	20/30411	0.108453	0.216289	0.146593	P46060	1
GO:0034751	GO:0034751	aryl hydrocarbon receptor complex	1/174	21/30411	0.113557	0.221437	0.150081	P08238	1
GO:0042627	GO:0042627	chylomicron	1/174	21/30411	0.113557	0.221437	0.150081	P04114	1
GO:0097224	GO:0097224	sperm connecting piece	1/174	21/30411	0.113557	0.221437	0.150081	P47756	1
GO:0098574	GO:0098574	cytoplasmic side of lysosomal membrane	1/174	21/30411	0.113557	0.221437	0.150081	P68104	1
GO:0043202	GO:0043202	lysosomal lumen	3/174	206/30411	0.114809	0.222641	0.150898	P04114/P07900/P07602	3
GO:0072562	GO:0072562	blood microparticle	3/174	209/30411	0.118501	0.223871	0.151732	P63261/P63104/P08758	3
GO:0099059	GO:0099059	integral component of presynaptic active zone membrane	1/174	22/30411	0.118633	0.223871	0.151732	P19022	1
GO:0099243	GO:0099243	extrinsic component of synaptic membrane	1/174	22/30411	0.118633	0.223871	0.151732	P52292	1
GO:0120103	GO:0120103	centriolar subdistal appendage	1/174	22/30411	0.118633	0.223871	0.151732	Q14203	1
GO:1990229	GO:1990229	iron-sulfur cluster assembly complex	1/174	22/30411	0.118633	0.223871	0.151732	O76003	1
GO:0005862	GO:0005862	muscle thin filament tropomyosin	1/174	23/30411	0.123679	0.228481	0.154856	P67936	1
GO:0030126	GO:0030126	COPI vesicle coat	1/174	23/30411	0.123679	0.228481	0.154856	P53621	1
GO:0044194	GO:0044194	cytolytic granule	1/174	23/30411	0.123679	0.228481	0.154856	Q15833	1
GO:0072687	GO:0072687	meiotic spindle	1/174	23/30411	0.123679	0.228481	0.154856	Q3ZCM7	1
GO:0030175	GO:0030175	filopodium	3/174	216/30411	0.127284	0.233909	0.158535	Q16658/O95782/P61086	3
GO:0016600	GO:0016600	flotillin complex	1/174	24/30411	0.128697	0.235274	0.15946	Q9ULV4	1
GO:0031526	GO:0031526	brush border membrane	2/174	110/30411	0.131078	0.238386	0.161569	P08238/P07900	2
GO:0033290	GO:0033290	eukaryotic 48S preinitiation complex	1/174	25/30411	0.133686	0.239407	0.162261	P05198	1
GO:0061827	GO:0061827	sperm head	1/174	25/30411	0.133686	0.239407	0.162261	P08238	1
GO:0098845	GO:0098845	postsynaptic endosome	1/174	25/30411	0.133686	0.239407	0.162261	O94985	1
GO:0035580	GO:0035580	specific granule lumen	2/174	113/30411	0.136879	0.243882	0.165294	P18206/Q99439	2
GO:0019897	GO:0019897	extrinsic component of plasma membrane	4/174	350/30411	0.141767	0.250728	0.169934	P19022/P52292/P33151/P55287	4
GO:0016442	GO:0016442	RISC complex	1/174	27/30411	0.143579	0.250728	0.169934	Q7KZF4	1
GO:0030127	GO:0030127	COPII vesicle coat	1/174	27/30411	0.143579	0.250728	0.169934	O94979	1
GO:0031332	GO:0031332	RNAi effector complex	1/174	27/30411	0.143579	0.250728	0.169934	Q7KZF4	1
GO:0044853	GO:0044853	plasma membrane raft	3/174	230/30411	0.145513	0.252847	0.17137	P19022/P28482/Q9ULV4	3
GO:0034719	GO:0034719	SMN-Sm protein complex	1/174	28/30411	0.148484	0.255759	0.173344	Q9Y3F4	1
GO:0060170	GO:0060170	ciliary membrane	2/174	119/30411	0.148646	0.255759	0.173344	Q15019/P06744	2
GO:0098945	GO:0098945	intrinsic component of presynaptic active zone membrane	1/174	29/30411	0.15336	0.262583	0.177969	P19022	1
GO:0031093	GO:0031093	platelet alpha granule lumen	2/174	123/30411	0.156601	0.266829	0.180847	O43707/P12814	2
GO:0044233	GO:0044233	mitochondria-associated endoplasmic reticulum membrane	1/174	30/30411	0.158209	0.266978	0.180948	O43865	1
GO:0070993	GO:0070993	translation preinitiation complex	1/174	30/30411	0.158209	0.266978	0.180948	P05198	1
GO:0005930	GO:0005930	axoneme	3/174	242/30411	0.161776	0.268656	0.182085	Q15019/P04350/Q9UHD8	3
GO:0016281	GO:0016281	eukaryotic translation initiation factor 4F complex	1/174	31/30411	0.16303	0.268656	0.182085	Q04637	1
GO:0030663	GO:0030663	COPI-coated vesicle membrane	1/174	31/30411	0.16303	0.268656	0.182085	P53621	1
GO:0030687	GO:0030687	preribosome, large subunit precursor	1/174	31/30411	0.16303	0.268656	0.182085	P56537	1
GO:0035253	GO:0035253	ciliary rootlet	1/174	31/30411	0.16303	0.268656	0.182085	P33176	1
GO:0097014	GO:0097014	ciliary plasm	3/174	244/30411	0.164539	0.269875	0.182911	Q15019/P04350/Q9UHD8	3
GO:0035869	GO:0035869	ciliary transition zone	2/174	128/30411	0.166654	0.272072	0.184401	Q15019/P36405	2
GO:0016328	GO:0016328	lateral plasma membrane	2/174	129/30411	0.168678	0.274102	0.185776	P30153/Q9ULV4	2
GO:0030132	GO:0030132	clathrin coat of coated pit	1/174	33/30411	0.17259	0.27536	0.186629	O95782	1
GO:0034361	GO:0034361	very-low-density lipoprotein particle	1/174	33/30411	0.17259	0.27536	0.186629	P04114	1
GO:0034385	GO:0034385	triglyceride-rich plasma lipoprotein particle	1/174	33/30411	0.17259	0.27536	0.186629	P04114	1
GO:0044305	GO:0044305	calyx of Held	1/174	33/30411	0.17259	0.27536	0.186629	P63261	1
GO:0005697	GO:0005697	telomerase holoenzyme complex	1/174	34/30411	0.17733	0.279115	0.189174	Q15185	1
GO:0030057	GO:0030057	desmosome	1/174	34/30411	0.17733	0.279115	0.189174	P22314	1
GO:0030130	GO:0030130	clathrin coat of trans-Golgi network vesicle	1/174	34/30411	0.17733	0.279115	0.189174	O95782	1
GO:0097038	GO:0097038	perinuclear endoplasmic reticulum	1/174	35/30411	0.182042	0.285253	0.193334	P17655	1
GO:0030666	GO:0030666	endocytic vesicle membrane	4/174	392/30411	0.187712	0.292831	0.19847	P04114/P50570/P11717/O95782	4
GO:0012510	GO:0012510	trans-Golgi network transport vesicle membrane	1/174	37/30411	0.191386	0.294634	0.199692	O95782	1
GO:0036020	GO:0036020	endolysosome membrane	1/174	37/30411	0.191386	0.294634	0.199692	O95782	1
GO:0120293	GO:0120293	dynein axonemal particle	1/174	37/30411	0.191386	0.294634	0.199692	P08238	1
GO:0005876	GO:0005876	spindle microtubule	2/174	141/30411	0.193266	0.296229	0.200773	P0DP25/P36405	2
GO:0045335	GO:0045335	phagocytic vesicle	3/174	265/30411	0.194341	0.296582	0.201012	P63261/P50570/P33176	3
GO:0032153	GO:0032153	cell division site	2/174	142/30411	0.195337	0.296811	0.201167	Q15019/Q9UHD8	2
GO:0030665	GO:0030665	clathrin-coated vesicle membrane	3/174	267/30411	0.197248	0.298423	0.20226	P04114/P11717/O95782	3
GO:0000775	GO:0000775	chromosome, centromeric region	4/174	404/30411	0.201642	0.303762	0.205878	P30153/P46060/Q15019/Q14203	4
GO:0030136	GO:0030136	clathrin-coated vesicle	4/174	406/30411	0.203994	0.305197	0.206851	P04114/P50570/P11717/O95782	4
GO:0000776	GO:0000776	kinetochore	3/174	272/30411	0.204561	0.305197	0.206851	P46060/Q15019/Q14203	3
GO:0030137	GO:0030137	COPI-coated vesicle	1/174	40/30411	0.205204	0.305197	0.206851	P53621	1
GO:0016460	GO:0016460	myosin II complex	1/174	42/30411	0.214285	0.316025	0.21419	P60660	1
GO:0097449	GO:0097449	astrocyte projection	1/174	42/30411	0.214285	0.316025	0.21419	P05198	1
GO:0097730	GO:0097730	non-motile cilium	3/174	280/30411	0.216388	0.317792	0.215388	Q15019/Q9UHD8/P36405	3
GO:0030867	GO:0030867	rough endoplasmic reticulum membrane	1/174	43/30411	0.218787	0.319975	0.216867	P22314	1
GO:0005758	GO:0005758	mitochondrial intermembrane space	2/174	155/30411	0.222477	0.3219	0.218172	Q99497/P17655	2
GO:0005791	GO:0005791	rough endoplasmic reticulum	2/174	155/30411	0.222477	0.3219	0.218172	P14618/P22314	2
GO:0034364	GO:0034364	high-density lipoprotein particle	1/174	44/30411	0.223263	0.3219	0.218172	P04114	1
GO:0071013	GO:0071013	catalytic step 2 spliceosome	2/174	157/30411	0.226682	0.3219	0.218172	P11940/O60506	2
GO:0005839	GO:0005839	proteasome core complex	1/174	45/30411	0.227713	0.3219	0.218172	P28066	1
GO:0005865	GO:0005865	striated muscle thin filament	1/174	45/30411	0.227713	0.3219	0.218172	P67936	1
GO:0048787	GO:0048787	presynaptic active zone membrane	1/174	45/30411	0.227713	0.3219	0.218172	P19022	1
GO:0090665	GO:0090665	glycoprotein complex	1/174	45/30411	0.227713	0.3219	0.218172	P21333	1
GO:0043204	GO:0043204	perikaryon	3/174	288/30411	0.228357	0.3219	0.218172	Q13283/P21333/P19021	3
GO:0030658	GO:0030658	transport vesicle membrane	4/174	429/30411	0.231589	0.32515	0.220375	P0DP25/O95782/P19021/O94979	4
GO:0000779	GO:0000779	condensed chromosome, centromeric region	3/174	291/30411	0.232877	0.325657	0.220718	P46060/Q15019/Q14203	3
GO:0000922	GO:0000922	spindle pole	3/174	300/30411	0.246534	0.343387	0.232735	P0DP25/P13693/Q14203	3
GO:0030131	GO:0030131	clathrin adaptor complex	1/174	50/30411	0.249589	0.346268	0.234687	O95782	1
GO:0042581	GO:0042581	specific granule	3/174	304/30411	0.252645	0.349127	0.236625	P18206/Q15833/Q99439	3
GO:0036379	GO:0036379	myofilament	1/174	51/30411	0.25389	0.349472	0.236859	P67936	1
GO:0042788	GO:0042788	polysomal ribosome	1/174	52/30411	0.258166	0.35397	0.239907	P62888	1
GO:0005901	GO:0005901	caveola	2/174	173/30411	0.260474	0.355744	0.24111	P28482/Q9ULV4	2
GO:0031091	GO:0031091	platelet alpha granule	2/174	175/30411	0.264708	0.360125	0.24408	O43707/P12814	2
GO:0035371	GO:0035371	microtubule plus-end	1/174	54/30411	0.266645	0.361361	0.244917	Q14203	1
GO:0034358	GO:0034358	plasma lipoprotein particle	1/174	56/30411	0.275028	0.369865	0.250681	P04114	1
GO:1990777	GO:1990777	lipoprotein particle	1/174	56/30411	0.275028	0.369865	0.250681	P04114	1
GO:0005640	GO:0005640	nuclear outer membrane	1/174	57/30411	0.279184	0.37164	0.251883	P61970	1
GO:0030125	GO:0030125	clathrin vesicle coat	1/174	57/30411	0.279184	0.37164	0.251883	O95782	1
GO:0005811	GO:0005811	lipid droplet	2/174	182/30411	0.279524	0.37164	0.251883	P04114/P04406	2
GO:0034451	GO:0034451	centriolar satellite	2/174	184/30411	0.283754	0.375841	0.254731	P11413/P33176	2
GO:0005790	GO:0005790	smooth endoplasmic reticulum	1/174	59/30411	0.287424	0.37927	0.257055	P04114	1
GO:0036019	GO:0036019	endolysosome	1/174	60/30411	0.291509	0.38322	0.259732	O95782	1
GO:1990752	GO:1990752	microtubule end	1/174	67/30411	0.31946	0.418397	0.283574	Q14203	1
GO:0030119	GO:0030119	AP-type membrane coat adaptor complex	1/174	70/30411	0.3311	0.431769	0.292637	O95782	1
GO:0097733	GO:0097733	photoreceptor cell cilium	2/174	207/30411	0.33213	0.431769	0.292637	Q15019/P36405	2
GO:0099738	GO:0099738	cell cortex region	1/174	71/30411	0.334936	0.43381	0.29402	Q14203	1
GO:0099634	GO:0099634	postsynaptic specialization membrane	2/174	211/30411	0.340463	0.439347	0.297773	P19022/P52292	2
GO:0032839	GO:0032839	dendrite cytoplasm	1/174	73/30411	0.342543	0.440412	0.298495	P33176	1
GO:1990204	GO:1990204	oxidoreductase complex	2/174	215/30411	0.348764	0.446774	0.302807	P00338/P07195	2
GO:0031904	GO:0031904	endosome lumen	1/174	75/30411	0.350063	0.446807	0.302829	P04114	1
GO:0032994	GO:0032994	protein-lipid complex	1/174	76/30411	0.353791	0.449929	0.304945	P04114	1
GO:0097731	GO:0097731	9+0 non-motile cilium	2/174	223/30411	0.365258	0.462837	0.313693	Q15019/P36405	2
GO:0097386	GO:0097386	glial cell projection	1/174	83/30411	0.379297	0.478897	0.324578	P05198	1
GO:0044232	GO:0044232	organelle membrane contact site	1/174	84/30411	0.382858	0.48166	0.326452	O43865	1
GO:0098562	GO:0098562	cytoplasmic side of membrane	3/174	394/30411	0.392438	0.491949	0.333424	P11413/P68104/O95782	3
GO:0005777	GO:0005777	peroxisome	2/174	238/30411	0.39574	0.49257	0.333846	P29401/P12268	2
GO:0042579	GO:0042579	microbody	2/174	238/30411	0.39574	0.49257	0.333846	P29401/P12268	2
GO:0016459	GO:0016459	myosin complex	1/174	91/30411	0.407224	0.505073	0.34232	P60660	1
GO:0043296	GO:0043296	apical junction complex	2/174	247/30411	0.41371	0.51131	0.346547	P63261/P33151	2
GO:0005795	GO:0005795	Golgi stack	2/174	250/30411	0.419641	0.516821	0.350282	Q10469/O95372	2
GO:0005871	GO:0005871	kinesin complex	1/174	96/30411	0.42404	0.520413	0.352716	P33176	1
GO:0030286	GO:0030286	dynein complex	1/174	98/30411	0.430633	0.524834	0.355713	Q14203	1
GO:0030684	GO:0030684	preribosome	1/174	98/30411	0.430633	0.524834	0.355713	P56537	1
GO:0098858	GO:0098858	actin-based cell projection	3/174	423/30411	0.436642	0.527285	0.357374	Q16658/O95782/P61086	3
GO:0035577	GO:0035577	azurophil granule membrane	1/174	100/30411	0.437151	0.527285	0.357374	P07602	1
GO:1904724	GO:1904724	tertiary granule lumen	1/174	100/30411	0.437151	0.527285	0.357374	Q99439	1
GO:0032154	GO:0032154	cleavage furrow	1/174	102/30411	0.443594	0.533225	0.3614	Q15019	1
GO:0001650	GO:0001650	fibrillar center	2/174	269/30411	0.456475	0.544975	0.369364	Q16881/P29692	2
GO:0005814	GO:0005814	centriole	2/174	269/30411	0.456475	0.544975	0.369364	P62826/Q14203	2
GO:0005637	GO:0005637	nuclear inner membrane	1/174	107/30411	0.459384	0.546589	0.370458	P61970	1
GO:0016323	GO:0016323	basolateral plasma membrane	3/174	447/30411	0.472309	0.560069	0.379594	P08238/P07900/P19022	3
GO:0005778	GO:0005778	peroxisomal membrane	1/174	117/30411	0.48964	0.576723	0.390882	P12268	1
GO:0031903	GO:0031903	microbody membrane	1/174	117/30411	0.48964	0.576723	0.390882	P12268	1
GO:0005771	GO:0005771	multivesicular body	1/174	121/30411	0.501265	0.588442	0.398824	P13693	1
GO:0005875	GO:0005875	microtubule associated complex	2/174	296/30411	0.506434	0.590573	0.400269	P33176/Q14203	2
GO:0000793	GO:0000793	condensed chromosome	3/174	472/30411	0.508351	0.590573	0.400269	P46060/Q15019/Q14203	3
GO:0070382	GO:0070382	exocytic vesicle	3/174	472/30411	0.508351	0.590573	0.400269	Q14195/Q15019/P0DP25	3
GO:0034704	GO:0034704	calcium channel complex	1/174	124/30411	0.509811	0.590573	0.400269	P0DP25	1
GO:0012507	GO:0012507	ER to Golgi transport vesicle membrane	1/174	128/30411	0.52098	0.601526	0.407692	O94979	1
GO:0070820	GO:0070820	tertiary granule	2/174	308/30411	0.527669	0.607252	0.411573	Q15833/Q99439	2
GO:0099060	GO:0099060	integral component of postsynaptic specialization membrane	1/174	134/30411	0.53726	0.616268	0.417684	P19022	1
GO:0000792	GO:0000792	heterochromatin	1/174	137/30411	0.545192	0.621307	0.421099	P22314	1
GO:0120114	GO:0120114	Sm-like protein family complex	1/174	137/30411	0.545192	0.621307	0.421099	Q9Y3F4	1
GO:0099056	GO:0099056	integral component of presynaptic membrane	1/174	138/30411	0.547806	0.622265	0.421748	P19022	1
GO:0048786	GO:0048786	presynaptic active zone	1/174	140/30411	0.552989	0.626127	0.424365	P19022	1
GO:0098948	GO:0098948	intrinsic component of postsynaptic specialization membrane	1/174	141/30411	0.555559	0.627013	0.424966	P19022	1
GO:0031594	GO:0031594	neuromuscular junction	1/174	146/30411	0.568188	0.639211	0.433233	Q71U36	1
GO:0030670	GO:0030670	phagocytic vesicle membrane	1/174	149/30411	0.575593	0.645473	0.437478	P50570	1
GO:0044304	GO:0044304	main axon	1/174	151/30411	0.580459	0.648857	0.439771	P04350	1
GO:0009898	GO:0009898	cytoplasmic side of plasma membrane	2/174	342/30411	0.584423	0.650095	0.44061	P11413/O95782	2
GO:0098889	GO:0098889	intrinsic component of presynaptic membrane	1/174	153/30411	0.58527	0.650095	0.44061	P19022	1
GO:0005681	GO:0005681	spliceosomal complex	2/174	344/30411	0.587602	0.650625	0.44097	P11940/O60506	2
GO:0008076	GO:0008076	voltage-gated potassium channel complex	1/174	155/30411	0.590027	0.651256	0.441397	P0DP25	1
GO:0045111	GO:0045111	intermediate filament cytoskeleton	2/174	363/30411	0.616903	0.677261	0.459023	P50990/P56537	2
GO:0005902	GO:0005902	microvillus	1/174	167/30411	0.617446	0.677261	0.459023	Q16658	1
GO:0055037	GO:0055037	recycling endosome	2/174	370/30411	0.627291	0.685917	0.464889	P62826/Q71U36	2
GO:0034705	GO:0034705	potassium channel complex	1/174	174/30411	0.632591	0.689563	0.46736	P0DP25	1
GO:0005604	GO:0005604	basement membrane	1/174	181/30411	0.647139	0.703238	0.476628	P23142	1
GO:0000932	GO:0000932	P-body	1/174	183/30411	0.651189	0.703285	0.47666	P35998	1
GO:0030134	GO:0030134	COPII-coated ER to Golgi transport vesicle	1/174	183/30411	0.651189	0.703285	0.47666	O94979	1
GO:0005923	GO:0005923	bicellular tight junction	1/174	198/30411	0.68013	0.732287	0.496317	P33151	1
GO:0032588	GO:0032588	trans-Golgi network membrane	1/174	208/30411	0.698084	0.747035	0.506312	P11717	1
GO:0070160	GO:0070160	tight junction	1/174	208/30411	0.698084	0.747035	0.506312	P33151	1
GO:0016605	GO:0016605	PML body	1/174	215/30411	0.710052	0.757533	0.513427	Q99497	1
GO:0008021	GO:0008021	synaptic vesicle	2/174	436/30411	0.714695	0.75996	0.515073	Q15019/P0DP25	2
GO:0043679	GO:0043679	axon terminus	1/174	221/30411	0.719934	0.75996	0.515073	P63261	1
GO:0031968	GO:0031968	organelle outer membrane	2/174	443/30411	0.722885	0.75996	0.515073	P61970/Q99536	2
GO:0030672	GO:0030672	synaptic vesicle membrane	1/174	223/30411	0.723153	0.75996	0.515073	P0DP25	1
GO:0099501	GO:0099501	exocytic vesicle membrane	1/174	223/30411	0.723153	0.75996	0.515073	P0DP25	1
GO:0019867	GO:0019867	outer membrane	2/174	449/30411	0.729748	0.764601	0.518218	P61970/Q99536	2
GO:0099055	GO:0099055	integral component of postsynaptic membrane	1/174	236/30411	0.743199	0.776377	0.5262	P19022	1
GO:0005793	GO:0005793	endoplasmic reticulum-Golgi intermediate compartment	1/174	243/30411	0.753388	0.784686	0.531831	Q02818	1
GO:0098936	GO:0098936	intrinsic component of postsynaptic membrane	1/174	248/30411	0.760419	0.789666	0.535206	P19022	1
GO:0044306	GO:0044306	neuron projection terminus	1/174	257/30411	0.772576	0.799923	0.542158	P63261	1
GO:0000781	GO:0000781	chromosome, telomeric region	1/174	269/30411	0.787836	0.813325	0.551241	Q15185	1
GO:0005882	GO:0005882	intermediate filament	1/174	281/30411	0.802078	0.825599	0.55956	P56537	1
GO:0034399	GO:0034399	nuclear periphery	1/174	287/30411	0.808838	0.830123	0.562627	P56537	1
GO:0042734	GO:0042734	presynaptic membrane	1/174	291/30411	0.813217	0.832184	0.564023	P19022	1
GO:0099699	GO:0099699	integral component of synaptic membrane	1/174	298/30411	0.820641	0.83734	0.567518	P19022	1
GO:0036064	GO:0036064	ciliary basal body	1/174	316/30411	0.838412	0.852993	0.578127	Q14203	1
GO:0099240	GO:0099240	intrinsic component of synaptic membrane	1/174	322/30411	0.843938	0.856133	0.580255	P19022	1
GO:0098802	GO:0098802	plasma membrane signaling receptor complex	1/174	345/30411	0.863433	0.873386	0.591949	P21333	1
GO:0043197	GO:0043197	dendritic spine	1/174	352/30411	0.868871	0.874613	0.59278	P12814	1
GO:0044309	GO:0044309	neuron spine	1/174	353/30411	0.86963	0.874613	0.59278	P12814	1
GO:0005741	GO:0005741	mitochondrial outer membrane	1/174	395/30411	0.897857	0.900422	0.610273	Q99536	1
GO:0034703	GO:0034703	cation channel complex	1/174	405/30411	0.903627	0.903627	0.612445	P0DP25	1

## Sheet: Cluster 8
	ID	Description	GeneRatio	BgRatio	pvalue	p.adjust	qvalue	geneID	Count
GO:0022626	GO:0022626	cytosolic ribosome	29/95	160/30411	9.02e-44	1.72e-41	1.29e-41	P62280/P60866/P61313/P63244/P46778/P83731/P46781/P50914/P18621/P27635/P62753/P62263/P61247/P62424/P46776/Q07020/P15880/P62249/Q9Y3U8/P62241/P84098/P61353/P42766/P46777/P40429/P62910/P26373/P62917/Q71UM5	29
GO:0044391	GO:0044391	ribosomal subunit	29/95	287/30411	5.44e-36	5.2e-34	3.9e-34	P62280/P60866/P61313/P63244/P46778/P83731/P46781/P50914/P18621/P27635/P62753/P62263/P61247/P62424/P46776/Q07020/P15880/P62249/Q9Y3U8/P62241/P84098/P61353/P42766/P46777/P40429/P62910/P26373/P62917/Q71UM5	29
GO:0005840	GO:0005840	ribosome	30/95	336/30411	1.33e-35	8.46e-34	6.34e-34	P62280/P60866/P61313/O15372/P63244/P46778/P83731/P46781/P50914/P18621/P27635/P62753/P62263/P61247/P62424/P46776/Q07020/P15880/P62249/Q9Y3U8/P62241/P84098/P61353/P42766/P46777/P40429/P62910/P26373/P62917/Q71UM5	30
GO:0022625	GO:0022625	cytosolic large ribosomal subunit	18/95	93/30411	8.79e-28	4.2e-26	3.14e-26	P61313/P46778/P83731/P50914/P18621/P27635/P62424/P46776/Q07020/Q9Y3U8/P84098/P61353/P42766/P46777/P40429/P62910/P26373/P62917	18
GO:0015934	GO:0015934	large ribosomal subunit	18/95	176/30411	1.65e-22	6.29e-21	4.72e-21	P61313/P46778/P83731/P50914/P18621/P27635/P62424/P46776/Q07020/Q9Y3U8/P84098/P61353/P42766/P46777/P40429/P62910/P26373/P62917	18
GO:0022627	GO:0022627	cytosolic small ribosomal subunit	1995-11-01	68/30411	2.01e-16	6.41e-15	4.8e-15	P62280/P60866/P63244/P46781/P62753/P62263/P61247/P15880/P62249/P62241/Q71UM5	11
GO:0015935	GO:0015935	small ribosomal subunit	1995-11-01	121/30411	1.47e-13	4e-12	3e-12	P62280/P60866/P63244/P46781/P62753/P62263/P61247/P15880/P62249/P62241/Q71UM5	11
GO:0042788	GO:0042788	polysomal ribosome	1995-08-01	52/30411	4.51e-12	1.08e-10	8.07e-11	O15372/P83731/P62424/Q07020/Q9Y3U8/P84098/P62910/P62917	8
GO:0005844	GO:0005844	polysome	1995-09-01	115/30411	1.03e-10	2.19e-09	1.64e-09	O15372/P83731/P62753/P62424/Q07020/Q9Y3U8/P84098/P62910/P62917	9
GO:0005838	GO:0005838	proteasome regulatory particle	1995-04-01	31/30411	2.64e-06	5.03e-05	3.77e-05	O00232/Q13200/O43242/O00487	4
GO:0008541	GO:0008541	proteasome regulatory particle, lid subcomplex	1995-03-01	11/30411	4.78e-06	8.31e-05	6.23e-05	O00232/O43242/O00487	3
GO:0022624	GO:0022624	proteasome accessory complex	1995-04-01	42/30411	9.13e-06	0.000145338	0.000108933	O00232/Q13200/O43242/O00487	4
GO:0017101	GO:0017101	aminoacyl-tRNA synthetase multienzyme complex	1995-03-01	21/30411	3.77e-05	0.000553971	0.000415211	Q13155/P07814/P14868	3
GO:0001527	GO:0001527	microfibril	1995-03-01	29/30411	0.000101729	0.00138787	0.00104023	O95967/P55001/Q14766	3
GO:1905369	GO:1905369	endopeptidase complex	1995-05-01	158/30411	0.000141241	0.00179847	0.00134799	O00232/P08603/Q13200/O43242/O00487	5
GO:0005604	GO:0005604	basement membrane	1995-05-01	181/30411	0.000265548	0.00300076	0.00224912	Q08397/P04004/O95967/P27658/Q76M96	5
GO:0097452	GO:0097452	GAIT complex	1995-02-01	8/30411	0.000267084	0.00300076	0.00224912	P07814/P40429	2
GO:0000502	GO:0000502	proteasome complex	1995-04-01	111/30411	0.000414469	0.00439798	0.00329636	O00232/Q13200/O43242/O00487	4
GO:1905368	GO:1905368	peptidase complex	1995-05-01	214/30411	0.000570823	0.00573827	0.00430093	O00232/P08603/Q13200/O43242/O00487	5
GO:0101002	GO:0101002	ficolin-1-rich granule	1995-06-01	360/30411	0.00094708	0.00904461	0.0067791	O00232/P15924/Q13200/O43242/O00487/Q16769	6
GO:1904813	GO:1904813	ficolin-1-rich granule lumen	1995-05-01	246/30411	0.00106617	0.0096971	0.00726815	O00232/Q13200/O43242/O00487/Q16769	5
GO:0005697	GO:0005697	telomerase holoenzyme complex	1995-02-01	34/30411	0.00507581	0.0440673	0.0330292	Q00839/Q9H0A0	2
GO:0098644	GO:0098644	complex of collagen trimers	1995-02-01	43/30411	0.00802269	0.0666232	0.0499353	Q07092/P27658	2
GO:1990630	GO:1990630	IRE1-RACK1-PP2A complex	1995-01-01	3/30411	0.00934267	0.0743521	0.0557282	P63244	1
GO:0031595	GO:0031595	nuclear proteasome complex	1995-01-01	4/30411	0.0124377	0.0871095	0.0652901	O00232	1
GO:0034365	GO:0034365	discoidal high-density lipoprotein particle	1995-01-01	4/30411	0.0124377	0.0871095	0.0652901	O95445	1
GO:0099631	GO:0099631	postsynaptic endocytic zone cytoplasmic component	1995-01-01	4/30411	0.0124377	0.0871095	0.0652901	P09496	1
GO:0005791	GO:0005791	rough endoplasmic reticulum	1995-03-01	155/30411	0.01277	0.0871095	0.0652901	Q07020/P04004/P61353	3
GO:0048237	GO:0048237	rough endoplasmic reticulum lumen	1995-01-01	5/30411	0.0155231	0.0988303	0.0740751	P04004	1
GO:0071062	GO:0071062	alphav-beta3 integrin-vitronectin complex	1995-01-01	5/30411	0.0155231	0.0988303	0.0740751	P04004	1
GO:0005593	GO:0005593	FACIT collagen trimer	1995-01-01	7/30411	0.0216653	0.118231	0.0886161	Q07092	1
GO:0005638	GO:0005638	lamin filament	1995-01-01	7/30411	0.0216653	0.118231	0.0886161	P02545	1
GO:0005850	GO:0005850	eukaryotic translation initiation factor 2 complex	1995-01-01	7/30411	0.0216653	0.118231	0.0886161	P41091	1
GO:0098556	GO:0098556	cytoplasmic side of rough endoplasmic reticulum membrane	1995-01-01	7/30411	0.0216653	0.118231	0.0886161	P61353	1
GO:0098843	GO:0098843	postsynaptic endocytic zone	1995-01-01	7/30411	0.0216653	0.118231	0.0886161	P09496	1
GO:0005796	GO:0005796	Golgi lumen	1995-03-01	194/30411	0.023052	0.122304	0.0916689	Q9BRK5/P04004/P41221	3
GO:0005588	GO:0005588	collagen type V trimer	1995-01-01	8/30411	0.0247222	0.124262	0.0931364	Q07092	1
GO:0005853	GO:0005853	eukaryotic translation elongation factor 1 complex	1995-01-01	8/30411	0.0247222	0.124262	0.0931364	P24534	1
GO:0001533	GO:0001533	cornified envelope	1995-02-01	80/30411	0.0260602	0.126943	0.0951462	P19338/P15924	2
GO:0031597	GO:0031597	cytosolic proteasome complex	1995-01-01	9/30411	0.0277697	0.126943	0.0951462	O00487	1
GO:0071439	GO:0071439	clathrin complex	1995-01-01	9/30411	0.0277697	0.126943	0.0951462	P09496	1
GO:0072562	GO:0072562	blood microparticle	1995-03-01	209/30411	0.0279142	0.126943	0.0951462	P04004/Q9BY76/P08603	3
GO:0071541	GO:0071541	eukaryotic translation initiation factor 3 complex, eIF3m	1995-01-01	10/30411	0.0308077	0.136843	0.102567	O15372	1
GO:0034366	GO:0034366	spherical high-density lipoprotein particle	1995-01-01	12/30411	0.0368556	0.154105	0.115505	O95445	1
GO:0070937	GO:0070937	CRD-mediated mRNA stability complex	1995-01-01	12/30411	0.0368556	0.154105	0.115505	Q00839	1
GO:0030660	GO:0030660	Golgi-associated vesicle membrane	1995-02-01	97/30411	0.0371144	0.154105	0.115505	P09496/O14579	2
GO:0098835	GO:0098835	presynaptic endocytic zone membrane	1995-01-01	13/30411	0.0398655	0.158631	0.118897	P09496	1
GO:0106002	GO:0106002	mCRD-mediated mRNA stability complex	1995-01-01	13/30411	0.0398655	0.158631	0.118897	Q14103	1
GO:0005652	GO:0005652	nuclear lamina	1995-01-01	14/30411	0.0428661	0.165958	0.124388	P02545	1
GO:0030120	GO:0030120	vesicle coat	1995-02-01	106/30411	0.0435717	0.165958	0.124388	P09496/O14579	2
GO:0005801	GO:0005801	cis-Golgi network	1995-02-01	107/30411	0.0443133	0.165958	0.124388	P29279/Q16706	2
GO:0098833	GO:0098833	presynaptic endocytic zone	1995-01-01	15/30411	0.0458575	0.168438	0.126247	P09496	1
GO:0005577	GO:0005577	fibrinogen complex	1995-01-01	16/30411	0.0488396	0.169606	0.127123	P07996	1
GO:0071006	GO:0071006	U2-type catalytic step 1 spliceosome	1995-01-01	16/30411	0.0488396	0.169606	0.127123	Q9UMS4	1
GO:0071012	GO:0071012	catalytic step 1 spliceosome	1995-01-01	16/30411	0.0488396	0.169606	0.127123	Q9UMS4	1
GO:0000974	GO:0000974	Prp19 complex	1995-01-01	17/30411	0.0518124	0.170624	0.127885	Q9UMS4	1
GO:0005614	GO:0005614	interstitial matrix	1995-01-01	17/30411	0.0518124	0.170624	0.127885	Q76M96	1
GO:0008540	GO:0008540	proteasome regulatory particle, base subcomplex	1995-01-01	17/30411	0.0518124	0.170624	0.127885	Q13200	1
GO:0031093	GO:0031093	platelet alpha granule lumen	1995-02-01	123/30411	0.0567947	0.17357	0.130094	P14210/P07996	2
GO:0034362	GO:0034362	low-density lipoprotein particle	1995-01-01	19/30411	0.0577306	0.17357	0.130094	O95445	1
GO:0034663	GO:0034663	endoplasmic reticulum chaperone complex	1995-01-01	19/30411	0.0577306	0.17357	0.130094	Q9UBS4	1
GO:0071953	GO:0071953	elastic fiber	1995-01-01	20/30411	0.060676	0.17357	0.130094	O95967	1
GO:0098642	GO:0098642	network-forming collagen trimer	1995-01-01	20/30411	0.060676	0.17357	0.130094	P27658	1
GO:0098645	GO:0098645	collagen network	1995-01-01	20/30411	0.060676	0.17357	0.130094	P27658	1
GO:1905370	GO:1905370	serine-type endopeptidase complex	1995-01-01	20/30411	0.060676	0.17357	0.130094	P08603	1
GO:0035861	GO:0035861	site of double-strand break	1995-02-01	128/30411	0.0609193	0.17357	0.130094	P02545/Q9UMS4	2
GO:0005583	GO:0005583	fibrillar collagen trimer	1995-01-01	21/30411	0.0636122	0.17357	0.130094	Q07092	1
GO:0098643	GO:0098643	banded collagen fibril	1995-01-01	21/30411	0.0636122	0.17357	0.130094	Q07092	1
GO:0098651	GO:0098651	basement membrane collagen trimer	1995-01-01	21/30411	0.0636122	0.17357	0.130094	P27658	1
GO:1990498	GO:1990498	mitotic spindle microtubule	1995-01-01	21/30411	0.0636122	0.17357	0.130094	Q00839	1
GO:0005797	GO:0005797	Golgi medial cisterna	1995-01-01	23/30411	0.0694575	0.181731	0.136211	Q16706	1
GO:0005916	GO:0005916	fascia adherens	1995-01-01	23/30411	0.0694575	0.181731	0.136211	P15924	1
GO:0030126	GO:0030126	COPI vesicle coat	1995-01-01	23/30411	0.0694575	0.181731	0.136211	O14579	1
GO:0005581	GO:0005581	collagen trimer	1995-02-01	141/30411	0.0720991	0.181869	0.136314	Q07092/P27658	2
GO:0098554	GO:0098554	cytoplasmic side of endoplasmic reticulum membrane	1995-01-01	24/30411	0.0723666	0.181869	0.136314	P61353	1
GO:1905286	GO:1905286	serine-type peptidase complex	1995-01-01	24/30411	0.0723666	0.181869	0.136314	P08603	1
GO:0005852	GO:0005852	eukaryotic translation initiation factor 3 complex	1995-01-01	25/30411	0.0752667	0.184307	0.138141	O15372	1
GO:0033290	GO:0033290	eukaryotic 48S preinitiation complex	1995-01-01	25/30411	0.0752667	0.184307	0.138141	O15372	1
GO:1904090	GO:1904090	peptidase inhibitor complex	1995-01-01	27/30411	0.08104	0.193483	0.145019	P04004	1
GO:1990023	GO:1990023	mitotic spindle midzone	1995-01-01	27/30411	0.08104	0.193483	0.145019	Q00839	1
GO:0016282	GO:0016282	eukaryotic 43S preinitiation complex	1995-01-01	28/30411	0.0839133	0.195457	0.146498	O15372	1
GO:0098637	GO:0098637	protein complex involved in cell-matrix adhesion	1995-01-01	28/30411	0.0839133	0.195457	0.146498	P04004	1
GO:0071013	GO:0071013	catalytic step 2 spliceosome	1995-02-01	157/30411	0.0866811	0.197316	0.147892	Q00839/Q9UMS4	2
GO:0032059	GO:0032059	bleb	1995-01-01	29/30411	0.0867776	0.197316	0.147892	Q9BRK5	1
GO:0070993	GO:0070993	translation preinitiation complex	1995-01-01	30/30411	0.0896331	0.199426	0.149473	O15372	1
GO:0030663	GO:0030663	COPI-coated vesicle membrane	1995-01-01	31/30411	0.0924798	0.199426	0.149473	O14579	1
GO:0005681	GO:0005681	spliceosomal complex	1995-03-01	344/30411	0.0931931	0.199426	0.149473	P19338/Q00839/Q9UMS4	3
GO:0005798	GO:0005798	Golgi-associated vesicle	1995-02-01	166/30411	0.0952403	0.199426	0.149473	P09496/O14579	2
GO:0030117	GO:0030117	membrane coat	1995-02-01	167/30411	0.096206	0.199426	0.149473	P09496/O14579	2
GO:0048475	GO:0048475	coated membrane	1995-02-01	167/30411	0.096206	0.199426	0.149473	P09496/O14579	2
GO:0030132	GO:0030132	clathrin coat of coated pit	1995-01-01	33/30411	0.0981468	0.199426	0.149473	P09496	1
GO:0031258	GO:0031258	lamellipodium membrane	1995-01-01	33/30411	0.0981468	0.199426	0.149473	Q9H6X2	1
GO:0034361	GO:0034361	very-low-density lipoprotein particle	1995-01-01	33/30411	0.0981468	0.199426	0.149473	O95445	1
GO:0034385	GO:0034385	triglyceride-rich plasma lipoprotein particle	1995-01-01	33/30411	0.0981468	0.199426	0.149473	O95445	1
GO:0030057	GO:0030057	desmosome	1995-01-01	34/30411	0.100967	0.200882	0.150565	P15924	1
GO:0030130	GO:0030130	clathrin coat of trans-Golgi network vesicle	1995-01-01	34/30411	0.100967	0.200882	0.150565	P09496	1
GO:0031091	GO:0031091	platelet alpha granule	1995-02-01	175/30411	0.104031	0.204845	0.153535	P14210/P07996	2
GO:0090734	GO:0090734	site of DNA damage	1995-02-01	179/30411	0.108007	0.206655	0.154892	P02545/Q9UMS4	2
GO:0012510	GO:0012510	trans-Golgi network transport vesicle membrane	1995-01-01	37/30411	0.109376	0.206655	0.154892	P09496	1
GO:0036020	GO:0036020	endolysosome membrane	1995-01-01	37/30411	0.109376	0.206655	0.154892	P09496	1
GO:0045334	GO:0045334	clathrin-coated endocytic vesicle	1995-02-01	181/30411	0.110011	0.206655	0.154892	P09496/P41221	2
GO:0030496	GO:0030496	midbody	1995-03-01	371/30411	0.110361	0.206655	0.154892	P63244/Q00839/Q9H0A0	3
GO:0030137	GO:0030137	COPI-coated vesicle	1995-01-01	40/30411	0.117707	0.216173	0.162026	O14579	1
GO:0031527	GO:0031527	filopodium membrane	1995-01-01	40/30411	0.117707	0.216173	0.162026	Q9H6X2	1
GO:0030662	GO:0030662	coated vesicle membrane	1995-03-01	390/30411	0.12312	0.223961	0.167863	P09496/O14579/P41221	3
GO:0030867	GO:0030867	rough endoplasmic reticulum membrane	1995-01-01	43/30411	0.125961	0.226967	0.170116	P61353	1
GO:0034364	GO:0034364	high-density lipoprotein particle	1995-01-01	44/30411	0.128695	0.229726	0.172184	O95445	1
GO:0001891	GO:0001891	phagocytic cup	1995-01-01	45/30411	0.131421	0.23242	0.174203	P63244	1
GO:0071007	GO:0071007	U2-type catalytic step 2 spliceosome	1995-01-01	47/30411	0.136847	0.239796	0.179731	Q9UMS4	1
GO:0000803	GO:0000803	sex chromosome	1995-01-01	56/30411	0.160853	0.274312	0.205602	Q00839	1
GO:0034358	GO:0034358	plasma lipoprotein particle	1995-01-01	56/30411	0.160853	0.274312	0.205602	O95445	1
GO:1990777	GO:1990777	lipoprotein particle	1995-01-01	56/30411	0.160853	0.274312	0.205602	O95445	1
GO:0030125	GO:0030125	clathrin vesicle coat	1995-01-01	57/30411	0.163479	0.276323	0.207109	P09496	1
GO:0005790	GO:0005790	smooth endoplasmic reticulum	1995-01-01	59/30411	0.168707	0.280201	0.210015	P27635	1
GO:0031672	GO:0031672	A band	1995-01-01	59/30411	0.168707	0.280201	0.210015	P61313	1
GO:0036019	GO:0036019	endolysosome	1995-01-01	60/30411	0.171309	0.282069	0.211416	P09496	1
GO:0030140	GO:0030140	trans-Golgi network transport vesicle	1995-01-01	66/30411	0.186752	0.304869	0.228505	P09496	1
GO:0051233	GO:0051233	spindle midzone	1995-01-01	67/30411	0.189298	0.305872	0.229257	Q00839	1
GO:0016363	GO:0016363	nuclear matrix	1995-02-01	257/30411	0.191806	0.305872	0.229257	P02545/Q00839	2
GO:0036464	GO:0036464	cytoplasmic ribonucleoprotein granule	1995-03-01	483/30411	0.192171	0.305872	0.229257	P62753/P19338/Q00839	3
GO:0099738	GO:0099738	cell cortex region	1995-01-01	71/30411	0.199404	0.314761	0.235919	P09496	1
GO:0030665	GO:0030665	clathrin-coated vesicle membrane	1995-02-01	267/30411	0.203136	0.317416	0.237909	P09496/P41221	2
GO:0032839	GO:0032839	dendrite cytoplasm	1995-01-01	73/30411	0.204409	0.317416	0.237909	Q00839	1
GO:0032994	GO:0032994	protein-lipid complex	1995-01-01	76/30411	0.21186	0.323722	0.242636	O95445	1
GO:0101031	GO:0101031	chaperone complex	1995-01-01	76/30411	0.21186	0.323722	0.242636	Q9UBS4	1
GO:0005882	GO:0005882	intermediate filament	1995-02-01	281/30411	0.219122	0.332161	0.24896	P02545/P15924	2
GO:0034399	GO:0034399	nuclear periphery	1995-02-01	287/30411	0.226008	0.339901	0.254762	P02545/Q00839	2
GO:0030118	GO:0030118	clathrin coat	1995-01-01	89/30411	0.243357	0.363134	0.272176	P09496	1
GO:0070820	GO:0070820	tertiary granule	1995-02-01	308/30411	0.250219	0.370479	0.27768	P15924/Q16769	2
GO:0014704	GO:0014704	intercalated disc	1995-01-01	94/30411	0.255137	0.374855	0.28096	P15924	1
GO:0098636	GO:0098636	protein complex involved in cell adhesion	1995-01-01	97/30411	0.262117	0.382171	0.286444	P04004	1
GO:1904724	GO:1904724	tertiary granule lumen	1995-01-01	100/30411	0.269033	0.389283	0.291774	Q16769	1
GO:0000791	GO:0000791	euchromatin	1995-01-01	106/30411	0.282673	0.405944	0.304262	Q13263	1
GO:0035580	GO:0035580	specific granule lumen	1995-01-01	113/30411	0.298268	0.425107	0.318625	Q16769	1
GO:0101003	GO:0101003	ficolin-1-rich granule membrane	1995-01-01	114/30411	0.300468	0.425107	0.318625	P15924	1
GO:0060170	GO:0060170	ciliary membrane	1995-01-01	119/30411	0.311368	0.437288	0.327755	Q96QV1	1
GO:0045111	GO:0045111	intermediate filament cytoskeleton	1995-02-01	363/30411	0.313746	0.437413	0.327849	P02545/P15924	2
GO:0000786	GO:0000786	nucleosome	1995-01-01	130/30411	0.334759	0.463325	0.34727	Q71UI9	1
GO:0000792	GO:0000792	heterochromatin	1995-01-01	137/30411	0.349232	0.479881	0.359679	Q13263	1
GO:0044291	GO:0044291	cell-cell contact zone	1995-01-01	139/30411	0.35331	0.482016	0.36128	P15924	1
GO:0005876	GO:0005876	spindle microtubule	1995-01-01	141/30411	0.357363	0.484087	0.362832	Q00839	1
GO:0030136	GO:0030136	clathrin-coated vesicle	1995-02-01	406/30411	0.362687	0.487839	0.365644	P09496/P41221	2
GO:0016529	GO:0016529	sarcoplasmic reticulum	1995-01-01	145/30411	0.365393	0.488042	0.365796	P07996	1
GO:0005684	GO:0005684	U2-type spliceosomal complex	1995-01-01	150/30411	0.375291	0.497768	0.373086	Q9UMS4	1
GO:0030669	GO:0030669	clathrin-coated endocytic vesicle membrane	1995-01-01	152/30411	0.379207	0.497768	0.373086	P41221	1
GO:0098858	GO:0098858	actin-based cell projection	1995-02-01	423/30411	0.381701	0.497768	0.373086	Q15389/Q9H6X2	2
GO:0005905	GO:0005905	clathrin-coated pit	1995-01-01	154/30411	0.383099	0.497768	0.373086	P09496	1
GO:0005902	GO:0005902	microvillus	1995-01-01	167/30411	0.407815	0.526302	0.394473	Q15389	1
GO:0035578	GO:0035578	azurophil granule lumen	1995-01-01	174/30411	0.420715	0.539306	0.404219	Q9UQ80	1
GO:0016528	GO:0016528	sarcoplasm	1995-01-01	178/30411	0.427961	0.544937	0.40844	P07996	1
GO:0005811	GO:0005811	lipid droplet	1995-01-01	182/30411	0.435118	0.550381	0.41252	Q9UMS4	1
GO:0031985	GO:0031985	Golgi cisterna	1995-01-01	184/30411	0.438663	0.551214	0.413145	Q16706	1
GO:0005776	GO:0005776	autophagosome	1995-01-01	195/30411	0.45777	0.571465	0.428323	P78539	1
GO:0120111	GO:0120111	neuron projection cytoplasm	1995-01-01	198/30411	0.462869	0.574077	0.430281	Q00839	1
GO:0032588	GO:0032588	trans-Golgi network membrane	1995-01-01	208/30411	0.479523	0.589113	0.441551	P09496	1
GO:0044815	GO:0044815	DNA packaging complex	1995-01-01	209/30411	0.481161	0.589113	0.441551	Q71UI9	1
GO:0030175	GO:0030175	filopodium	1995-01-01	216/30411	0.492478	0.59913	0.449058	Q9H6X2	1
GO:0030672	GO:0030672	synaptic vesicle membrane	1995-01-01	223/30411	0.503552	0.60298	0.451944	P09496	1
GO:0099501	GO:0099501	exocytic vesicle membrane	1995-01-01	223/30411	0.503552	0.60298	0.451944	P09496	1
GO:0140534	GO:0140534	endoplasmic reticulum protein-containing complex	1995-01-01	224/30411	0.505114	0.60298	0.451944	Q9UBS4	1
GO:0001669	GO:0001669	acrosomal vesicle	1995-01-01	241/30411	0.530941	0.629874	0.472102	Q08397	1
GO:0005795	GO:0005795	Golgi stack	1995-01-01	250/30411	0.544069	0.641465	0.480789	Q16706	1
GO:0000781	GO:0000781	chromosome, telomeric region	1995-01-01	269/30411	0.570603	0.66862	0.501143	Q9H0A0	1
GO:0000776	GO:0000776	kinetochore	1995-01-01	272/30411	0.57465	0.669257	0.50162	Q00839	1
GO:0005766	GO:0005766	primary lysosome	1995-01-01	288/30411	0.595607	0.677452	0.507763	Q9UQ80	1
GO:0042582	GO:0042582	azurophil granule	1995-01-01	288/30411	0.595607	0.677452	0.507763	Q9UQ80	1
GO:0043204	GO:0043204	perikaryon	1995-01-01	288/30411	0.595607	0.677452	0.507763	P63244	1
GO:0000779	GO:0000779	condensed chromosome, centromeric region	1995-01-01	291/30411	0.599421	0.677452	0.507763	Q00839	1
GO:0042734	GO:0042734	presynaptic membrane	1995-01-01	291/30411	0.599421	0.677452	0.507763	P09496	1
GO:0000922	GO:0000922	spindle pole	1995-01-01	300/30411	0.610651	0.686085	0.514233	Q00839	1
GO:0042581	GO:0042581	specific granule	1995-01-01	304/30411	0.615542	0.687535	0.51532	Q16769	1
GO:0032993	GO:0032993	protein-DNA complex	1995-01-01	314/30411	0.627504	0.696821	0.52228	Q71UI9	1
GO:0031901	GO:0031901	early endosome membrane	1995-01-01	324/30411	0.639098	0.705594	0.528855	Q9Y5W8	1
GO:0072686	GO:0072686	mitotic spindle	1995-01-01	336/30411	0.65254	0.716294	0.536875	Q00839	1
GO:0031256	GO:0031256	leading edge membrane	1995-01-01	350/30411	0.667597	0.725635	0.543876	Q9H6X2	1
GO:0005775	GO:0005775	vacuolar lumen	1995-01-01	351/30411	0.668648	0.725635	0.543876	Q9UQ80	1
GO:0000228	GO:0000228	nuclear chromosome	1995-01-01	392/30411	0.709002	0.758495	0.568506	Q00839	1
GO:0030666	GO:0030666	endocytic vesicle membrane	1995-01-01	392/30411	0.709002	0.758495	0.568506	P41221	1
GO:0098562	GO:0098562	cytoplasmic side of membrane	1995-01-01	394/30411	0.710841	0.758495	0.568506	P61353	1
GO:0000775	GO:0000775	chromosome, centromeric region	1995-01-01	404/30411	0.719865	0.763856	0.572524	Q00839	1
GO:0030027	GO:0030027	lamellipodium	1995-01-01	413/30411	0.727747	0.767954	0.575595	Q9H6X2	1
GO:0030017	GO:0030017	sarcomere	1995-01-01	424/30411	0.737084	0.770266	0.577328	P61313	1
GO:0030658	GO:0030658	transport vesicle membrane	1995-01-01	429/30411	0.741223	0.770266	0.577328	P09496	1
GO:0008021	GO:0008021	synaptic vesicle	1995-01-01	436/30411	0.746909	0.770266	0.577328	P09496	1
GO:0090575	GO:0090575	RNA polymerase II transcription regulator complex	1995-01-01	438/30411	0.74851	0.770266	0.577328	Q13263	1
GO:0032838	GO:0032838	plasma membrane bounded cell projection cytoplasm	1995-01-01	440/30411	0.750102	0.770266	0.577328	Q00839	1
GO:0016323	GO:0016323	basolateral plasma membrane	1995-01-01	447/30411	0.755595	0.771757	0.578446	P15924	1
GO:0030016	GO:0030016	myofibril	1995-01-01	462/30411	0.766966	0.777814	0.582985	P61313	1
GO:0000793	GO:0000793	condensed chromosome	1995-01-01	472/30411	0.774255	0.777814	0.582985	Q00839	1
GO:0070382	GO:0070382	exocytic vesicle	1995-01-01	472/30411	0.774255	0.777814	0.582985	P09496	1
GO:0043292	GO:0043292	contractile fiber	1995-01-01	477/30411	0.777814	0.777814	0.582985	P61313	1
